# Supplementary material for: Effects of Fruit Shading on Gene and Protein Expression During Starch and Oil Accumulation in Developing Styrax tonkinensis Kernels
Source: Front Plant Sci. 2022 Jun 2;13:905633. doi: 10.3389/fpls.2022.905633 (PMC9201641; doi:10.3389/fpls.2022.905633)
Supplement: Supplementary Table 1 — Primer sequences used in the experiments. [file Table_1.XLSX]

## Sheet: Sheet1
Supplementary Table 1 Primer sequences used in the experiments
Annotation name	Primer sequences	Tm (℃)
agp	CACAATTCAACTCTGCCTCT	55
	CATTATGCTCCTCAAACAAC	55
mdh	TATAGCAAATGTCAAGGGAGT	55
	TAAAGAGGTCATCACGGGTC	55
accA	CGGAGCCATCAGTCATCT	55
	CAGTTTCATTTGCCATCTTT	55
accC	TGATTTCTTCGGTTGACTTG	55
	CATCTTCAGCGTTAATACGG	55
fad2	CTCCTACTTCCACCTCCTTCCGCAG	55
	GAAGGAGGTGGAAGTAGGAG	55
dgat	CATTTGCCATTGAGAAGT	55
	AATTTACACCGGATAGAAC	55
pdat	TCATTTGGGAAGGATGTAGC	55
	AACAGCTCTGACACCCTCGA	55
