# Supplementary material for: Effects of Fruit Shading on Gene and Protein Expression During Starch and Oil Accumulation in Developing Styrax tonkinensis Kernels
Source: Front Plant Sci. 2022 Jun 2;13:905633. doi: 10.3389/fpls.2022.905633 (PMC9201641; doi:10.3389/fpls.2022.905633)
Supplement: Supplementary Table 2 — Proteins identified during S. tonkinensis kernel development. [file Table_2.XLSX]

## Sheet: Sheet1
Supplementary Table 2 Proteins identified during S. tonkinensis kernel development.
Protein.Group	Protein.ID	UniProtEntry	UniProtKB.ID	Significance	-10lgP	Treat.1	Treat.2	Treat.3	Treat.4	Ctrl.1	Ctrl.2	Ctrl.3	Ctrl.4	Treat	Ctrl	Coverage.(%)	#Peptides	#Unique	PTM	Avg..Mass	Description	KEGG	Gene.Name	Blast.Description.Annotation	GO.ID.list	GO.Names.list	Signature.Accession	Signature.Description	InterPro.Accession	InterPro.Description	Fold.Change.Ratio	Fold.Change	P.Value	STRING
1	2	Gene.60788_TRINITY_DN52297_c0_g1_g.60788_m.60788	Gene.60788_TRINITY_DN52297_c0_g1_g.60788_m.60788	24.09	487.8	12760000000	13170000000	12970000000	12220000000	11490000000	11160000000	11870000000	11810000000	12780000000	11580000000	90	215	215	Carbamidomethylation; iTRAQ 8plex (K N-term); Oxidation (M); Deamidation (NQ); Acetylation (N-term)	42380	Gene.60788::TRINITY_DN52297_c0_g1::g.60788 ORF type:3prime_partial len:380 (+) TRINITY_DN52297_c0_g1:49-1185(+)	sly:101258989		legumin B-like	F:GO:0045735	F:nutrient reservoir activity	G3DSA:2.60.120.10 (Gene3D);mobidb-lite (MobiDBLite);SSF51182 (SUPERFAMILY);SM00835 (SMART);PF00190 (Pfam);PS00305 (ProSitePatterns);PR00439 (PRINTS)	consensus disorder prediction (MobiDBLite);Cupin (Pfam);11-S plant seed storage proteins signature. (ProSitePatterns);11-S seed storage protein family signature (PRINTS)	IPR014710 (Gene3D);IPR011051 (SUPERFAMILY);IPR006045 (SMART);IPR006045 (Pfam);IPR022379 (ProSitePatterns);IPR006044 (PRINTS)	RmlC-like jelly roll fold (Gene3D);RmlC-like cupin domain superfamily (SUPERFAMILY);Cupin 1 (SMART);Cupin 1 (Pfam);11-S seed storage protein, conserved site (ProSitePatterns);11-S seed storage protein, plant (PRINTS)	1.10363	1.1	0.00389942	4081.Solyc09g025210.2.1
2	1	Gene.83941_TRINITY_DN52824_c2_g4_g.83941_m.83941	Gene.83941_TRINITY_DN52824_c2_g4_g.83941_m.83941	20.52	465.59	10130000000	9949000000	9838000000	9988000000	8970000000	8812000000	9352000000	9443000000	9976000000	9145000000	96	165	164	Carbamidomethylation; iTRAQ 8plex (K N-term); Oxidation (M); Deamidation (NQ); Acetylation (N-term)	37127	Gene.83941::TRINITY_DN52824_c2_g4::g.83941 ORF type:5prime_partial len:335 (+) TRINITY_DN52824_c2_g4:3-1007(+)	sly:101261953		11S globulin seed storage protein 2-like	C:GO:0042735; F:GO:0045735; P:GO:0051259	C:protein body; F:nutrient reservoir activity; P:protein oligomerization	PR00439 (PRINTS);SM00835 (SMART);PF00190 (Pfam);SSF51182 (SUPERFAMILY);mobidb-lite (MobiDBLite);G3DSA:2.60.120.10 (Gene3D)	11-S seed storage protein family signature (PRINTS);Cupin (Pfam);consensus disorder prediction (MobiDBLite)	IPR006044 (PRINTS);IPR006045 (SMART);IPR006045 (Pfam);IPR011051 (SUPERFAMILY);IPR014710 (Gene3D)	11-S seed storage protein, plant (PRINTS);Cupin 1 (SMART);Cupin 1 (Pfam);RmlC-like cupin domain superfamily (SUPERFAMILY);RmlC-like jelly roll fold (Gene3D)	1.09087	1.09	0.00887156	4081.Solyc09g072560.2.1
3	7	Gene.32442_TRINITY_DN41556_c2_g3_g.32442_m.32442	Gene.32442_TRINITY_DN41556_c2_g3_g.32442_m.32442	11.29	414.85	8702000000	9029000000	9043000000	9574000000	8549000000	8733000000	8660000000	8549000000	9087000000	8623000000	92	133	132	Carbamidomethylation; iTRAQ 8plex (K N-term); Oxidation (M); Deamidation (NQ)	28173	Gene.32442::TRINITY_DN41556_c2_g3::g.32442 ORF type:5prime_partial len:255 (-) TRINITY_DN41556_c2_g3:157-921(-)	sly:101253426		11S globulin subunit beta-like	F:GO:0045735	F:nutrient reservoir activity	PS00305 (ProSitePatterns);PR00439 (PRINTS);PF00190 (Pfam);G3DSA:2.60.120.10 (Gene3D);SSF51182 (SUPERFAMILY);SM00835 (SMART)	11-S plant seed storage proteins signature. (ProSitePatterns);11-S seed storage protein family signature (PRINTS);Cupin (Pfam)	IPR022379 (ProSitePatterns);IPR006044 (PRINTS);IPR006045 (Pfam);IPR014710 (Gene3D);IPR011051 (SUPERFAMILY);IPR006045 (SMART)	11-S seed storage protein, conserved site (ProSitePatterns);11-S seed storage protein, plant (PRINTS);Cupin 1 (Pfam);RmlC-like jelly roll fold (Gene3D);RmlC-like cupin domain superfamily (SUPERFAMILY);Cupin 1 (SMART)	1.05381	1.05	0.0743019	4081.Solyc09g090150.2.1
4	41	Gene.71643_TRINITY_DN42216_c2_g2_g.71643_m.71643	Gene.71643_TRINITY_DN42216_c2_g2_g.71643_m.71643	5.04	427.85	1141000000	1113000000	1411000000	1491000000	1399000000	1447000000	1370000000	1380000000	1289000000	1399000000	78	118	117	Carbamidomethylation; iTRAQ 8plex (K N-term); Oxidation (M); Deamidation (NQ); Acetylation (N-term)	39106	Gene.71643::TRINITY_DN42216_c2_g2::g.71643 ORF type:5prime_partial len:345 (-) TRINITY_DN42216_c2_g2:1271-2305(-)	sly:101258989		legumin family protein	F:GO:0045735	F:nutrient reservoir activity	SSF51182 (SUPERFAMILY);G3DSA:2.60.120.10 (Gene3D);PS00305 (ProSitePatterns);PR00439 (PRINTS);SM00835 (SMART);PF00190 (Pfam)	11-S plant seed storage proteins signature. (ProSitePatterns);11-S seed storage protein family signature (PRINTS);Cupin (Pfam)	IPR011051 (SUPERFAMILY);IPR014710 (Gene3D);IPR022379 (ProSitePatterns);IPR006044 (PRINTS);IPR006045 (SMART);IPR006045 (Pfam)	RmlC-like cupin domain superfamily (SUPERFAMILY);RmlC-like jelly roll fold (Gene3D);11-S seed storage protein, conserved site (ProSitePatterns);11-S seed storage protein, plant (PRINTS);Cupin 1 (SMART);Cupin 1 (Pfam)	0.921372	-1.09	0.313329	4081.Solyc09g025210.2.1
5	579	Gene.71645_TRINITY_DN42216_c2_g2_g.71645_m.71645	Gene.71645_TRINITY_DN42216_c2_g2_g.71645_m.71645	1.12	292.69	957200000	923100000	1231000000	1212000000	1092000000	1083000000	1093000000	1122000000	1081000000	1098000000	87	57	56	iTRAQ 8plex (K N-term); Oxidation (M); Deamidation (NQ)	14864	Gene.71645::TRINITY_DN42216_c2_g2::g.71645 ORF type:complete len:135 (-) TRINITY_DN42216_c2_g2:381-785(-)	sly:101262781		legumin B-like	F:GO:0045735	F:nutrient reservoir activity	PR00439 (PRINTS);SSF51182 (SUPERFAMILY);PF00190 (Pfam);SM00835 (SMART);G3DSA:2.60.120.10 (Gene3D)	11-S seed storage protein family signature (PRINTS);Cupin (Pfam)	IPR006044 (PRINTS);IPR011051 (SUPERFAMILY);IPR006045 (Pfam);IPR006045 (SMART);IPR014710 (Gene3D)	11-S seed storage protein, plant (PRINTS);RmlC-like cupin domain superfamily (SUPERFAMILY);Cupin 1 (Pfam);Cupin 1 (SMART);RmlC-like jelly roll fold (Gene3D)	0.984517	-1.02	0.772681	4081.Solyc03g005580.2.1
6	28	Gene.4134_TRINITY_DN52961_c2_g3_g.4134_m.4134	Gene.4134_TRINITY_DN52961_c2_g3_g.4134_m.4134	27.47	345.89	971900000	964700000	871400000	912800000	1285000000	1263000000	1110000000	1142000000	930200000	1200000000	86	44	44	Carbamidomethylation; iTRAQ 8plex (K N-term); Oxidation (M); Deamidation (NQ)	35041	Gene.4134::TRINITY_DN52961_c2_g3::g.4134 ORF type:complete len:324 (-) TRINITY_DN52961_c2_g3:775-1746(-)	sly:101266063		fructose-bisphosphate aldolase cytoplasmic isozyme	P:GO:0006094; P:GO:0006020; P:GO:0006098; P:GO:0006096; P:GO:0006013; P:GO:0006000; F:GO:0004332; P:GO:0015976	P:gluconeogenesis; P:inositol metabolic process; P:pentose-phosphate shunt; P:glycolytic process; P:mannose metabolic process; P:fructose metabolic process; F:fructose-bisphosphate aldolase activity; P:carbon utilization	G3DSA:3.20.20.70 (Gene3D);PF00274 (Pfam);SSF51569 (SUPERFAMILY);cd00948 (CDD);PS00158 (ProSitePatterns)	Fructose-bisphosphate aldolase class-I (Pfam);FBP_aldolase_I_a (CDD);Fructose-bisphosphate aldolase class-I active site. (ProSitePatterns)	IPR013785 (Gene3D);IPR000741 (Pfam);IPR029768 (ProSitePatterns)	Aldolase-type TIM barrel (Gene3D);Fructose-bisphosphate aldolase, class-I (Pfam);Fructose-bisphosphate aldolase class-I active site (ProSitePatterns)	0.775167	-1.29	0.00179061	4081.Solyc09g009260.2.1
7	21	Gene.49081_TRINITY_DN46995_c2_g1_g.49081_m.49081	Gene.49081_TRINITY_DN46995_c2_g1_g.49081_m.49081	15.4	346.07	1399000000	1402000000	1534000000	1574000000	1729000000	1598000000	1615000000	1636000000	1477000000	1645000000	66	67	67	Carbamidomethylation; iTRAQ 8plex (K N-term); Oxidation (M); Deamidation (NQ)	46536	Gene.49081::TRINITY_DN46995_c2_g1::g.49081 ORF type:complete len:407 (-) TRINITY_DN46995_c2_g1:1049-2269(-)	sly:101262348		vicilin-like antimicrobial peptides 2-2	F:GO:0045735	F:nutrient reservoir activity	G3DSA:2.60.120.10 (Gene3D);Coil (Coils);SM00835 (SMART);SSF51182 (SUPERFAMILY);PF00190 (Pfam);mobidb-lite (MobiDBLite)	Cupin (Pfam);consensus disorder prediction (MobiDBLite)	IPR014710 (Gene3D);IPR006045 (SMART);IPR011051 (SUPERFAMILY);IPR006045 (Pfam)	RmlC-like jelly roll fold (Gene3D);Cupin 1 (SMART);RmlC-like cupin domain superfamily (SUPERFAMILY);Cupin 1 (Pfam)	0.897872	-1.11	0.0288403	4081.Solyc09g065470.2.1
8	718	Gene.49083_TRINITY_DN46995_c2_g1_g.49083_m.49083	Gene.49083_TRINITY_DN46995_c2_g1_g.49083_m.49083	18.04	277.97	195500000	209300000	184800000	192700000	238500000	232800000	206600000	221300000	195600000	224800000	81	23	23	Carbamidomethylation; iTRAQ 8plex (K N-term); Oxidation (M); Deamidation (NQ)	16745	Gene.49083::TRINITY_DN46995_c2_g1::g.49083 ORF type:complete len:153 (-) TRINITY_DN46995_c2_g1:235-693(-)	sly:101262348		sucrose-binding protein-like	F:GO:0045735	F:nutrient reservoir activity	SM00835 (SMART);PF00190 (Pfam);SSF51182 (SUPERFAMILY);G3DSA:2.60.120.10 (Gene3D);mobidb-lite (MobiDBLite)	Cupin (Pfam);consensus disorder prediction (MobiDBLite)	IPR006045 (SMART);IPR006045 (Pfam);IPR011051 (SUPERFAMILY);IPR014710 (Gene3D)	Cupin 1 (SMART);Cupin 1 (Pfam);RmlC-like cupin domain superfamily (SUPERFAMILY);RmlC-like jelly roll fold (Gene3D)	0.870107	-1.15	0.0157036	4081.Solyc09g065470.2.1
9	261	Gene.47082_TRINITY_DN46924_c0_g6_g.47082_m.47082	Gene.47082_TRINITY_DN46924_c0_g6_g.47082_m.47082	17.31	264.24	170200	155900	172600	166400	204000	188000	250100	225300	185200	226000	21	23	3	Carbamidomethylation; iTRAQ 8plex (K N-term); Oxidation (M); Deamidation (NQ)	26409	Gene.47082::TRINITY_DN46924_c0_g6::g.47082 ORF type:5prime_partial len:249 (+) TRINITY_DN46924_c0_g6:3-749(+)	sly:100736499	GAPDH	glyceraldehyde-3-phosphate dehydrogenase, cytosolic-like	F:GO:0050661; F:GO:0051287; P:GO:0055114; P:GO:0006006; F:GO:0016620	F:NADP binding; F:NAD binding; P:oxidation-reduction process; P:glucose metabolic process; F:oxidoreductase activity, acting on the aldehyde or oxo group of donors, NAD or NADP as acceptor	PF02800 (Pfam);PR00078 (PRINTS);SSF51735 (SUPERFAMILY);G3DSA:3.40.50.720 (Gene3D);G3DSA:3.30.360.10 (Gene3D);SM00846 (SMART);SSF55347 (SUPERFAMILY);PS00071 (ProSitePatterns)	Glyceraldehyde 3-phosphate dehydrogenase, C-terminal domain (Pfam);Glyceraldehyde-3-phosphate dehydrogenase signature (PRINTS);Glyceraldehyde 3-phosphate dehydrogenase active site. (ProSitePatterns)	IPR020829 (Pfam);IPR020831 (PRINTS);IPR036291 (SUPERFAMILY);IPR020828 (SMART);IPR020830 (ProSitePatterns)	Glyceraldehyde 3-phosphate dehydrogenase, catalytic domain (Pfam);Glyceraldehyde/Erythrose phosphate dehydrogenase family (PRINTS);NAD(P)-binding domain superfamily (SUPERFAMILY);Glyceraldehyde 3-phosphate dehydrogenase, NAD(P) binding domain (SMART);Glyceraldehyde 3-phosphate dehydrogenase, active site (ProSitePatterns)	0.819469	-1.22	0.018578	4081.Solyc03g111010.2.1
10	3	Gene.23854_TRINITY_DN49722_c3_g2_g.23854_m.23854	Gene.23854_TRINITY_DN49722_c3_g2_g.23854_m.23854	14.73	334.42	358700000	338500000	332100000	347200000	420800000	425100000	370300000	366400000	344100000	395700000	72	44	39	iTRAQ 8plex (K N-term); Oxidation (M); Deamidation (NQ)	43803	Gene.23854::TRINITY_DN49722_c3_g2::g.23854 ORF type:5prime_partial len:395 (-) TRINITY_DN49722_c3_g2:1005-2189(-)	sly:101262222		protein disulfide-isomerase	F:GO:0003756; C:GO:0005783; P:GO:0045454; P:GO:0006457; P:GO:0034976	F:protein disulfide isomerase activity; C:endoplasmic reticulum; P:cell redox homeostasis; P:protein folding; P:response to endoplasmic reticulum stress	SSF52833 (SUPERFAMILY);cd02961 (CDD);PS51352 (ProSiteProfiles);cd02982 (CDD);G3DSA:3.40.30.10 (Gene3D);PF13848 (Pfam);PF00085 (Pfam);cd02981 (CDD);PS00194 (ProSitePatterns);PR00421 (PRINTS);TIGR01126 (TIGRFAM)	PDI_a_family (CDD);Thioredoxin domain profile. (ProSiteProfiles);PDI_b'_family (CDD);Thioredoxin-like domain (Pfam);Thioredoxin (Pfam);PDI_b_family (CDD);Thioredoxin family active site. (ProSitePatterns);Thioredoxin family signature (PRINTS);pdi_dom: protein disulfide-isomerase domain (TIGRFAM)	IPR036249 (SUPERFAMILY);IPR013766 (ProSiteProfiles);IPR013766 (Pfam);IPR017937 (ProSitePatterns);IPR005788 (TIGRFAM)	Thioredoxin-like superfamily (SUPERFAMILY);Thioredoxin domain (ProSiteProfiles);Thioredoxin domain (Pfam);Thioredoxin, conserved site (ProSitePatterns);Disulphide isomerase (TIGRFAM)	0.869598	-1.15	0.0336512	4081.Solyc06g060290.2.1
11	8	Gene.30909_TRINITY_DN50571_c1_g5_g.30909_m.30909	Gene.30909_TRINITY_DN50571_c1_g5_g.30909_m.30909	28.62	325.57	101700000	103300000	91400000	94190000	140600000	147700000	124000000	125400000	97660000	134400000	38	40	14	Carbamidomethylation; iTRAQ 8plex (K N-term); Oxidation (M); Deamidation (NQ)	42446	Gene.30909::TRINITY_DN50571_c1_g5::g.30909 ORF type:complete len:402 (-) TRINITY_DN50571_c1_g5:627-1832(-)	sly:101254111		phosphoglycerate kinase, cytosolic	F:GO:0005524; P:GO:0006094; F:GO:0004618; P:GO:0006096; P:GO:0015976	F:ATP binding; P:gluconeogenesis; F:phosphoglycerate kinase activity; P:glycolytic process; P:carbon utilization	MF_00145 (Hamap);PR00477 (PRINTS);G3DSA:3.40.50.1260 (Gene3D);cd00318 (CDD);PF00162 (Pfam);PS00111 (ProSitePatterns);SSF53748 (SUPERFAMILY);PIRSF000724 (PIRSF)	Phosphoglycerate kinase [pgk]. (Hamap);Phosphoglycerate kinase family signature (PRINTS);Phosphoglycerate_kinase (CDD);Phosphoglycerate kinase (Pfam);Phosphoglycerate kinase signature. (ProSitePatterns)	IPR001576 (Hamap);IPR001576 (PRINTS);IPR015824 (Gene3D);IPR001576 (CDD);IPR001576 (Pfam);IPR015911 (ProSitePatterns);IPR036043 (SUPERFAMILY);IPR001576 (PIRSF)	Phosphoglycerate kinase (Hamap);Phosphoglycerate kinase (PRINTS);Phosphoglycerate kinase, N-terminal (Gene3D);Phosphoglycerate kinase (CDD);Phosphoglycerate kinase (Pfam);Phosphoglycerate kinase, conserved site (ProSitePatterns);Phosphoglycerate kinase superfamily (SUPERFAMILY);Phosphoglycerate kinase (PIRSF)	0.726637	-1.38	0.00137404	4081.Solyc07g066600.2.1
12	11	Gene.71786_TRINITY_DN51041_c0_g3_g.71786_m.71786	Gene.71786_TRINITY_DN51041_c0_g3_g.71786_m.71786	21.53	339.79	64910000	62820000	56790000	59040000	72450000	73940000	71430000	69900000	60910000	71940000	22	55	11	iTRAQ 8plex (K N-term); Oxidation (M); Deamidation (NQ)	72108	Gene.71786::TRINITY_DN51041_c0_g3::g.71786 ORF type:complete len:653 (+) TRINITY_DN51041_c0_g3:1006-2964(+)	sly:101263797		luminal-binding protein 5	C:GO:0005788; F:GO:0005524; F:GO:0032440; P:GO:0055114; P:GO:0034975	C:endoplasmic reticulum lumen; F:ATP binding; F:2-alkenal reductase [NAD(P)] activity; P:oxidation-reduction process; P:protein folding in endoplasmic reticulum	G3DSA:3.30.420.40 (Gene3D);G3DSA:1.20.1270.10 (Gene3D);Coil (Coils);PF00012 (Pfam);PS01036 (ProSitePatterns);mobidb-lite (MobiDBLite);cd10241 (CDD);PR00301 (PRINTS);PS00297 (ProSitePatterns);SSF53067 (SUPERFAMILY);G3DSA:2.60.34.10 (Gene3D);PS00329 (ProSitePatterns);SSF100934 (SUPERFAMILY);SSF100920 (SUPERFAMILY)	Hsp70 protein (Pfam);Heat shock hsp70 proteins family signature 3. (ProSitePatterns);consensus disorder prediction (MobiDBLite);HSPA5-like_NBD (CDD);70kDa heat shock protein signature (PRINTS);Heat shock hsp70 proteins family signature 1. (ProSitePatterns);Heat shock hsp70 proteins family signature 2. (ProSitePatterns)	IPR029048 (Gene3D);IPR013126 (Pfam);IPR018181 (ProSitePatterns);IPR013126 (PRINTS);IPR029047 (Gene3D);IPR029048 (SUPERFAMILY);IPR029047 (SUPERFAMILY)	Heat shock protein 70kD, C-terminal domain superfamily (Gene3D);Heat shock protein 70 family (Pfam);Heat shock protein 70, conserved site (ProSitePatterns);Heat shock protein 70 family (PRINTS);Heat shock protein 70kD, peptide-binding domain superfamily (Gene3D);Heat shock protein 70kD, C-terminal domain superfamily (SUPERFAMILY);Heat shock protein 70kD, peptide-binding domain superfamily (SUPERF…	0.846678	-1.18	0.00703072	4081.Solyc08g082820.2.1
13	15	Gene.18039_TRINITY_DN41422_c1_g1_g.18039_m.18039	Gene.18039_TRINITY_DN41422_c1_g1_g.18039_m.18039	30.49	330.21	16780000	15080000	13730000	15890000	23070000	22960000	20340000	20410000	15370000	21700000	8	53	5	iTRAQ 8plex (K N-term); Oxidation (M); Deamidation (NQ)	71202	Gene.18039::TRINITY_DN41422_c1_g1::g.18039 ORF type:complete len:651 (+) TRINITY_DN41422_c1_g1:86-2038(+)	sly:101247151		heat shock cognate 70 kDa protein 2-like	F:GO:0005524	F:ATP binding	PR00301 (PRINTS);PS01036 (ProSitePatterns);G3DSA:3.30.420.40 (Gene3D);G3DSA:1.20.1270.10 (Gene3D);G3DSA:2.60.34.10 (Gene3D);SSF100920 (SUPERFAMILY);PS00329 (ProSitePatterns);PS00297 (ProSitePatterns);SSF53067 (SUPERFAMILY);mobidb-lite (MobiDBLite);SSF100934 (SUPERFAMILY);cd10233 (CDD);Coil (Coils);PF00012 (Pfam)	70kDa heat shock protein signature (PRINTS);Heat shock hsp70 proteins family signature 3. (ProSitePatterns);Heat shock hsp70 proteins family signature 2. (ProSitePatterns);Heat shock hsp70 proteins family signature 1. (ProSitePatterns);consensus disorder prediction (MobiDBLite);HSPA1-2_6-8-like_NBD (CDD);Hsp70 protein (Pfam)	IPR013126 (PRINTS);IPR018181 (ProSitePatterns);IPR029048 (Gene3D);IPR029047 (Gene3D);IPR029047 (SUPERFAMILY);IPR029048 (SUPERFAMILY);IPR013126 (Pfam)	Heat shock protein 70 family (PRINTS);Heat shock protein 70, conserved site (ProSitePatterns);Heat shock protein 70kD, C-terminal domain superfamily (Gene3D);Heat shock protein 70kD, peptide-binding domain superfamily (Gene3D);Heat shock protein 70kD, peptide-binding domain superfamily (SUPERFAMILY);Heat shock protein 70kD, C-terminal domain superfamily (SUPERFAMILY);Heat shock protein 70 family …	0.708295	-1.41	0.000893305	4081.Solyc09g010630.2.1
15	122	Gene.59578_TRINITY_DN53483_c3_g1_g.59578_m.59578	Gene.59578_TRINITY_DN53483_c3_g1_g.59578_m.59578	19.32	285.03	551100000	550400000	548500000	543500000	704500000	696100000	615300000	631300000	548300000	661800000	66	28	28	Carbamidomethylation; iTRAQ 8plex (K N-term); Oxidation (M); Deamidation (NQ)	35890	Gene.59578::TRINITY_DN53483_c3_g1::g.59578 ORF type:3prime_partial len:317 (+) TRINITY_DN53483_c3_g1:1012-1959(+)	sly:101256744		vicilin-like seed storage protein At2g18540	F:GO:0003743; C:GO:0016021; F:GO:0045735; C:GO:0005840; P:GO:0006446	F:translation initiation factor activity; C:integral component of membrane; F:nutrient reservoir activity; C:ribosome; P:regulation of translational initiation	SM00835 (SMART);PF00190 (Pfam);Coil (Coils);mobidb-lite (MobiDBLite);G3DSA:2.60.120.10 (Gene3D);SSF51182 (SUPERFAMILY)	Cupin (Pfam);consensus disorder prediction (MobiDBLite)	IPR006045 (SMART);IPR006045 (Pfam);IPR014710 (Gene3D);IPR011051 (SUPERFAMILY)	Cupin 1 (SMART);Cupin 1 (Pfam);RmlC-like jelly roll fold (Gene3D);RmlC-like cupin domain superfamily (SUPERFAMILY)	0.828498	-1.21	0.011695	4081.Solyc02g085590.2.1
16	6	Gene.84072_TRINITY_DN47546_c1_g1_g.84072_m.84072	Gene.84072_TRINITY_DN47546_c1_g1_g.84072_m.84072	33.13	351.43	92690000	84810000	79910000	78270000	136500000	135200000	116100000	116900000	83920000	126200000	28	62	25	Carbamidomethylation; iTRAQ 8plex (K N-term); Oxidation (M); Deamidation (NQ)	80973	Gene.84072::TRINITY_DN47546_c1_g1::g.84072 ORF type:complete len:704 (-) TRINITY_DN47546_c1_g1:250-2361(-)	sly:101260143	HSP90	heat shock protein 83	F:GO:0005524; C:GO:0005737; F:GO:0051082; P:GO:0006457; P:GO:0006950	F:ATP binding; C:cytoplasm; F:unfolded protein binding; P:protein folding; P:response to stress	mobidb-lite (MobiDBLite);G3DSA:3.30.565.10 (Gene3D);PF02518 (Pfam);cd00075 (CDD);SSF54211 (SUPERFAMILY);SM00387 (SMART);MF_00505 (Hamap);PS00298 (ProSitePatterns);SSF55874 (SUPERFAMILY);PF00183 (Pfam);PR00775 (PRINTS);Coil (Coils);SSF110942 (SUPERFAMILY);PIRSF002583 (PIRSF)	consensus disorder prediction (MobiDBLite);Histidine kinase-, DNA gyrase B-, and HSP90-like ATPase (Pfam);HATPase_c (CDD);Chaperone protein HtpG [htpG]. (Hamap);Heat shock hsp90 proteins family signature. (ProSitePatterns);Hsp90 protein (Pfam);90kDa heat shock protein signature (PRINTS)	IPR036890 (Gene3D);IPR003594 (Pfam);IPR003594 (CDD);IPR020568 (SUPERFAMILY);IPR003594 (SMART);IPR001404 (Hamap);IPR019805 (ProSitePatterns);IPR036890 (SUPERFAMILY);IPR001404 (Pfam);IPR020575 (PRINTS);IPR037196 (SUPERFAMILY);IPR001404 (PIRSF)	Histidine kinase/HSP90-like ATPase superfamily (Gene3D);Histidine kinase/HSP90-like ATPase (Pfam);Histidine kinase/HSP90-like ATPase (CDD);Ribosomal protein S5 domain 2-type fold (SUPERFAMILY);Histidine kinase/HSP90-like ATPase (SMART);Heat shock protein Hsp90 family (Hamap);Heat shock protein Hsp90, conserved site (ProSitePatterns);Histidine kinase/HSP90-like ATPase superfamily (SUPERFAMILY);Hea…	0.664976	-1.5	0.000486407	4081.Solyc03g007890.2.1
17	46	Gene.4361_TRINITY_DN41240_c2_g1_g.4361_m.4361	Gene.4361_TRINITY_DN41240_c2_g1_g.4361_m.4361	25.69	307.91	98430000	88610000	86330000	86750000	112100000	114800000	108000000	107200000	90040000	110500000	32	32	10	Carbamidomethylation; iTRAQ 8plex (K N-term); Oxidation (M); Deamidation (NQ)	33421	Gene.4361::TRINITY_DN41240_c2_g1::g.4361 ORF type:3prime_partial len:311 (+) TRINITY_DN41240_c2_g1:183-1112(+)	sly:101247482		Enolase	F:GO:0000287; F:GO:0004634; P:GO:0006094; P:GO:0009094; P:GO:0000162; P:GO:0006571; P:GO:0006096; C:GO:0000015	F:magnesium ion binding; F:phosphopyruvate hydratase activity; P:gluconeogenesis; P:L-phenylalanine biosynthetic process; P:tryptophan biosynthetic process; P:tyrosine biosynthetic process; P:glycolytic process; C:phosphopyruvate hydratase complex	PF00113 (Pfam);G3DSA:3.20.20.120 (Gene3D);PF03952 (Pfam);SSF54826 (SUPERFAMILY);SM01193 (SMART);cd03313 (CDD);SM01192 (SMART);SSF51604 (SUPERFAMILY);G3DSA:3.30.390.10 (Gene3D);PR00148 (PRINTS)	Enolase, C-terminal TIM barrel domain (Pfam);Enolase, N-terminal domain (Pfam);enolase (CDD);Enolase signature (PRINTS)	IPR020810 (Pfam);IPR036849 (Gene3D);IPR020811 (Pfam);IPR029017 (SUPERFAMILY);IPR020811 (SMART);IPR000941 (CDD);IPR020810 (SMART);IPR036849 (SUPERFAMILY);IPR029017 (Gene3D);IPR000941 (PRINTS)	Enolase, C-terminal TIM barrel domain (Pfam);Enolase-like, C-terminal (Gene3D);Enolase, N-terminal (Pfam);Enolase-like, N-terminal (SUPERFAMILY);Enolase, N-terminal (SMART);Enolase (CDD);Enolase, C-terminal TIM barrel domain (SMART);Enolase-like, C-terminal (SUPERFAMILY);Enolase-like, N-terminal (Gene3D);Enolase (PRINTS)	0.814842	-1.23	0.00269774	4081.Solyc10g085550.1.1
18	219	Gene.80592_TRINITY_DN46924_c0_g5_g.80592_m.80592	Gene.80592_TRINITY_DN46924_c0_g5_g.80592_m.80592	21.07	239.38	2295000	2085000	1880000	1948000	2512000	2692000	2656000	2569000	2052000	2607000	10	20	2	iTRAQ 8plex (K N-term); Oxidation (M); Deamidation (NQ)	38629	Gene.80592::TRINITY_DN46924_c0_g5::g.80592 ORF type:5prime_partial len:355 (+) TRINITY_DN46924_c0_g5:1-1065(+)	sly:100736499	GAPDH	glyceraldehyde-3-phosphate dehydrogenase, cytosolic	F:GO:0050661; F:GO:0051287; P:GO:0055114; P:GO:0006006; F:GO:0016620	F:NADP binding; F:NAD binding; P:oxidation-reduction process; P:glucose metabolic process; F:oxidoreductase activity, acting on the aldehyde or oxo group of donors, NAD or NADP as acceptor	G3DSA:3.30.360.10 (Gene3D);SSF51735 (SUPERFAMILY);PF00044 (Pfam);PIRSF000149 (PIRSF);PR00078 (PRINTS);SM00846 (SMART);G3DSA:3.40.50.720 (Gene3D);TIGR01534 (TIGRFAM);PS00071 (ProSitePatterns);PF02800 (Pfam);SSF55347 (SUPERFAMILY)	Glyceraldehyde 3-phosphate dehydrogenase, NAD binding domain (Pfam);Glyceraldehyde-3-phosphate dehydrogenase signature (PRINTS);GAPDH-I: glyceraldehyde-3-phosphate dehydrogenase, type I (TIGRFAM);Glyceraldehyde 3-phosphate dehydrogenase active site. (ProSitePatterns);Glyceraldehyde 3-phosphate dehydrogenase, C-terminal domain (Pfam)	IPR036291 (SUPERFAMILY);IPR020828 (Pfam);IPR020831 (PIRSF);IPR020831 (PRINTS);IPR020828 (SMART);IPR006424 (TIGRFAM);IPR020830 (ProSitePatterns);IPR020829 (Pfam)	NAD(P)-binding domain superfamily (SUPERFAMILY);Glyceraldehyde 3-phosphate dehydrogenase, NAD(P) binding domain (Pfam);Glyceraldehyde/Erythrose phosphate dehydrogenase family (PIRSF);Glyceraldehyde/Erythrose phosphate dehydrogenase family (PRINTS);Glyceraldehyde 3-phosphate dehydrogenase, NAD(P) binding domain (SMART);Glyceraldehyde-3-phosphate dehydrogenase, type I (TIGRFAM);Glyceraldehyde 3-pho…	0.787112	-1.27	0.00781628	4081.Solyc03g111010.2.1
19	67	Gene.9506_TRINITY_DN44717_c3_g1_g.9506_m.9506	Gene.9506_TRINITY_DN44717_c3_g1_g.9506_m.9506	28.89	308.29	16090000	14200000	13000000	13800000	20420000	21600000	19050000	18690000	14270000	19940000	21	29	5	Carbamidomethylation; iTRAQ 8plex (K N-term); Deamidation (NQ)	35507	Gene.9506::TRINITY_DN44717_c3_g1::g.9506 ORF type:complete len:328 (+) TRINITY_DN44717_c3_g1:1796-2779(+)	sly:101247482		Enolase	F:GO:0000287; F:GO:0004634; P:GO:0006094; P:GO:0009094; P:GO:0000162; P:GO:0006571; P:GO:0006096; C:GO:0000015	F:magnesium ion binding; F:phosphopyruvate hydratase activity; P:gluconeogenesis; P:L-phenylalanine biosynthetic process; P:tryptophan biosynthetic process; P:tyrosine biosynthetic process; P:glycolytic process; C:phosphopyruvate hydratase complex	PS00164 (ProSitePatterns);PR00148 (PRINTS);G3DSA:3.20.20.120 (Gene3D);SSF54826 (SUPERFAMILY);SFLDS00001 (SFLD);G3DSA:3.30.390.10 (Gene3D);SSF51604 (SUPERFAMILY);PF03952 (Pfam);SM01192 (SMART);PF00113 (Pfam);SFLDG00178 (SFLD);cd03313 (CDD)	Enolase signature. (ProSitePatterns);Enolase signature (PRINTS);Enolase (SFLD);Enolase, N-terminal domain (Pfam);Enolase, C-terminal TIM barrel domain (Pfam);enolase (SFLD);enolase (CDD)	IPR020809 (ProSitePatterns);IPR000941 (PRINTS);IPR036849 (Gene3D);IPR029017 (SUPERFAMILY);IPR034390 (SFLD);IPR029017 (Gene3D);IPR036849 (SUPERFAMILY);IPR020811 (Pfam);IPR020810 (SMART);IPR020810 (Pfam);IPR000941 (SFLD);IPR000941 (CDD)	Enolase, conserved site (ProSitePatterns);Enolase (PRINTS);Enolase-like, C-terminal (Gene3D);Enolase-like, N-terminal (SUPERFAMILY);Enolase-like superfamily (SFLD);Enolase-like, N-terminal (Gene3D);Enolase-like, C-terminal (SUPERFAMILY);Enolase, N-terminal (Pfam);Enolase, C-terminal TIM barrel domain (SMART);Enolase, C-terminal TIM barrel domain (Pfam);Enolase (SFLD);Enolase (CDD)	0.715647	-1.4	0.00129122	4081.Solyc10g085550.1.1
20	107	Gene.53206_TRINITY_DN51087_c1_g4_g.53206_m.53206	Gene.53206_TRINITY_DN51087_c1_g4_g.53206_m.53206	18.31	260.07	29020000	31900000	26940000	25910000	40630000	34690000	33240000	33500000	28440000	35520000	2	30	1	iTRAQ 8plex (K N-term)	40169	Gene.53206::TRINITY_DN51087_c1_g4::g.53206 ORF type:5prime_partial len:368 (-) TRINITY_DN51087_c1_g4:266-1369(-)	sly:544055	LeEF-1	elongation factor 1-alpha	F:GO:0005525; P:GO:0006448; F:GO:0003746; F:GO:0003924; C:GO:0005840	F:GTP binding; P:regulation of translational elongation; F:translation elongation factor activity; F:GTPase activity; C:ribosome	PS51722 (ProSiteProfiles);SSF50465 (SUPERFAMILY);PR00315 (PRINTS);G3DSA:2.40.30.10 (Gene3D);SSF50447 (SUPERFAMILY);TIGR00483 (TIGRFAM);PF03143 (Pfam);cd03693 (CDD);SSF52540 (SUPERFAMILY);G3DSA:3.40.50.300 (Gene3D);cd03705 (CDD);PF00009 (Pfam);PF03144 (Pfam)	Translational (tr)-type guanine nucleotide-binding (G) domain profile. (ProSiteProfiles);GTP-binding elongation factor signature (PRINTS);EF-1_alpha: translation elongation factor EF-1, subunit alpha (TIGRFAM);Elongation factor Tu C-terminal domain (Pfam);EF1_alpha_II (CDD);EF1_alpha_III (CDD);Elongation factor Tu GTP binding domain (Pfam);Elongation factor Tu domain 2 (Pfam)	IPR000795 (ProSiteProfiles);IPR009001 (SUPERFAMILY);IPR000795 (PRINTS);IPR009000 (SUPERFAMILY);IPR004539 (TIGRFAM);IPR004160 (Pfam);IPR027417 (SUPERFAMILY);IPR000795 (Pfam);IPR004161 (Pfam)	Transcription factor, GTP-binding domain (ProSiteProfiles);Translation elongation factor EF1A/initiation factor IF2gamma, C-terminal (SUPERFAMILY);Transcription factor, GTP-binding domain (PRINTS);Translation protein, beta-barrel domain superfamily (SUPERFAMILY);Translation elongation factor EF1A, eukaryotic/archaeal (TIGRFAM);Translation elongation factor EFTu/EF1A, C-terminal (Pfam);P-loop cont…	0.800676	-1.25	0.0147571	4081.Solyc06g009970.2.1
21	143	Gene.2722_TRINITY_DN46038_c1_g1_g.2722_m.2722	Gene.2722_TRINITY_DN46038_c1_g1_g.2722_m.2722	17.07	293.23	482800	481400	360300	389200	647400	592400	504100	558700	428400	575700	12	26	4	iTRAQ 8plex (K N-term); Deamidation (NQ)	45439	Gene.2722::TRINITY_DN46038_c1_g1::g.2722 ORF type:internal len:422 (+) TRINITY_DN46038_c1_g1:2-1264(+)	sly:101247482		enolase	F:GO:0000287; F:GO:0004634; P:GO:0006094; P:GO:0009094; P:GO:0000162; P:GO:0006571; P:GO:0006096; C:GO:0000015	F:magnesium ion binding; F:phosphopyruvate hydratase activity; P:gluconeogenesis; P:L-phenylalanine biosynthetic process; P:tryptophan biosynthetic process; P:tyrosine biosynthetic process; P:glycolytic process; C:phosphopyruvate hydratase complex	SM01193 (SMART);cd03313 (CDD);G3DSA:3.20.20.120 (Gene3D);PR00148 (PRINTS);SFLDF00002 (SFLD);SM01192 (SMART);SSF54826 (SUPERFAMILY);SFLDG00178 (SFLD);PF03952 (Pfam);TIGR01060 (TIGRFAM);SSF51604 (SUPERFAMILY);PF00113 (Pfam);SFLDS00001 (SFLD);MF_00318 (Hamap);PIRSF001400 (PIRSF);PS00164 (ProSitePatterns);G3DSA:3.30.390.10 (Gene3D)	enolase (CDD);Enolase signature (PRINTS);enolase (SFLD);Enolase, N-terminal domain (Pfam);eno: phosphopyruvate hydratase (TIGRFAM);Enolase, C-terminal TIM barrel domain (Pfam);Enolase (SFLD);Enolase [eno]. (Hamap);Enolase signature. (ProSitePatterns)	IPR020811 (SMART);IPR000941 (CDD);IPR036849 (Gene3D);IPR000941 (PRINTS);IPR020810 (SMART);IPR029017 (SUPERFAMILY);IPR000941 (SFLD);IPR020811 (Pfam);IPR000941 (TIGRFAM);IPR036849 (SUPERFAMILY);IPR020810 (Pfam);IPR034390 (SFLD);IPR000941 (Hamap);IPR000941 (PIRSF);IPR020809 (ProSitePatterns);IPR029017 (Gene3D)	Enolase, N-terminal (SMART);Enolase (CDD);Enolase-like, C-terminal (Gene3D);Enolase (PRINTS);Enolase, C-terminal TIM barrel domain (SMART);Enolase-like, N-terminal (SUPERFAMILY);Enolase (SFLD);Enolase, N-terminal (Pfam);Enolase (TIGRFAM);Enolase-like, C-terminal (SUPERFAMILY);Enolase, C-terminal TIM barrel domain (Pfam);Enolase-like superfamily (SFLD);Enolase (Hamap);Enolase (PIRSF);Enolase, cons…	0.744138	-1.34	0.0196336	4081.Solyc10g085550.1.1
22	23	Gene.19387_TRINITY_DN50822_c1_g5_g.19387_m.19387	Gene.19387_TRINITY_DN50822_c1_g5_g.19387_m.19387	8.48	304.31	1713000	1274000	1187000	1402000	1662000	1727000	1691000	1423000	1394000	1626000	2	40	2	iTRAQ 8plex (K N-term); Oxidation (M)	73489	Gene.19387::TRINITY_DN50822_c1_g5::g.19387 ORF type:complete len:669 (+) TRINITY_DN50822_c1_g5:99-2105(+)	sly:101263797		luminal-binding protein 5	C:GO:0005788; F:GO:0005524; F:GO:0032440; C:GO:0016021; P:GO:0055114	C:endoplasmic reticulum lumen; F:ATP binding; F:2-alkenal reductase [NAD(P)] activity; C:integral component of membrane; P:oxidation-reduction process	SSF53067 (SUPERFAMILY);G3DSA:3.30.420.40 (Gene3D);PS01036 (ProSitePatterns);Coil (Coils);SSF100934 (SUPERFAMILY);G3DSA:1.20.1270.10 (Gene3D);G3DSA:2.60.34.10 (Gene3D);PS00329 (ProSitePatterns);SSF100920 (SUPERFAMILY);G3DSA:3.90.640.10 (Gene3D);PS00297 (ProSitePatterns);mobidb-lite (MobiDBLite);PF00012 (Pfam);PR00301 (PRINTS);cd10241 (CDD)	Heat shock hsp70 proteins family signature 3. (ProSitePatterns);Heat shock hsp70 proteins family signature 2. (ProSitePatterns);Heat shock hsp70 proteins family signature 1. (ProSitePatterns);consensus disorder prediction (MobiDBLite);Hsp70 protein (Pfam);70kDa heat shock protein signature (PRINTS);HSPA5-like_NBD (CDD)	IPR018181 (ProSitePatterns);IPR029048 (SUPERFAMILY);IPR029048 (Gene3D);IPR029047 (Gene3D);IPR029047 (SUPERFAMILY);IPR013126 (Pfam);IPR013126 (PRINTS)	Heat shock protein 70, conserved site (ProSitePatterns);Heat shock protein 70kD, C-terminal domain superfamily (SUPERFAMILY);Heat shock protein 70kD, C-terminal domain superfamily (Gene3D);Heat shock protein 70kD, peptide-binding domain superfamily (Gene3D);Heat shock protein 70kD, peptide-binding domain superfamily (SUPERFAMILY);Heat shock protein 70 family (Pfam);Heat shock protein 70 family (P…	0.857319	-1.17	0.141906	4081.Solyc03g082920.2.1
23	785	Gene.28188_TRINITY_DN51202_c0_g1_g.28188_m.28188	Gene.28188_TRINITY_DN51202_c0_g1_g.28188_m.28188	26.59	224.74	156200000	147100000	129600000	137400000	197200000	197100000	175200000	178800000	142600000	187100000	42	13	6	iTRAQ 8plex (K N-term); Oxidation (M); Deamidation (NQ)	11707	Gene.28188::TRINITY_DN51202_c0_g1::g.28188 ORF type:complete len:106 (-) TRINITY_DN51202_c0_g1:586-903(-)	sly:100736499	GAPDH	glyceraldehyde-3-phosphate dehydrogenase	P:GO:0006094; F:GO:0050661; F:GO:0051287; P:GO:0006096; P:GO:0055114; F:GO:0004365	P:gluconeogenesis; F:NADP binding; F:NAD binding; P:glycolytic process; P:oxidation-reduction process; F:glyceraldehyde-3-phosphate dehydrogenase (NAD+) (phosphorylating) activity	G3DSA:3.30.360.10 (Gene3D);PF02800 (Pfam);SSF55347 (SUPERFAMILY)	Glyceraldehyde 3-phosphate dehydrogenase, C-terminal domain (Pfam)	IPR020829 (Pfam)	Glyceraldehyde 3-phosphate dehydrogenase, catalytic domain (Pfam)	0.762159	-1.31	0.0021928	4081.Solyc03g111010.2.1
24	12	Gene.86693_TRINITY_DN45975_c3_g1_g.86693_m.86693	Gene.86693_TRINITY_DN45975_c3_g1_g.86693_m.86693	6.65	304.73	147900000	128500000	114900000	126000000	137200000	144600000	140400000	136800000	129300000	139800000	55	39	34	Carbamidomethylation; iTRAQ 8plex (K N-term); Oxidation (M); Deamidation (NQ)	69278	Gene.86693::TRINITY_DN45975_c3_g1::g.86693 ORF type:3prime_partial len:608 (+) TRINITY_DN45975_c3_g1:1499-3319(+)	sly:101253025	SUS4	sucrose synthase 2	F:GO:0016157; P:GO:0005982; P:GO:0005985	F:sucrose synthase activity; P:starch metabolic process; P:sucrose metabolic process	cd03800 (CDD);G3DSA:3.40.50.2000 (Gene3D);SSF53756 (SUPERFAMILY);PF00534 (Pfam);TIGR02470 (TIGRFAM);PF00862 (Pfam)	GT1_Sucrose_synthase (CDD);Glycosyl transferases group 1 (Pfam);sucr_synth: sucrose synthase (TIGRFAM);Sucrose synthase (Pfam)	IPR001296 (Pfam);IPR012820 (TIGRFAM);IPR000368 (Pfam)	Glycosyl transferase, family 1 (Pfam);Sucrose synthase, plant/cyanobacteria (TIGRFAM);Sucrose synthase (Pfam)	0.924893	-1.08	0.216272	4081.Solyc09g098590.2.1
25	124	Gene.90036_TRINITY_DN46681_c2_g1_g.90036_m.90036	Gene.90036_TRINITY_DN46681_c2_g1_g.90036_m.90036	3.14	258.86	2024000	1605000	1199000	1096000	1755000	1682000	1529000	1489000	1481000	1614000	10	24	2	iTRAQ 8plex (K N-term); Oxidation (M)	35020	Gene.90036::TRINITY_DN46681_c2_g1::g.90036 ORF type:3prime_partial len:317 (-) TRINITY_DN46681_c2_g1:3-950(-)	sly:101264700		elongation factor 1-alpha-like	F:GO:0005525; P:GO:0006448; F:GO:0003746; F:GO:0003924; C:GO:0005840	F:GTP binding; P:regulation of translational elongation; F:translation elongation factor activity; F:GTPase activity; C:ribosome	PF03144 (Pfam);cd03693 (CDD);SSF52540 (SUPERFAMILY);PF00009 (Pfam);G3DSA:3.40.50.300 (Gene3D);PS00301 (ProSitePatterns);PR00315 (PRINTS);cd01883 (CDD);PS51722 (ProSiteProfiles);G3DSA:2.40.30.10 (Gene3D);SSF50447 (SUPERFAMILY)	Elongation factor Tu domain 2 (Pfam);EF1_alpha_II (CDD);Elongation factor Tu GTP binding domain (Pfam);Translational (tr)-type guanine nucleotide-binding (G) domain signature. (ProSitePatterns);GTP-binding elongation factor signature (PRINTS);EF1_alpha (CDD);Translational (tr)-type guanine nucleotide-binding (G) domain profile. (ProSiteProfiles)	IPR004161 (Pfam);IPR027417 (SUPERFAMILY);IPR000795 (Pfam);IPR031157 (ProSitePatterns);IPR000795 (PRINTS);IPR000795 (ProSiteProfiles);IPR009000 (SUPERFAMILY)	Translation elongation factor EFTu-like, domain 2 (Pfam);P-loop containing nucleoside triphosphate hydrolase (SUPERFAMILY);Transcription factor, GTP-binding domain (Pfam);Tr-type G domain, conserved site (ProSitePatterns);Transcription factor, GTP-binding domain (PRINTS);Transcription factor, GTP-binding domain (ProSiteProfiles);Translation protein, beta-barrel domain superfamily (SUPERFAMILY)	0.917596	-1.09	0.485289	4081.Solyc11g069700.1.1
26	407	Gene.81380_TRINITY_DN44142_c3_g2_g.81380_m.81380	Gene.81380_TRINITY_DN44142_c3_g2_g.81380_m.81380	24.16	293.57	242500000	243500000	242100000	237000000	296600000	311400000	279200000	280900000	241300000	292000000	51	31	31	Carbamidomethylation; iTRAQ 8plex (K N-term); Oxidation (M); Deamidation (NQ)	28317	Gene.81380::TRINITY_DN44142_c3_g2::g.81380 ORF type:internal len:258 (-) TRINITY_DN44142_c3_g2:1-771(-)	sly:101260540		vicilin-like seed storage protein At2g28490	F:GO:0045735	F:nutrient reservoir activity	PF00190 (Pfam);SM00835 (SMART);SSF51182 (SUPERFAMILY);G3DSA:2.60.120.10 (Gene3D)	Cupin (Pfam)	IPR006045 (Pfam);IPR006045 (SMART);IPR011051 (SUPERFAMILY);IPR014710 (Gene3D)	Cupin 1 (Pfam);Cupin 1 (SMART);RmlC-like cupin domain superfamily (SUPERFAMILY);RmlC-like jelly roll fold (Gene3D)	0.82637	-1.21	0.00383707	4081.Solyc06g075320.2.1
27	17	Gene.16593_TRINITY_DN53692_c4_g4_g.16593_m.16593	Gene.16593_TRINITY_DN53692_c4_g4_g.16593_m.16593	20.54	297.49	34540000	28730000	26990000	29650000	39660000	41310000	36990000	37690000	30000000	38910000	19	32	7	iTRAQ 8plex (K N-term); Oxidation (M); Acetylation (N-term)	37320	Gene.16593::TRINITY_DN53692_c4_g4::g.16593 ORF type:3prime_partial len:340 (-) TRINITY_DN53692_c4_g4:1-1017(-)	sly:101255164		probable mediator of RNA polymerase II transcription subunit 37c	F:GO:0005524	F:ATP binding	PF00012 (Pfam);SSF100920 (SUPERFAMILY);PS01036 (ProSitePatterns);SSF53067 (SUPERFAMILY);G3DSA:2.60.34.10 (Gene3D);G3DSA:3.30.420.40 (Gene3D);PS00329 (ProSitePatterns);PR00301 (PRINTS)	Hsp70 protein (Pfam);Heat shock hsp70 proteins family signature 3. (ProSitePatterns);Heat shock hsp70 proteins family signature 2. (ProSitePatterns);70kDa heat shock protein signature (PRINTS)	IPR013126 (Pfam);IPR029047 (SUPERFAMILY);IPR018181 (ProSitePatterns);IPR029047 (Gene3D);IPR013126 (PRINTS)	Heat shock protein 70 family (Pfam);Heat shock protein 70kD, peptide-binding domain superfamily (SUPERFAMILY);Heat shock protein 70, conserved site (ProSitePatterns);Heat shock protein 70kD, peptide-binding domain superfamily (Gene3D);Heat shock protein 70 family (PRINTS)	0.77101	-1.3	0.0088308	4081.Solyc11g066060.1.1
28	458	Gene.75675_TRINITY_DN46924_c0_g8_g.75675_m.75675	Gene.75675_TRINITY_DN46924_c0_g8_g.75675_m.75675	4.31	226.8	2020000	1380000	1277000	1310000	1732000	1686000	1642000	1534000	1497000	1649000	18	18	2	Carbamidomethylation; iTRAQ 8plex (K N-term); Deamidation (NQ)	23727	Gene.75675::TRINITY_DN46924_c0_g8::g.75675 ORF type:5prime_partial len:223 (+) TRINITY_DN46924_c0_g8:1-669(+)	sly:101255800		glyceraldehyde-3-phosphate dehydrogenase, cytosolic-like	F:GO:0050661; F:GO:0051287; P:GO:0055114; P:GO:0006006; F:GO:0016620	F:NADP binding; F:NAD binding; P:oxidation-reduction process; P:glucose metabolic process; F:oxidoreductase activity, acting on the aldehyde or oxo group of donors, NAD or NADP as acceptor	PS00071 (ProSitePatterns);SSF55347 (SUPERFAMILY);G3DSA:3.30.360.10 (Gene3D);SSF51735 (SUPERFAMILY);PF02800 (Pfam);PR00078 (PRINTS);G3DSA:3.40.50.720 (Gene3D)	Glyceraldehyde 3-phosphate dehydrogenase active site. (ProSitePatterns);Glyceraldehyde 3-phosphate dehydrogenase, C-terminal domain (Pfam);Glyceraldehyde-3-phosphate dehydrogenase signature (PRINTS)	IPR020830 (ProSitePatterns);IPR036291 (SUPERFAMILY);IPR020829 (Pfam);IPR020831 (PRINTS)	Glyceraldehyde 3-phosphate dehydrogenase, active site (ProSitePatterns);NAD(P)-binding domain superfamily (SUPERFAMILY);Glyceraldehyde 3-phosphate dehydrogenase, catalytic domain (Pfam);Glyceraldehyde/Erythrose phosphate dehydrogenase family (PRINTS)	0.907823	-1.1	0.370681	4081.Solyc06g071920.2.1
29	438	Gene.1609_TRINITY_DN38501_c0_g1_g.1609_m.1609	Gene.1609_TRINITY_DN38501_c0_g1_g.1609_m.1609	28.75	262.37	292300000	259900000	259700000	269600000	984500000	944800000	665300000	664000000	270500000	814700000	56	21	21	iTRAQ 8plex (K N-term); Oxidation (M); Deamidation (NQ)	21616	Gene.1609::TRINITY_DN38501_c0_g1::g.1609 ORF type:complete len:191 (-) TRINITY_DN38501_c0_g1:129-701(-)	sly:101256272		22.0 kDa class IV heat shock protein-like	P:GO:0009408	P:response to heat	G3DSA:2.60.40.790 (Gene3D);SSF49764 (SUPERFAMILY);cd06472 (CDD);PF00011 (Pfam);PS01031 (ProSiteProfiles)	ACD_ScHsp26_like (CDD);Hsp20/alpha crystallin family (Pfam);Small heat shock protein (sHSP) domain profile. (ProSiteProfiles)	IPR008978 (Gene3D);IPR008978 (SUPERFAMILY);IPR002068 (Pfam);IPR002068 (ProSiteProfiles)	HSP20-like chaperone (Gene3D);HSP20-like chaperone (SUPERFAMILY);Alpha crystallin/Hsp20 domain (Pfam);Alpha crystallin/Hsp20 domain (ProSiteProfiles)	0.332024	-3.01	0.00133352	4081.Solyc03g113930.1.1
30	262	Gene.34940_TRINITY_DN50418_c2_g1_g.34940_m.34940	Gene.34940_TRINITY_DN50418_c2_g1_g.34940_m.34940	22.45	284.61	78620000	73300000	65520000	70450000	88280000	89430000	94050000	89000000	71980000	90190000	32	29	22	Carbamidomethylation; iTRAQ 8plex (K N-term); Oxidation (M); Deamidation (NQ)	39831	Gene.34940::TRINITY_DN50418_c2_g1::g.34940 ORF type:5prime_partial len:355 (+) TRINITY_DN50418_c2_g1:2-1066(+)	sly:101248260		aspartic proteinase-like	F:GO:0004190; P:GO:0006508; P:GO:0006629	F:aspartic-type endopeptidase activity; P:proteolysis; P:lipid metabolic process	PS51767 (ProSiteProfiles);SSF50630 (SUPERFAMILY);G3DSA:2.40.70.10 (Gene3D);PR00792 (PRINTS);PS00141 (ProSitePatterns);PF00026 (Pfam)	Peptidase family A1 domain profile. (ProSiteProfiles);Pepsin (A1) aspartic protease family signature (PRINTS);Eukaryotic and viral aspartyl proteases active site. (ProSitePatterns);Eukaryotic aspartyl protease (Pfam)	IPR033121 (ProSiteProfiles);IPR021109 (SUPERFAMILY);IPR021109 (Gene3D);IPR001461 (PRINTS);IPR001969 (ProSitePatterns);IPR033121 (Pfam)	Peptidase family A1 domain (ProSiteProfiles);Aspartic peptidase domain superfamily (SUPERFAMILY);Aspartic peptidase domain superfamily (Gene3D);Aspartic peptidase A1 family (PRINTS);Aspartic peptidase, active site (ProSitePatterns);Peptidase family A1 domain (Pfam)	0.798093	-1.25	0.00568853	4081.Solyc02g080880.2.1
32	581	Gene.85395_TRINITY_DN51202_c0_g4_g.85395_m.85395	Gene.85395_TRINITY_DN51202_c0_g4_g.85395_m.85395	5.38	224.22	293600	224900	121800	204400	272600	285100	233500	235800	211200	256700	36	18	6	Carbamidomethylation; iTRAQ 8plex (K N-term); Oxidation (M); Deamidation (NQ)	22927	Gene.85395::TRINITY_DN51202_c0_g4::g.85395 ORF type:internal len:209 (-) TRINITY_DN51202_c0_g4:2-625(-)	sly:100736499	GAPDH	glyceraldehyde-3-phosphate dehydrogenase, cytosolic-like	F:GO:0050661; F:GO:0051287; P:GO:0055114; P:GO:0006006; F:GO:0016620	F:NADP binding; F:NAD binding; P:oxidation-reduction process; P:glucose metabolic process; F:oxidoreductase activity, acting on the aldehyde or oxo group of donors, NAD or NADP as acceptor	PR00078 (PRINTS);PF02800 (Pfam);PS00071 (ProSitePatterns);SM00846 (SMART);G3DSA:3.40.50.720 (Gene3D);PF00044 (Pfam);SSF51735 (SUPERFAMILY);G3DSA:3.30.360.10 (Gene3D)	Glyceraldehyde-3-phosphate dehydrogenase signature (PRINTS);Glyceraldehyde 3-phosphate dehydrogenase, C-terminal domain (Pfam);Glyceraldehyde 3-phosphate dehydrogenase active site. (ProSitePatterns);Glyceraldehyde 3-phosphate dehydrogenase, NAD binding domain (Pfam)	IPR020831 (PRINTS);IPR020829 (Pfam);IPR020830 (ProSitePatterns);IPR020828 (SMART);IPR020828 (Pfam);IPR036291 (SUPERFAMILY)	Glyceraldehyde/Erythrose phosphate dehydrogenase family (PRINTS);Glyceraldehyde 3-phosphate dehydrogenase, catalytic domain (Pfam);Glyceraldehyde 3-phosphate dehydrogenase, active site (ProSitePatterns);Glyceraldehyde 3-phosphate dehydrogenase, NAD(P) binding domain (SMART);Glyceraldehyde 3-phosphate dehydrogenase, NAD(P) binding domain (Pfam);NAD(P)-binding domain superfamily (SUPERFAMILY)	0.82275	-1.22	0.289734	4081.Solyc03g111010.2.1
34	105	Gene.19948_TRINITY_DN44142_c3_g1_g.19948_m.19948	Gene.19948_TRINITY_DN44142_c3_g1_g.19948_m.19948	23.95	289.89	243700000	221300000	228600000	219700000	271800000	271200000	252900000	255200000	228300000	262800000	78	27	27	Carbamidomethylation; iTRAQ 8plex (K N-term); Oxidation (M); Deamidation (NQ)	30240	Gene.19948::TRINITY_DN44142_c3_g1::g.19948 ORF type:5prime_partial len:272 (-) TRINITY_DN44142_c3_g1:300-1115(-)	sly:101246214		vicilin-like seed storage protein At2g28490	F:GO:0045735	F:nutrient reservoir activity	G3DSA:2.60.120.10 (Gene3D);SSF51182 (SUPERFAMILY);mobidb-lite (MobiDBLite);PF00190 (Pfam);SM00835 (SMART)	consensus disorder prediction (MobiDBLite);Cupin (Pfam)	IPR014710 (Gene3D);IPR011051 (SUPERFAMILY);IPR006045 (Pfam);IPR006045 (SMART)	RmlC-like jelly roll fold (Gene3D);RmlC-like cupin domain superfamily (SUPERFAMILY);Cupin 1 (Pfam);Cupin 1 (SMART)	0.868721	-1.15	0.00402717	4081.Solyc11g072380.1.1
35	39	Gene.2840_TRINITY_DN46222_c3_g2_g.2840_m.2840	Gene.2840_TRINITY_DN46222_c3_g2_g.2840_m.2840	23.76	291.55	20180000	17960000	17280000	18190000	37570000	36200000	28360000	26770000	18400000	32230000	32	42	17	Carbamidomethylation; iTRAQ 8plex (K N-term); Deamidation (NQ)	71812	Gene.2840::TRINITY_DN46222_c3_g2::g.2840 ORF type:complete len:657 (-) TRINITY_DN46222_c3_g2:452-2422(-)	sly:101255185		Heat shock 70 kDa protein	F:GO:0005524; F:GO:0032440; P:GO:0055114	F:ATP binding; F:2-alkenal reductase [NAD(P)] activity; P:oxidation-reduction process	G3DSA:3.30.420.40 (Gene3D);SSF53067 (SUPERFAMILY);PS00329 (ProSitePatterns);PS00297 (ProSitePatterns);PS01036 (ProSitePatterns);Coil (Coils);G3DSA:1.20.1270.10 (Gene3D);PR00301 (PRINTS);SSF100934 (SUPERFAMILY);G3DSA:2.60.34.10 (Gene3D);SSF100920 (SUPERFAMILY);mobidb-lite (MobiDBLite);PF00012 (Pfam);cd10233 (CDD)	Heat shock hsp70 proteins family signature 2. (ProSitePatterns);Heat shock hsp70 proteins family signature 1. (ProSitePatterns);Heat shock hsp70 proteins family signature 3. (ProSitePatterns);70kDa heat shock protein signature (PRINTS);consensus disorder prediction (MobiDBLite);Hsp70 protein (Pfam);HSPA1-2_6-8-like_NBD (CDD)	IPR018181 (ProSitePatterns);IPR029048 (Gene3D);IPR013126 (PRINTS);IPR029048 (SUPERFAMILY);IPR029047 (Gene3D);IPR029047 (SUPERFAMILY);IPR013126 (Pfam)	Heat shock protein 70, conserved site (ProSitePatterns);Heat shock protein 70kD, C-terminal domain superfamily (Gene3D);Heat shock protein 70 family (PRINTS);Heat shock protein 70kD, C-terminal domain superfamily (SUPERFAMILY);Heat shock protein 70kD, peptide-binding domain superfamily (Gene3D);Heat shock protein 70kD, peptide-binding domain superfamily (SUPERFAMILY);Heat shock protein 70 family …	0.570897	-1.75	0.00420727	4081.Solyc03g117630.1.1
37	4	Gene.35421_TRINITY_DN52522_c0_g2_g.35421_m.35421	Gene.35421_TRINITY_DN52522_c0_g2_g.35421_m.35421	25.55	335.21	50950000	46190000	43290000	44680000	58470000	61440000	56730000	54800000	46340000	57890000	45	40	23	Carbamidomethylation; iTRAQ 8plex (K N-term); Oxidation (M); Deamidation (NQ)	65103	Gene.35421::TRINITY_DN52522_c0_g2::g.35421 ORF type:complete len:594 (+) TRINITY_DN52522_c0_g2:52-1833(+)	sly:101246811		pyrophosphate--fructose 6-phosphate 1-phosphotransferase subunit alpha	F:GO:0005524; P:GO:0006094; C:GO:0005945; F:GO:0047334; F:GO:0046872; P:GO:0006098; P:GO:0006013; P:GO:0061615; P:GO:0006000; P:GO:0006012; P:GO:0046835; F:GO:0003872	F:ATP binding; P:gluconeogenesis; C:6-phosphofructokinase complex; F:diphosphate-fructose-6-phosphate 1-phosphotransferase activity; F:metal ion binding; P:pentose-phosphate shunt; P:mannose metabolic process; P:glycolytic process through fructose-6-phosphate; P:fructose metabolic process; P:galactose metabolic process; P:carbohydrate phosphorylation; F:6-phosphofructokinase activity	G3DSA:3.40.50.460 (Gene3D);MF_01980 (Hamap);G3DSA:1.10.10.480 (Gene3D);G3DSA:3.40.50.450 (Gene3D);TIGR02477 (TIGRFAM);SSF53784 (SUPERFAMILY);PF00365 (Pfam);PIRSF005677 (PIRSF)	Pyrophosphate--fructose 6-phosphate 1-phosphotransferase [pfp]. (Hamap);PFKA_PPi: diphosphate--fructose-6-phosphate 1-phosphotransferase (TIGRFAM);Phosphofructokinase (Pfam)	IPR011183 (Hamap);IPR011183 (TIGRFAM);IPR035966 (SUPERFAMILY);IPR000023 (Pfam);IPR011183 (PIRSF)	Pyrophosphate-dependent phosphofructokinase PfpB (Hamap);Pyrophosphate-dependent phosphofructokinase PfpB (TIGRFAM);Phosphofructokinase superfamily (SUPERFAMILY);Phosphofructokinase domain (Pfam);Pyrophosphate-dependent phosphofructokinase PfpB (PIRSF)	0.800484	-1.25	0.00278612	4081.Solyc12g095760.1.1
39	48	Gene.856_TRINITY_DN41422_c1_g3_g.856_m.856	Gene.856_TRINITY_DN41422_c1_g3_g.856_m.856	13.07	271.02	537000	490800	478600	531500	633900	626300	620000	509500	509500	597400	9	25	2	iTRAQ 8plex (K N-term)	41804	Gene.856::TRINITY_DN41422_c1_g3::g.856 ORF type:internal len:383 (+) TRINITY_DN41422_c1_g3:1-1146(+)	sly:101254866		heat shock cognate 70 kDa protein 2-like	F:GO:0005524	F:ATP binding	SSF53067 (SUPERFAMILY);PR00301 (PRINTS);PS01036 (ProSitePatterns);G3DSA:2.60.34.10 (Gene3D);PF00012 (Pfam);G3DSA:3.30.420.40 (Gene3D);PS00329 (ProSitePatterns);SSF100920 (SUPERFAMILY)	70kDa heat shock protein signature (PRINTS);Heat shock hsp70 proteins family signature 3. (ProSitePatterns);Hsp70 protein (Pfam);Heat shock hsp70 proteins family signature 2. (ProSitePatterns)	IPR013126 (PRINTS);IPR018181 (ProSitePatterns);IPR029047 (Gene3D);IPR013126 (Pfam);IPR029047 (SUPERFAMILY)	Heat shock protein 70 family (PRINTS);Heat shock protein 70, conserved site (ProSitePatterns);Heat shock protein 70kD, peptide-binding domain superfamily (Gene3D);Heat shock protein 70 family (Pfam);Heat shock protein 70kD, peptide-binding domain superfamily (SUPERFAMILY)	0.852862	-1.17	0.0493174	4081.Solyc11g066060.1.1
40	171	Gene.69817_TRINITY_DN45292_c7_g1_g.69817_m.69817	Gene.69817_TRINITY_DN45292_c7_g1_g.69817_m.69817	29.88	248.45	256700000	248500000	227500000	221800000	329200000	326500000	308000000	303900000	238600000	316900000	63	23	23	Carbamidomethylation; iTRAQ 8plex (K N-term); Oxidation (M); Deamidation (NQ)	33217	Gene.69817::TRINITY_DN45292_c7_g1::g.69817 ORF type:complete len:297 (+) TRINITY_DN45292_c7_g1:36-926(+)	sly:101260517		1-Cys peroxiredoxin	P:GO:0098869; P:GO:0045454; P:GO:0055114; F:GO:0051920	P:cellular oxidant detoxification; P:cell redox homeostasis; P:oxidation-reduction process; F:peroxiredoxin activity	SSF52833 (SUPERFAMILY);G3DSA:3.40.30.10 (Gene3D);G3DSA:3.30.1020.10 (Gene3D);PF00578 (Pfam);PF10417 (Pfam);PS51352 (ProSiteProfiles);cd03016 (CDD)	AhpC/TSA family (Pfam);C-terminal domain of 1-Cys peroxiredoxin (Pfam);Thioredoxin domain profile. (ProSiteProfiles);PRX_1cys (CDD)	IPR036249 (SUPERFAMILY);IPR000866 (Pfam);IPR019479 (Pfam);IPR013766 (ProSiteProfiles)	Thioredoxin-like superfamily (SUPERFAMILY);Alkyl hydroperoxide reductase subunit C/ Thiol specific antioxidant (Pfam);Peroxiredoxin, C-terminal (Pfam);Thioredoxin domain (ProSiteProfiles)	0.752919	-1.33	0.00102802	4081.Solyc03g096040.2.1
41	74	Gene.47377_TRINITY_DN49394_c1_g1_g.47377_m.47377	Gene.47377_TRINITY_DN49394_c1_g1_g.47377_m.47377	22.71	275.02	120900000	120200000	98750000	98450000	162100000	157900000	140200000	141900000	109600000	150500000	54	35	26	Carbamidomethylation; iTRAQ 8plex (K N-term); Oxidation (M); Deamidation (NQ)	49003	Gene.47377::TRINITY_DN49394_c1_g1::g.47377 ORF type:5prime_partial len:428 (-) TRINITY_DN49394_c1_g1:391-1674(-)	sly:101246093		calreticulin isoform X1	F:GO:0005509; C:GO:0005783; F:GO:0051082; P:GO:0006457	F:calcium ion binding; C:endoplasmic reticulum; F:unfolded protein binding; P:protein folding	G3DSA:2.60.120.200 (Gene3D);SSF49899 (SUPERFAMILY);PR00626 (PRINTS);mobidb-lite (MobiDBLite);PS00804 (ProSitePatterns);Coil (Coils);PS00803 (ProSitePatterns);SSF63887 (SUPERFAMILY);PIRSF002356 (PIRSF);PF00262 (Pfam);PS00805 (ProSitePatterns)	Calreticulin signature (PRINTS);consensus disorder prediction (MobiDBLite);Calreticulin family signature 2. (ProSitePatterns);Calreticulin family signature 1. (ProSitePatterns);Calreticulin family (Pfam);Calreticulin family repeated motif signature. (ProSitePatterns)	IPR013320 (SUPERFAMILY);IPR001580 (PRINTS);IPR018124 (ProSitePatterns);IPR009033 (SUPERFAMILY);IPR009169 (PIRSF);IPR001580 (Pfam)	Concanavalin A-like lectin/glucanase domain superfamily (SUPERFAMILY);Calreticulin/calnexin (PRINTS);Calreticulin/calnexin, conserved site (ProSitePatterns);Calreticulin/calnexin, P domain superfamily (SUPERFAMILY);Calreticulin (PIRSF);Calreticulin/calnexin (Pfam)	0.728239	-1.37	0.00535797	4081.Solyc01g100380.2.1
43	14	Gene.12872_TRINITY_DN46345_c2_g1_g.12872_m.12872	Gene.12872_TRINITY_DN46345_c2_g1_g.12872_m.12872	21.83	306.16	58500000	59200000	50950000	46230000	77960000	78450000	67200000	68620000	53750000	73060000	49	34	23	Carbamidomethylation; iTRAQ 8plex (K N-term); Oxidation (M); Deamidation (NQ)	65379	Gene.12872::TRINITY_DN46345_c2_g1::g.12872 ORF type:complete len:607 (-) TRINITY_DN46345_c2_g1:482-2302(-)	sly:101247173		pyruvate decarboxylase 2	F:GO:0000287; F:GO:0030976; F:GO:0016831	F:magnesium ion binding; F:thiamine pyrophosphate binding; F:carboxy-lyase activity	G3DSA:3.40.50.970 (Gene3D);cd07038 (CDD);SSF52518 (SUPERFAMILY);PF02775 (Pfam);cd02005 (CDD);SSF52467 (SUPERFAMILY);PIRSF036565 (PIRSF);PF00205 (Pfam);G3DSA:3.40.50.1220 (Gene3D);PF02776 (Pfam)	TPP_PYR_PDC_IPDC_like (CDD);Thiamine pyrophosphate enzyme, C-terminal TPP binding domain (Pfam);TPP_PDC_IPDC (CDD);Thiamine pyrophosphate enzyme, central domain (Pfam);Thiamine pyrophosphate enzyme, N-terminal TPP binding domain (Pfam)	IPR029061 (SUPERFAMILY);IPR011766 (Pfam);IPR029035 (SUPERFAMILY);IPR012110 (PIRSF);IPR012000 (Pfam);IPR029035 (Gene3D);IPR012001 (Pfam)	Thiamin diphosphate-binding fold (SUPERFAMILY);Thiamine pyrophosphate enzyme, C-terminal TPP-binding (Pfam);DHS-like NAD/FAD-binding domain superfamily (SUPERFAMILY);Thiamine pyrophosphate (TPP)-dependent enzyme (PIRSF);Thiamine pyrophosphate enzyme, central domain (Pfam);DHS-like NAD/FAD-binding domain superfamily (Gene3D);Thiamine pyrophosphate enzyme, N-terminal TPP-binding domain (Pfam)	0.735697	-1.36	0.00656145	4081.Solyc10g076510.1.1
44	43	Gene.88844_TRINITY_DN54245_c3_g1_g.88844_m.88844	Gene.88844_TRINITY_DN54245_c3_g1_g.88844_m.88844	31.27	285.44	70730000	66730000	61510000	65850000	92270000	89000000	81240000	82450000	66210000	86240000	30	33	18	iTRAQ 8plex (K N-term); Oxidation (M); Deamidation (NQ)	65545	Gene.88844::TRINITY_DN54245_c3_g1::g.88844 ORF type:5prime_partial len:564 (+) TRINITY_DN54245_c3_g1:2-1693(+)	sly:101265819		endoplasmin homolog	F:GO:0005524; C:GO:0005783; F:GO:0051082; P:GO:0006457; P:GO:0006950	F:ATP binding; C:endoplasmic reticulum; F:unfolded protein binding; P:protein folding; P:response to stress	mobidb-lite (MobiDBLite);PR00775 (PRINTS);PF00183 (Pfam);SSF110942 (SUPERFAMILY);PIRSF002583 (PIRSF);SSF55874 (SUPERFAMILY);G3DSA:3.30.565.10 (Gene3D);SSF54211 (SUPERFAMILY)	consensus disorder prediction (MobiDBLite);90kDa heat shock protein signature (PRINTS);Hsp90 protein (Pfam)	IPR020575 (PRINTS);IPR001404 (Pfam);IPR037196 (SUPERFAMILY);IPR001404 (PIRSF);IPR036890 (SUPERFAMILY);IPR036890 (Gene3D);IPR020568 (SUPERFAMILY)	Heat shock protein Hsp90, N-terminal (PRINTS);Heat shock protein Hsp90 family (Pfam);HSP90, C-terminal domain (SUPERFAMILY);Heat shock protein Hsp90 family (PIRSF);Histidine kinase/HSP90-like ATPase superfamily (SUPERFAMILY);Histidine kinase/HSP90-like ATPase superfamily (Gene3D);Ribosomal protein S5 domain 2-type fold (SUPERFAMILY)	0.767741	-1.3	0.000746449	4081.Solyc04g081570.2.1
45	9	Gene.64444_TRINITY_DN52951_c1_g1_g.64444_m.64444	Gene.64444_TRINITY_DN52951_c1_g1_g.64444_m.64444	29.38	301.22	151400000	143700000	132200000	131600000	200200000	197400000	174000000	176400000	139700000	187000000	72	33	33	Carbamidomethylation; iTRAQ 8plex (K N-term); Oxidation (M); Deamidation (NQ)	53228	Gene.64444::TRINITY_DN52951_c1_g1::g.64444 ORF type:complete len:486 (-) TRINITY_DN52951_c1_g1:440-1897(-)	sly:101259420		S-adenosyl-L-homocysteine hydrolase	P:GO:0033353; F:GO:0051287; C:GO:0005829; P:GO:0019510; F:GO:0004013; P:GO:0006730	P:S-adenosylmethionine cycle; F:NAD binding; C:cytosol; P:S-adenosylhomocysteine catabolic process; F:adenosylhomocysteinase activity; P:one-carbon metabolic process	G3DSA:3.40.50.1480 (Gene3D);MF_00563 (Hamap);SSF51735 (SUPERFAMILY);SSF52283 (SUPERFAMILY);PF05221 (Pfam);SM00996 (SMART);PS00738 (ProSitePatterns);PIRSF001109 (PIRSF);cd00401 (CDD);PF00670 (Pfam);SM00997 (SMART);PS00739 (ProSitePatterns);TIGR00936 (TIGRFAM)	Adenosylhomocysteinase [ahcY]. (Hamap);S-adenosyl-L-homocysteine hydrolase (Pfam);S-adenosyl-L-homocysteine hydrolase signature 1. (ProSitePatterns);SAHH (CDD);S-adenosyl-L-homocysteine hydrolase, NAD binding domain (Pfam);S-adenosyl-L-homocysteine hydrolase signature 2. (ProSitePatterns);ahcY: adenosylhomocysteinase (TIGRFAM)	IPR034373 (Hamap);IPR036291 (SUPERFAMILY);IPR000043 (Pfam);IPR000043 (SMART);IPR020082 (ProSitePatterns);IPR000043 (PIRSF);IPR000043 (CDD);IPR015878 (Pfam);IPR015878 (SMART);IPR000043 (TIGRFAM)	Adenosylhomocysteinase (Hamap);NAD(P)-binding domain superfamily (SUPERFAMILY);Adenosylhomocysteinase-like (Pfam);Adenosylhomocysteinase-like (SMART);S-adenosyl-L-homocysteine hydrolase, conserved site (ProSitePatterns);Adenosylhomocysteinase-like (PIRSF);Adenosylhomocysteinase-like (CDD);S-adenosyl-L-homocysteine hydrolase, NAD binding domain (Pfam);S-adenosyl-L-homocysteine hydrolase, NAD bindi…	0.747059	-1.34	0.00115345	4081.Solyc12g098500.1.1
47	18	Gene.71497_TRINITY_DN50822_c1_g3_g.71497_m.71497	Gene.71497_TRINITY_DN50822_c1_g3_g.71497_m.71497	25.2	288.48	10740000	9396000	8891000	9537000	12720000	13380000	11940000	11540000	9640000	12400000	27	32	9	iTRAQ 8plex (K N-term); Deamidation (NQ)	44554	Gene.71497::TRINITY_DN50822_c1_g3::g.71497 ORF type:complete len:399 (+) TRINITY_DN50822_c1_g3:2140-3336(+)	sly:101263797		luminal-binding protein 5	C:GO:0005788; F:GO:0005524; F:GO:0032440; P:GO:0055114; P:GO:0034975	C:endoplasmic reticulum lumen; F:ATP binding; F:2-alkenal reductase [NAD(P)] activity; P:oxidation-reduction process; P:protein folding in endoplasmic reticulum	G3DSA:3.30.420.40 (Gene3D);Coil (Coils);PR00301 (PRINTS);G3DSA:3.90.640.10 (Gene3D);SSF100920 (SUPERFAMILY);G3DSA:2.60.34.10 (Gene3D);mobidb-lite (MobiDBLite);PS01036 (ProSitePatterns);SSF100934 (SUPERFAMILY);G3DSA:1.20.1270.10 (Gene3D);PF00012 (Pfam);SSF53067 (SUPERFAMILY)	70kDa heat shock protein signature (PRINTS);consensus disorder prediction (MobiDBLite);Heat shock hsp70 proteins family signature 3. (ProSitePatterns);Hsp70 protein (Pfam)	IPR013126 (PRINTS);IPR029047 (SUPERFAMILY);IPR029047 (Gene3D);IPR018181 (ProSitePatterns);IPR029048 (SUPERFAMILY);IPR029048 (Gene3D);IPR013126 (Pfam)	Heat shock protein 70 family (PRINTS);Heat shock protein 70kD, peptide-binding domain superfamily (SUPERFAMILY);Heat shock protein 70kD, peptide-binding domain superfamily (Gene3D);Heat shock protein 70, conserved site (ProSitePatterns);Heat shock protein 70kD, C-terminal domain superfamily (SUPERFAMILY);Heat shock protein 70kD, C-terminal domain superfamily (Gene3D);Heat shock protein 70 family …	0.777419	-1.29	0.00301995	4081.Solyc03g082920.2.1
49	13	Gene.65894_TRINITY_DN43710_c0_g1_g.65894_m.65894	Gene.65894_TRINITY_DN43710_c0_g1_g.65894_m.65894	0.12	290.16	1376000	1039000	2285000	1123000	1311000	1611000	1330000	1342000	1456000	1399000	5	25	1	iTRAQ 8plex (K N-term)	49681	Gene.65894::TRINITY_DN43710_c0_g1::g.65894 ORF type:complete len:452 (+) TRINITY_DN43710_c0_g1:238-1593(+)	sly:101244864		alpha tubulin 1	F:GO:0005525; P:GO:0007010; C:GO:0005737; F:GO:0003924; F:GO:0005200; C:GO:0005874; P:GO:0007017	F:GTP binding; P:cytoskeleton organization; C:cytoplasm; F:GTPase activity; F:structural constituent of cytoskeleton; C:microtubule; P:microtubule-based process	G3DSA:3.30.1330.20 (Gene3D);PF00091 (Pfam);PR01162 (PRINTS);cd02186 (CDD);SSF55307 (SUPERFAMILY);SM00864 (SMART);G3DSA:1.10.287.600 (Gene3D);Coil (Coils);SM00865 (SMART);G3DSA:3.40.50.1440 (Gene3D);PS00227 (ProSitePatterns);PF03953 (Pfam);mobidb-lite (MobiDBLite);PR01161 (PRINTS);SSF52490 (SUPERFAMILY)	Tubulin/FtsZ family, GTPase domain (Pfam);Alpha-tubulin signature (PRINTS);alpha_tubulin (CDD);Tubulin subunits alpha, beta, and gamma signature. (ProSitePatterns);Tubulin C-terminal domain (Pfam);consensus disorder prediction (MobiDBLite);Tubulin signature (PRINTS)	IPR037103 (Gene3D);IPR003008 (Pfam);IPR002452 (PRINTS);IPR008280 (SUPERFAMILY);IPR003008 (SMART);IPR018316 (SMART);IPR036525 (Gene3D);IPR017975 (ProSitePatterns);IPR018316 (Pfam);IPR000217 (PRINTS);IPR036525 (SUPERFAMILY)	Tubulin/FtsZ, C-terminal domain superfamily (Gene3D);Tubulin/FtsZ, GTPase domain (Pfam);Alpha tubulin (PRINTS);Tubulin/FtsZ, C-terminal (SUPERFAMILY);Tubulin/FtsZ, GTPase domain (SMART);Tubulin/FtsZ, 2-layer sandwich domain (SMART);Tubulin/FtsZ, GTPase domain superfamily (Gene3D);Tubulin, conserved site (ProSitePatterns);Tubulin/FtsZ, 2-layer sandwich domain (Pfam);Tubulin (PRINTS);Tubulin/FtsZ, …	1.04074	1.04	0.972747	4081.Solyc04g077020.2.1
51	62	Gene.65236_TRINITY_DN53692_c4_g2_g.65236_m.65236	Gene.65236_TRINITY_DN53692_c4_g2_g.65236_m.65236	3.67	274.36	6551000	5336000	5709000	3654000	4676000	6619000	6259000	6254000	5312000	5952000	14	25	6	iTRAQ 8plex (K N-term)	57358	Gene.65236::TRINITY_DN53692_c4_g2::g.65236 ORF type:internal len:523 (-) TRINITY_DN53692_c4_g2:3-1568(-)	sly:101247151		heat shock cognate 70 kDa protein 2-like	F:GO:0005524	F:ATP binding	PF00012 (Pfam);PS01036 (ProSitePatterns);SSF53067 (SUPERFAMILY);cd10233 (CDD);G3DSA:3.30.420.40 (Gene3D);PR00301 (PRINTS);G3DSA:2.60.34.10 (Gene3D);PS00329 (ProSitePatterns);PS00297 (ProSitePatterns);G3DSA:3.90.640.10 (Gene3D);SSF100920 (SUPERFAMILY)	Hsp70 protein (Pfam);Heat shock hsp70 proteins family signature 3. (ProSitePatterns);HSPA1-2_6-8-like_NBD (CDD);70kDa heat shock protein signature (PRINTS);Heat shock hsp70 proteins family signature 2. (ProSitePatterns);Heat shock hsp70 proteins family signature 1. (ProSitePatterns)	IPR013126 (Pfam);IPR018181 (ProSitePatterns);IPR013126 (PRINTS);IPR029047 (Gene3D);IPR029047 (SUPERFAMILY)	Heat shock protein 70 family (Pfam);Heat shock protein 70, conserved site (ProSitePatterns);Heat shock protein 70 family (PRINTS);Heat shock protein 70kD, peptide-binding domain superfamily (Gene3D);Heat shock protein 70kD, peptide-binding domain superfamily (SUPERFAMILY)	0.892473	-1.12	0.429536	4081.Solyc09g010630.2.1
52	954	Gene.9936_TRINITY_DN52843_c3_g1_g.9936_m.9936	Gene.9936_TRINITY_DN52843_c3_g1_g.9936_m.9936	19.95	223.75	212900000	202300000	190600000	188400000	234200000	231400000	224800000	229900000	198600000	230100000	70	15	13	Carbamidomethylation; iTRAQ 8plex (K N-term); Oxidation (M); Deamidation (NQ)	14787	Gene.9936::TRINITY_DN52843_c3_g1::g.9936 ORF type:5prime_partial len:136 (+) TRINITY_DN52843_c3_g1:1-408(+)	sly:544074	ADH2	alcohol dehydrogenase 1	F:GO:0008270; C:GO:0005737; P:GO:0055114; F:GO:0004022	F:zinc ion binding; C:cytoplasm; P:oxidation-reduction process; F:alcohol dehydrogenase (NAD) activity	SSF51735 (SUPERFAMILY);PF00107 (Pfam);G3DSA:3.40.50.10730 (Gene3D)	Zinc-binding dehydrogenase (Pfam)	IPR036291 (SUPERFAMILY);IPR013149 (Pfam)	NAD(P)-binding domain superfamily (SUPERFAMILY);Alcohol dehydrogenase, C-terminal (Pfam)	0.863103	-1.16	0.0101158	4081.Solyc06g059740.2.1
54	5	Gene.71751_TRINITY_DN50884_c0_g1_g.71751_m.71751	Gene.71751_TRINITY_DN50884_c0_g1_g.71751_m.71751	19.55	293	82780000	76410000	68800000	68290000	97350000	96220000	86750000	85940000	74100000	91570000	62	24	21	Carbamidomethylation; iTRAQ 8plex (K N-term); Oxidation (M); Deamidation (NQ)	48874	Gene.71751::TRINITY_DN50884_c0_g1::g.71751 ORF type:complete len:477 (+) TRINITY_DN50884_c0_g1:88-1518(+)	sly:544277	LAPA2;LAP;LAP_2;LapN;preLAP-N	leucine aminopeptidase 1-like	C:GO:0005737; P:GO:0006508; F:GO:0008235; F:GO:0004177; F:GO:0030145	C:cytoplasm; P:proteolysis; F:metalloexopeptidase activity; F:aminopeptidase activity; F:manganese ion binding	cd00433 (CDD);PF02789 (Pfam);PR00481 (PRINTS);PF00883 (Pfam);PS00631 (ProSitePatterns);G3DSA:3.40.630.10 (Gene3D);G3DSA:3.40.220.10 (Gene3D);SSF52949 (SUPERFAMILY);SSF53187 (SUPERFAMILY)	Peptidase_M17 (CDD);Cytosol aminopeptidase family, N-terminal domain (Pfam);Cytosol aminopeptidase signature (PRINTS);Cytosol aminopeptidase family, catalytic domain (Pfam);Cytosol aminopeptidase signature. (ProSitePatterns)	IPR011356 (CDD);IPR008283 (Pfam);IPR011356 (PRINTS);IPR000819 (Pfam);IPR000819 (ProSitePatterns)	Peptidase M17, leucine aminopeptidase/peptidase B (CDD);Peptidase M17, leucyl aminopeptidase, N-terminal (Pfam);Peptidase M17, leucine aminopeptidase/peptidase B (PRINTS);Peptidase M17, leucyl aminopeptidase, C-terminal (Pfam);Peptidase M17, leucyl aminopeptidase, C-terminal (ProSitePatterns)	0.809217	-1.24	0.0110917	4081.Solyc12g010040.1.1
55	1937	Gene.67900_TRINITY_DN46010_c0_g1_g.67900_m.67900	Gene.67900_TRINITY_DN46010_c0_g1_g.67900_m.67900	40.98	213.96	68760000	67900000	75870000	74240000	108300000	114700000	114100000	112900000	71690000	112500000	68	14	14	Carbamidomethylation; iTRAQ 8plex (K N-term); Oxidation (M); Deamidation (NQ)	13700	Gene.67900::TRINITY_DN46010_c0_g1::g.67900 ORF type:complete len:122 (-) TRINITY_DN46010_c0_g1:888-1253(-)	sly:101256384		glutathione S-transferase	C:GO:0009570; P:GO:0009651; C:GO:0009941; P:GO:0080167; F:GO:0004364; C:GO:0005774; P:GO:0042742; C:GO:0009579; C:GO:0005634; P:GO:0009409; P:GO:0006803; F:GO:0043295; P:GO:0006749	C:chloroplast stroma; P:response to salt stress; C:chloroplast envelope; P:response to karrikin; F:glutathione transferase activity; C:vacuolar membrane; P:defense response to bacterium; C:thylakoid; C:nucleus; P:response to cold; P:obsolete glutathione conjugation reaction; F:glutathione binding; P:glutathione metabolic process	SSF47616 (SUPERFAMILY);PF00043 (Pfam);G3DSA:1.20.1050.10 (Gene3D);cd03187 (CDD);PS50405 (ProSiteProfiles)	Glutathione S-transferase, C-terminal domain (Pfam);GST_C_Phi (CDD);Soluble glutathione S-transferase C-terminal domain profile. (ProSiteProfiles)	IPR036282 (SUPERFAMILY);IPR004046 (Pfam);IPR034347 (CDD);IPR010987 (ProSiteProfiles)	Glutathione S-transferase, C-terminal domain superfamily (SUPERFAMILY);Glutathione S-transferase, C-terminal (Pfam);Glutathione S-transferases Phi, C-terminal (CDD);Glutathione S-transferase, C-terminal-like (ProSiteProfiles)	0.637244	-1.57	7.97995e-05	4081.Solyc06g009020.2.1
57	348	Gene.83279_TRINITY_DN49151_c2_g2_g.83279_m.83279	Gene.83279_TRINITY_DN49151_c2_g2_g.83279_m.83279	21.39	278.42	2315000	2438000	1934000	1931000	3044000	3162000	2817000	2876000	2154000	2975000	3	17	1	iTRAQ 8plex (K N-term)	27567	Gene.83279::TRINITY_DN49151_c2_g2::g.83279 ORF type:5prime_partial len:251 (-) TRINITY_DN49151_c2_g2:692-1444(-)	sly:101264601	ACT	actin-7	F:GO:0005524	F:ATP binding	G3DSA:3.30.420.40 (Gene3D);PF00022 (Pfam);SM00268 (SMART);cd00012 (CDD);PR00190 (PRINTS);SSF53067 (SUPERFAMILY);PS00432 (ProSitePatterns);G3DSA:3.90.640.10 (Gene3D)	Actin (Pfam);NBD_sugar-kinase_HSP70_actin (CDD);Actin signature (PRINTS);Actins signature 2. (ProSitePatterns)	IPR004000 (Pfam);IPR004000 (SMART);IPR004000 (PRINTS);IPR004001 (ProSitePatterns)	Actin family (Pfam);Actin family (SMART);Actin family (PRINTS);Actin, conserved site (ProSitePatterns)	0.724034	-1.38	0.00726106	4081.Solyc03g078400.2.1
59	54	Gene.88300_TRINITY_DN46189_c1_g8_g.88300_m.88300	Gene.88300_TRINITY_DN46189_c1_g8_g.88300_m.88300	8.46	282.86	754400	614900	479900	556200	700900	813900	773200	614900	601400	725700	3	34	1	Carbamidomethylation; iTRAQ 8plex (K N-term)	43141	Gene.88300::TRINITY_DN46189_c1_g8::g.88300 ORF type:complete len:384 (+) TRINITY_DN46189_c1_g8:2-1153(+)	sly:101252240		tubulin beta-2 chain	F:GO:0005525; P:GO:0007010; C:GO:0005737; F:GO:0003924; F:GO:0005200; C:GO:0005874; P:GO:0007017	F:GTP binding; P:cytoskeleton organization; C:cytoplasm; F:GTPase activity; F:structural constituent of cytoskeleton; C:microtubule; P:microtubule-based process	SSF52490 (SUPERFAMILY);cd02187 (CDD);PR01161 (PRINTS);SM00865 (SMART);PS00227 (ProSitePatterns);mobidb-lite (MobiDBLite);G3DSA:3.30.1330.20 (Gene3D);SM00864 (SMART);PF03953 (Pfam);PR01163 (PRINTS);G3DSA:1.10.287.600 (Gene3D);G3DSA:3.40.50.1440 (Gene3D);PF00091 (Pfam);Coil (Coils);SSF55307 (SUPERFAMILY)	beta_tubulin (CDD);Tubulin signature (PRINTS);Tubulin subunits alpha, beta, and gamma signature. (ProSitePatterns);consensus disorder prediction (MobiDBLite);Tubulin C-terminal domain (Pfam);Beta-tubulin signature (PRINTS);Tubulin/FtsZ family, GTPase domain (Pfam)	IPR036525 (SUPERFAMILY);IPR000217 (PRINTS);IPR018316 (SMART);IPR017975 (ProSitePatterns);IPR037103 (Gene3D);IPR003008 (SMART);IPR018316 (Pfam);IPR002453 (PRINTS);IPR036525 (Gene3D);IPR003008 (Pfam);IPR008280 (SUPERFAMILY)	Tubulin/FtsZ, GTPase domain superfamily (SUPERFAMILY);Tubulin (PRINTS);Tubulin/FtsZ, 2-layer sandwich domain (SMART);Tubulin, conserved site (ProSitePatterns);Tubulin/FtsZ, C-terminal domain superfamily (Gene3D);Tubulin/FtsZ, GTPase domain (SMART);Tubulin/FtsZ, 2-layer sandwich domain (Pfam);Beta tubulin (PRINTS);Tubulin/FtsZ, GTPase domain superfamily (Gene3D);Tubulin/FtsZ, GTPase domain (Pfam);…	0.828717	-1.21	0.142561	4081.Solyc10g086760.1.1
61	33	Gene.32488_TRINITY_DN40703_c0_g4_g.32488_m.32488	Gene.32488_TRINITY_DN40703_c0_g4_g.32488_m.32488	30.48	283.71	3639000	3236000	3397000	3226000	4147000	4488000	4145000	4162000	3396000	4236000	7	35	3	Carbamidomethylation; iTRAQ 8plex (K N-term); Oxidation (M)	69892	Gene.32488::TRINITY_DN40703_c0_g4::g.32488 ORF type:internal len:628 (-) TRINITY_DN40703_c0_g4:3-1883(-)	sly:101253404		elongation factor 2	F:GO:0005525; P:GO:0006448; F:GO:0003746; F:GO:0003924; C:GO:0005840	F:GTP binding; P:regulation of translational elongation; F:translation elongation factor activity; F:GTPase activity; C:ribosome	G3DSA:3.30.230.10 (Gene3D);cd16268 (CDD);PF00679 (Pfam);cd01681 (CDD);G3DSA:3.30.70.240 (Gene3D);G3DSA:2.40.30.10 (Gene3D);PF03144 (Pfam);SSF54211 (SUPERFAMILY);SSF54980 (SUPERFAMILY);SM00838 (SMART);SSF50447 (SUPERFAMILY);cd16261 (CDD);SM00889 (SMART);PF14492 (Pfam);cd04096 (CDD);G3DSA:3.30.70.870 (Gene3D);PF03764 (Pfam);SSF52540 (SUPERFAMILY);G3DSA:3.90.1430.10 (Gene3D)	EF2_II (CDD);Elongation factor G C-terminus (Pfam);aeEF2_snRNP_like_IV (CDD);Elongation factor Tu domain 2 (Pfam);EF2_snRNP_III (CDD);Elongation Factor G, domain II (Pfam);eEF2_snRNP_like_C (CDD);Elongation factor G, domain IV (Pfam)	IPR014721 (Gene3D);IPR000640 (Pfam);IPR004161 (Pfam);IPR020568 (SUPERFAMILY);IPR035647 (SUPERFAMILY);IPR000640 (SMART);IPR009000 (SUPERFAMILY);IPR005517 (SMART);IPR005517 (Pfam);IPR027417 (SUPERFAMILY)	Ribosomal protein S5 domain 2-type fold, subgroup (Gene3D);Elongation factor EFG, domain V-like (Pfam);Translation elongation factor EFTu-like, domain 2 (Pfam);Ribosomal protein S5 domain 2-type fold (SUPERFAMILY);EF-G domain III/V-like (SUPERFAMILY);Elongation factor EFG, domain V-like (SMART);Translation protein, beta-barrel domain superfamily (SUPERFAMILY);Translation elongation factor EFG/EF2…	0.8017	-1.25	0.000895365	4081.Solyc08g062920.2.1
62	620	Gene.28905_TRINITY_DN46924_c0_g3_g.28905_m.28905	Gene.28905_TRINITY_DN46924_c0_g3_g.28905_m.28905	10.94	206.86	99010000	93070000	78310000	89890000	103700000	106800000	98200000	98380000	90100000	101800000	34	10	4	Carbamidomethylation; iTRAQ 8plex (K N-term)	16146	Gene.28905::TRINITY_DN46924_c0_g3::g.28905 ORF type:complete len:146 (+) TRINITY_DN46924_c0_g3:360-797(+)	sly:101249641		glyceraldehyde-3-phosphate dehydrogenase, cytosolic	F:GO:0050661; F:GO:0051287; P:GO:0055114; P:GO:0006006; F:GO:0016620	F:NADP binding; F:NAD binding; P:oxidation-reduction process; P:glucose metabolic process; F:oxidoreductase activity, acting on the aldehyde or oxo group of donors, NAD or NADP as acceptor	SSF55347 (SUPERFAMILY);PR00078 (PRINTS);PF02800 (Pfam);G3DSA:3.30.360.10 (Gene3D)	Glyceraldehyde-3-phosphate dehydrogenase signature (PRINTS);Glyceraldehyde 3-phosphate dehydrogenase, C-terminal domain (Pfam)	IPR020831 (PRINTS);IPR020829 (Pfam)	Glyceraldehyde/Erythrose phosphate dehydrogenase family (PRINTS);Glyceraldehyde 3-phosphate dehydrogenase, catalytic domain (Pfam)	0.885069	-1.13	0.0805378	4081.Solyc05g005820.2.1
64	81	Gene.87318_TRINITY_DN50321_c3_g1_g.87318_m.87318	Gene.87318_TRINITY_DN50321_c3_g1_g.87318_m.87318	27.14	248	157100000	146600000	138100000	140100000	189000000	188900000	173000000	169500000	145500000	180100000	66	24	24	Carbamidomethylation; iTRAQ 8plex (K N-term); Oxidation (M); Deamidation (NQ)	36050	Gene.87318::TRINITY_DN50321_c3_g1::g.87318 ORF type:complete len:317 (-) TRINITY_DN50321_c3_g1:231-1181(-)	sly:543564	AN34	annexin D1	C:GO:0009570; P:GO:0009651; C:GO:0005774; C:GO:0009579; P:GO:0009414; F:GO:0005524; P:GO:0009409; P:GO:0006979; P:GO:0009408; C:GO:0009506; F:GO:0005507; F:GO:0005509; P:GO:0070588; P:GO:0071435; C:GO:0005829; F:GO:0008270; F:GO:0042803; P:GO:0046686; C:GO:0005886; F:GO:0005544; F:GO:0004601; P:GO:0009737; P:GO:0006804; C:GO:0005618; C:GO:0005739; P:GO:0098869	C:chloroplast stroma; P:response to salt stress; C:vacuolar membrane; C:thylakoid; P:response to water deprivation; F:ATP binding; P:response to cold; P:response to oxidative stress; P:response to heat; C:plasmodesma; F:copper ion binding; F:calcium ion binding; P:calcium ion transmembrane transport; P:potassium ion export; C:cytosol; F:zinc ion binding; F:protein homodimerization activity; P:res…	SSF47874 (SUPERFAMILY);PR01814 (PRINTS);G3DSA:1.10.220.10 (Gene3D);PF00191 (Pfam);PS00223 (ProSitePatterns);PR00196 (PRINTS);SM00335 (SMART)	Plant annexin signature (PRINTS);Annexin (Pfam);Annexins repeated domain signature. (ProSitePatterns);Annexin family signature (PRINTS)	IPR009118 (PRINTS);IPR037104 (Gene3D);IPR018502 (Pfam);IPR018252 (ProSitePatterns);IPR001464 (PRINTS);IPR018502 (SMART)	Annexin D, plant (PRINTS);Annexin superfamily (Gene3D);Annexin repeat (Pfam);Annexin repeat, conserved site (ProSitePatterns);Annexin (PRINTS);Annexin repeat (SMART)	0.807885	-1.24	0.00193197	4081.Solyc04g073990.2.1
65	68	Gene.90659_TRINITY_DN49765_c1_g3_g.90659_m.90659	Gene.90659_TRINITY_DN49765_c1_g3_g.90659_m.90659	12.62	270.34	207600	147800	158000	167900	189000	246600	225800	195000	170300	214100	6	30	2	Carbamidomethylation; iTRAQ 8plex (K N-term); Oxidation (M); Deamidation (NQ)	81709	Gene.90659::TRINITY_DN49765_c1_g3::g.90659 ORF type:5prime_partial len:713 (+) TRINITY_DN49765_c1_g3:3-2141(+)	sly:543902	Hsp90-1;LeHsp90-1	heat shock cognate protein 80-like	F:GO:0005524; F:GO:0051082; P:GO:0006457; P:GO:0006950	F:ATP binding; F:unfolded protein binding; P:protein folding; P:response to stress	cd00075 (CDD);PIRSF002583 (PIRSF);PF02518 (Pfam);SSF110942 (SUPERFAMILY);PR00775 (PRINTS);MF_00505 (Hamap);SM00387 (SMART);PF00183 (Pfam);SSF54211 (SUPERFAMILY);SSF55874 (SUPERFAMILY);PS00298 (ProSitePatterns);G3DSA:3.30.565.10 (Gene3D);Coil (Coils);mobidb-lite (MobiDBLite)	HATPase_c (CDD);Histidine kinase-, DNA gyrase B-, and HSP90-like ATPase (Pfam);90kDa heat shock protein signature (PRINTS);Chaperone protein HtpG [htpG]. (Hamap);Hsp90 protein (Pfam);Heat shock hsp90 proteins family signature. (ProSitePatterns);consensus disorder prediction (MobiDBLite)	IPR003594 (CDD);IPR001404 (PIRSF);IPR003594 (Pfam);IPR037196 (SUPERFAMILY);IPR020575 (PRINTS);IPR001404 (Hamap);IPR003594 (SMART);IPR001404 (Pfam);IPR020568 (SUPERFAMILY);IPR036890 (SUPERFAMILY);IPR019805 (ProSitePatterns);IPR036890 (Gene3D)	Histidine kinase/HSP90-like ATPase (CDD);Heat shock protein Hsp90 family (PIRSF);Histidine kinase/HSP90-like ATPase (Pfam);HSP90, C-terminal domain (SUPERFAMILY);Heat shock protein Hsp90, N-terminal (PRINTS);Heat shock protein Hsp90 family (Hamap);Histidine kinase/HSP90-like ATPase (SMART);Heat shock protein Hsp90 family (Pfam);Ribosomal protein S5 domain 2-type fold (SUPERFAMILY);Histidine kinas…	0.795423	-1.26	0.0547016	4081.Solyc12g015880.1.1
66	27	Gene.64980_TRINITY_DN50294_c2_g1_g.64980_m.64980	Gene.64980_TRINITY_DN50294_c2_g1_g.64980_m.64980	15.1	324.52	106100000	92130000	86070000	85510000	113400000	114600000	105900000	106100000	92470000	110000000	67	70	70	Carbamidomethylation; iTRAQ 8plex (K N-term); Deamidation (NQ)	134279	Gene.64980::TRINITY_DN50294_c2_g1::g.64980 ORF type:complete len:1181 (+) TRINITY_DN50294_c2_g1:299-3841(+)	sly:101256605		golgin subfamily B member 1	C:GO:0016021	C:integral component of membrane	Coil (Coils);G3DSA:1.20.120.330 (Gene3D);mobidb-lite (MobiDBLite);SSF57997 (SUPERFAMILY);G3DSA:1.20.5.340 (Gene3D);G3DSA:1.10.287.620 (Gene3D)	consensus disorder prediction (MobiDBLite)			0.840636	-1.19	0.030903	4081.Solyc07g043320.2.1
68	138	Gene.65218_TRINITY_DN51249_c1_g4_g.65218_m.65218	Gene.65218_TRINITY_DN51249_c1_g4_g.65218_m.65218	24.98	264.87	13120000	12030000	11320000	11810000	16850000	18070000	15690000	14460000	12080000	16270000	31	31	15	Carbamidomethylation; iTRAQ 8plex (K N-term)	73574	Gene.65218::TRINITY_DN51249_c1_g4::g.65218 ORF type:complete len:665 (-) TRINITY_DN51249_c1_g4:142-2136(-)	sly:101252822		luminal-binding protein 5-like	F:GO:0005524; C:GO:0016021	F:ATP binding; C:integral component of membrane	SSF100934 (SUPERFAMILY);PS01036 (ProSitePatterns);PR00301 (PRINTS);G3DSA:3.90.640.10 (Gene3D);Coil (Coils);PS00329 (ProSitePatterns);G3DSA:3.30.420.40 (Gene3D);G3DSA:1.20.1270.10 (Gene3D);cd10241 (CDD);mobidb-lite (MobiDBLite);PF00012 (Pfam);SSF53067 (SUPERFAMILY);SSF100920 (SUPERFAMILY);PS00297 (ProSitePatterns);G3DSA:2.60.34.10 (Gene3D)	Heat shock hsp70 proteins family signature 3. (ProSitePatterns);70kDa heat shock protein signature (PRINTS);Heat shock hsp70 proteins family signature 2. (ProSitePatterns);HSPA5-like_NBD (CDD);consensus disorder prediction (MobiDBLite);Hsp70 protein (Pfam);Heat shock hsp70 proteins family signature 1. (ProSitePatterns)	IPR029048 (SUPERFAMILY);IPR018181 (ProSitePatterns);IPR013126 (PRINTS);IPR029048 (Gene3D);IPR013126 (Pfam);IPR029047 (SUPERFAMILY);IPR029047 (Gene3D)	Heat shock protein 70kD, C-terminal domain superfamily (SUPERFAMILY);Heat shock protein 70, conserved site (ProSitePatterns);Heat shock protein 70 family (PRINTS);Heat shock protein 70kD, C-terminal domain superfamily (Gene3D);Heat shock protein 70 family (Pfam);Heat shock protein 70kD, peptide-binding domain superfamily (SUPERFAMILY);Heat shock protein 70kD, peptide-binding domain superfamily (G…	0.742471	-1.35	0.00317687	4081.Solyc01g099660.2.1
69	34	Gene.51558_TRINITY_DN51571_c0_g1_g.51558_m.51558	Gene.51558_TRINITY_DN51571_c0_g1_g.51558_m.51558	13.57	298.59	34530000	32440000	31260000	26130000	37640000	39360000	36780000	36100000	31090000	37470000	31	29	15	iTRAQ 8plex (K N-term); Oxidation (M)	54093	Gene.51558::TRINITY_DN51571_c0_g1::g.51558 ORF type:3prime_partial len:493 (+) TRINITY_DN51571_c0_g1:2044-3519(+)	sly:101264078	ER69	5-methyltetrahydropteroyltriglutamate--homocysteine methyltransferase	P:GO:0009086; F:GO:0008270; F:GO:0003871; P:GO:0032259	P:methionine biosynthetic process; F:zinc ion binding; F:5-methyltetrahydropteroyltriglutamate-homocysteine S-methyltransferase activity; P:methylation	G3DSA:3.20.20.210 (Gene3D);SSF51726 (SUPERFAMILY);cd03312 (CDD);PF08267 (Pfam);PF01717 (Pfam)	CIMS_N_terminal_like (CDD);Cobalamin-independent synthase, N-terminal domain (Pfam);Cobalamin-independent synthase, Catalytic domain (Pfam)	IPR013215 (Pfam);IPR002629 (Pfam)	Cobalamin-independent methionine synthase MetE, N-terminal (Pfam);Cobalamin-independent methionine synthase MetE, C-terminal/archaeal (Pfam)	0.82973	-1.21	0.0439542	4081.Solyc10g081510.1.1
70	756	Gene.4450_TRINITY_DN42672_c1_g2_g.4450_m.4450	Gene.4450_TRINITY_DN42672_c1_g2_g.4450_m.4450	28.87	223.51	43640000	44330000	40010000	42900000	58960000	63060000	52520000	56140000	42720000	57670000	46	9	5	iTRAQ 8plex (K N-term); Oxidation (M); Deamidation (NQ)	17546	Gene.4450::TRINITY_DN42672_c1_g2::g.4450 ORF type:complete len:160 (+) TRINITY_DN42672_c1_g2:1013-1492(+)	sly:101247482		LOS2	P:GO:0006094; P:GO:0009094; P:GO:0009651; P:GO:0006571; P:GO:0006096; P:GO:0046686; C:GO:0000015; C:GO:0005740; P:GO:0009416; C:GO:0005886; F:GO:0000287; F:GO:0004634; C:GO:0005634; F:GO:0003677; P:GO:0009409; C:GO:0009507; C:GO:0009506; P:GO:0009737; F:GO:0005507; P:GO:0000162; F:GO:0016787	P:gluconeogenesis; P:L-phenylalanine biosynthetic process; P:response to salt stress; P:tyrosine biosynthetic process; P:glycolytic process; P:response to cadmium ion; C:phosphopyruvate hydratase complex; C:mitochondrial envelope; P:response to light stimulus; C:plasma membrane; F:magnesium ion binding; F:phosphopyruvate hydratase activity; C:nucleus; F:DNA binding; P:response to cold; C:chloropl…	PS00164 (ProSitePatterns);SM01192 (SMART);PR00148 (PRINTS);G3DSA:3.20.20.120 (Gene3D);PF00113 (Pfam);SSF51604 (SUPERFAMILY)	Enolase signature. (ProSitePatterns);Enolase signature (PRINTS);Enolase, C-terminal TIM barrel domain (Pfam)	IPR020809 (ProSitePatterns);IPR020810 (SMART);IPR000941 (PRINTS);IPR036849 (Gene3D);IPR020810 (Pfam);IPR036849 (SUPERFAMILY)	Enolase, conserved site (ProSitePatterns);Enolase, C-terminal TIM barrel domain (SMART);Enolase (PRINTS);Enolase-like, C-terminal (Gene3D);Enolase, C-terminal TIM barrel domain (Pfam);Enolase-like, C-terminal (SUPERFAMILY)	0.740766	-1.35	0.00129718	4081.Solyc10g085550.1.1
71	1302	Gene.83515_TRINITY_DN41810_c1_g1_g.83515_m.83515	Gene.83515_TRINITY_DN41810_c1_g1_g.83515_m.83515	19.35	257.28	95150000	97130000	90650000	90370000	108900000	126100000	106300000	108600000	93330000	112500000	79	15	15	Carbamidomethylation; iTRAQ 8plex (K N-term); Oxidation (M); Deamidation (NQ)	11923	Gene.83515::TRINITY_DN41810_c1_g1::g.83515 ORF type:3prime_partial len:116 (+) TRINITY_DN41810_c1_g1:774-1118(+)	sly:544074	ADH2	alcohol dehydrogenase	F:GO:0008270; F:GO:0016491; P:GO:0055114	F:zinc ion binding; F:oxidoreductase activity; P:oxidation-reduction process	SSF50129 (SUPERFAMILY);G3DSA:3.90.180.10 (Gene3D);SSF51735 (SUPERFAMILY)		IPR011032 (SUPERFAMILY);IPR036291 (SUPERFAMILY)	GroES-like superfamily (SUPERFAMILY);NAD(P)-binding domain superfamily (SUPERFAMILY)	0.8296	-1.21	0.0116145	4081.Solyc06g059740.2.1
72	36	Gene.9471_TRINITY_DN52217_c0_g2_g.9471_m.9471	Gene.9471_TRINITY_DN52217_c0_g2_g.9471_m.9471	25.45	284.45	80090000	77520000	71320000	70310000	100000000	99340000	87410000	89610000	74820000	94110000	79	27	25	Carbamidomethylation; iTRAQ 8plex (K N-term); Oxidation (M); Deamidation (NQ)	37553	Gene.9471::TRINITY_DN52217_c0_g2::g.9471 ORF type:5prime_partial len:344 (-) TRINITY_DN52217_c0_g2:411-1442(-)	sly:101260072		aspartate aminotransferase, cytoplasmic	F:GO:0030170; P:GO:0009094; F:GO:0080130; P:GO:0006560; F:GO:0004069; C:GO:0009536; P:GO:0006522; P:GO:0006979; P:GO:0006536; P:GO:0000162; P:GO:0015947; P:GO:0006571; F:GO:0004096; P:GO:0010150; P:GO:0006531; P:GO:0006534; F:GO:0020037; P:GO:0009821; C:GO:0005777; P:GO:0006107; P:GO:0006525; P:GO:0006804; C:GO:0016020; P:GO:0098869; P:GO:0055114; P:GO:0015976	F:pyridoxal phosphate binding; P:L-phenylalanine biosynthetic process; F:L-phenylalanine:2-oxoglutarate aminotransferase activity; P:proline metabolic process; F:L-aspartate:2-oxoglutarate aminotransferase activity; C:plastid; P:alanine metabolic process; P:response to oxidative stress; P:glutamate metabolic process; P:tryptophan biosynthetic process; P:methane metabolic process; P:tyrosine biosy…	G3DSA:3.40.640.10 (Gene3D);cd00609 (CDD);PF00155 (Pfam);PS00105 (ProSitePatterns);PR00799 (PRINTS);SSF53383 (SUPERFAMILY);G3DSA:3.90.1150.10 (Gene3D)	AAT_like (CDD);Aminotransferase class I and II (Pfam);Aminotransferases class-I pyridoxal-phosphate attachment site. (ProSitePatterns);Aspartate aminotransferase signature (PRINTS)	IPR015421 (Gene3D);IPR004839 (Pfam);IPR004838 (ProSitePatterns);IPR000796 (PRINTS);IPR015424 (SUPERFAMILY);IPR015422 (Gene3D)	Pyridoxal phosphate-dependent transferase, major region, subdomain 1 (Gene3D);Aminotransferase, class I/classII (Pfam);Aminotransferases, class-I, pyridoxal-phosphate-binding site (ProSitePatterns);Aspartate/other aminotransferase (PRINTS);Pyridoxal phosphate-dependent transferase (SUPERFAMILY);Pyridoxal phosphate-dependent transferase, subdomain 2 (Gene3D)	0.795027	-1.26	0.00285102	4081.Solyc08g068330.2.1
73	162	Gene.71217_TRINITY_DN53692_c4_g5_g.71217_m.71217	Gene.71217_TRINITY_DN53692_c4_g5_g.71217_m.71217	21.15	250.16	4488000	4047000	3718000	3778000	7099000	7393000	5361000	5410000	4008000	6316000	23	18	5	Carbamidomethylation; iTRAQ 8plex (K N-term); Oxidation (M)	32065	Gene.71217::TRINITY_DN53692_c4_g5::g.71217 ORF type:3prime_partial len:294 (-) TRINITY_DN53692_c4_g5:2-880(-)	sly:101255185		heat shock 70 kDa protein	F:GO:0005524	F:ATP binding	PS00329 (ProSitePatterns);PR00301 (PRINTS);SSF53067 (SUPERFAMILY);G3DSA:3.30.420.40 (Gene3D);PF00012 (Pfam);PS00297 (ProSitePatterns)	Heat shock hsp70 proteins family signature 2. (ProSitePatterns);70kDa heat shock protein signature (PRINTS);Hsp70 protein (Pfam);Heat shock hsp70 proteins family signature 1. (ProSitePatterns)	IPR018181 (ProSitePatterns);IPR013126 (PRINTS);IPR013126 (Pfam)	Heat shock protein 70, conserved site (ProSitePatterns);Heat shock protein 70 family (PRINTS);Heat shock protein 70 family (Pfam)	0.634579	-1.58	0.00767361	4081.Solyc03g117630.1.1
74	133	Gene.89599_TRINITY_DN47944_c1_g1_g.89599_m.89599	Gene.89599_TRINITY_DN47944_c1_g1_g.89599_m.89599	17.99	259.97	133600000	120700000	111400000	114200000	146000000	147000000	138100000	140900000	120000000	143000000	44	23	20	Carbamidomethylation; iTRAQ 8plex (K N-term); Deamidation (NQ)	45206	Gene.89599::TRINITY_DN47944_c1_g1::g.89599 ORF type:complete len:403 (-) TRINITY_DN47944_c1_g1:427-1635(-)	sly:101247033		calnexin homolog	F:GO:0005509; C:GO:0016021; C:GO:0005783; F:GO:0051082; P:GO:0006457	F:calcium ion binding; C:integral component of membrane; C:endoplasmic reticulum; F:unfolded protein binding; P:protein folding	G3DSA:2.10.250.10 (Gene3D);PR00626 (PRINTS);PF00262 (Pfam);SSF63887 (SUPERFAMILY);PS00805 (ProSitePatterns);SSF49899 (SUPERFAMILY);G3DSA:2.60.120.200 (Gene3D);mobidb-lite (MobiDBLite)	Calreticulin signature (PRINTS);Calreticulin family (Pfam);Calreticulin family repeated motif signature. (ProSitePatterns);consensus disorder prediction (MobiDBLite)	IPR009033 (Gene3D);IPR001580 (PRINTS);IPR001580 (Pfam);IPR009033 (SUPERFAMILY);IPR018124 (ProSitePatterns);IPR013320 (SUPERFAMILY)	Calreticulin/calnexin, P domain superfamily (Gene3D);Calreticulin/calnexin (PRINTS);Calreticulin/calnexin (Pfam);Calreticulin/calnexin, P domain superfamily (SUPERFAMILY);Calreticulin/calnexin, conserved site (ProSitePatterns);Concanavalin A-like lectin/glucanase domain superfamily (SUPERFAMILY)	0.839161	-1.19	0.0158855	4081.Solyc06g068700.2.1
75	194	Gene.29782_TRINITY_DN46650_c2_g2_g.29782_m.29782	Gene.29782_TRINITY_DN46650_c2_g2_g.29782_m.29782	18.23	243.02	2548000	2536000	2120000	2256000	3061000	3122000	2784000	2635000	2365000	2901000	10	18	2	iTRAQ 8plex (K N-term)	29817	Gene.29782::TRINITY_DN46650_c2_g2::g.29782 ORF type:3prime_partial len:268 (+) TRINITY_DN46650_c2_g2:1273-2073(+)	sly:101247772		heat shock cognate 70 kDa protein 2	F:GO:0005524; F:GO:0032440; P:GO:0055114	F:ATP binding; F:2-alkenal reductase [NAD(P)] activity; P:oxidation-reduction process	SSF53067 (SUPERFAMILY);PF00012 (Pfam);PS00329 (ProSitePatterns);G3DSA:3.30.420.40 (Gene3D);PR00301 (PRINTS);G3DSA:3.30.30.30 (Gene3D)	Hsp70 protein (Pfam);Heat shock hsp70 proteins family signature 2. (ProSitePatterns);70kDa heat shock protein signature (PRINTS)	IPR013126 (Pfam);IPR018181 (ProSitePatterns);IPR013126 (PRINTS)	Heat shock protein 70 family (Pfam);Heat shock protein 70, conserved site (ProSitePatterns);Heat shock protein 70 family (PRINTS)	0.815236	-1.23	0.0150314	4081.Solyc10g086410.2.1
77	270	Gene.60470_TRINITY_DN41695_c0_g1_g.60470_m.60470	Gene.60470_TRINITY_DN41695_c0_g1_g.60470_m.60470	16.51	243.11	42220000	40100000	34750000	35930000	62110000	58810000	45560000	45380000	38260000	52960000	61	16	16	Carbamidomethylation; iTRAQ 8plex (K N-term); Oxidation (M); Deamidation (NQ)	28202	Gene.60470::TRINITY_DN41695_c0_g1::g.60470 ORF type:5prime_partial len:250 (-) TRINITY_DN41695_c0_g1:307-1056(-)	sly:101250302		vignain-like	C:GO:0005615; F:GO:0004197; P:GO:0051603; C:GO:0005764	C:extracellular space; F:cysteine-type endopeptidase activity; P:proteolysis involved in cellular protein catabolic process; C:lysosome	SM00645 (SMART);PS00139 (ProSitePatterns);G3DSA:3.90.70.10 (Gene3D);SSF54001 (SUPERFAMILY);PF00112 (Pfam);PF08246 (Pfam);SM00848 (SMART);cd02248 (CDD)	Eukaryotic thiol (cysteine) proteases cysteine active site. (ProSitePatterns);Papain family cysteine protease (Pfam);Cathepsin propeptide inhibitor domain (I29) (Pfam);Peptidase_C1A (CDD)	IPR000668 (SMART);IPR000169 (ProSitePatterns);IPR000668 (Pfam);IPR013201 (Pfam);IPR013201 (SMART)	Peptidase C1A, papain C-terminal (SMART);Cysteine peptidase, cysteine active site (ProSitePatterns);Peptidase C1A, papain C-terminal (Pfam);Cathepsin propeptide inhibitor domain (I29) (Pfam);Cathepsin propeptide inhibitor domain (I29) (SMART)	0.722432	-1.38	0.0223357	4081.Solyc05g013920.2.1
78	766	Gene.55249_TRINITY_DN48325_c8_g5_g.55249_m.55249	Gene.55249_TRINITY_DN48325_c8_g5_g.55249_m.55249	32.23	219.97	18040000	14970000	13830000	14230000	33000000	31550000	25000000	25400000	15270000	28740000	63	14	14	Carbamidomethylation; iTRAQ 8plex (K N-term); Oxidation (M); Deamidation (NQ)	20817	Gene.55249::TRINITY_DN48325_c8_g5::g.55249 ORF type:5prime_partial len:188 (-) TRINITY_DN48325_c8_g5:202-765(-)	sly:543572	HSP17.4	17.9 kDa class II heat shock protein	C:GO:0005737	C:cytoplasm	SSF49764 (SUPERFAMILY);PS01031 (ProSiteProfiles);G3DSA:2.60.40.790 (Gene3D);PF00011 (Pfam)	Small heat shock protein (sHSP) domain profile. (ProSiteProfiles);Hsp20/alpha crystallin family (Pfam)	IPR008978 (SUPERFAMILY);IPR002068 (ProSiteProfiles);IPR008978 (Gene3D);IPR002068 (Pfam)	HSP20-like chaperone (SUPERFAMILY);Alpha crystallin/Hsp20 domain (ProSiteProfiles);HSP20-like chaperone (Gene3D);Alpha crystallin/Hsp20 domain (Pfam)	0.531315	-1.88	0.000598412	4081.Solyc08g062340.2.1
79	120	Gene.24395_TRINITY_DN48201_c3_g3_g.24395_m.24395	Gene.24395_TRINITY_DN48201_c3_g3_g.24395_m.24395	27.06	238.56	16120000	13770000	13230000	13540000	19910000	21970000	19520000	17630000	14160000	19760000	35	19	7	Carbamidomethylation; iTRAQ 8plex (K N-term)	29343	Gene.24395::TRINITY_DN48201_c3_g3::g.24395 ORF type:complete len:261 (-) TRINITY_DN48201_c3_g3:215-997(-)	sly:543791	tft4;PBLT4	14-3-3-like protein A	F:GO:0019904; P:GO:0007165; P:GO:0090378; C:GO:0005794; P:GO:0046686; F:GO:0008134; C:GO:0005886; F:GO:0005524; C:GO:0005667; F:GO:0046982; C:GO:0005618; C:GO:0005739; C:GO:0005829; P:GO:0010266; F:GO:0051117	F:protein domain specific binding; P:signal transduction; P:seed trichome elongation; C:Golgi apparatus; P:response to cadmium ion; F:transcription factor binding; C:plasma membrane; F:ATP binding; C:transcription factor complex; F:protein heterodimerization activity; C:cell wall; C:mitochondrion; C:cytosol; P:response to vitamin B1; F:ATPase binding	G3DSA:1.20.190.20 (Gene3D);PR00305 (PRINTS);PIRSF000868 (PIRSF);PS00796 (ProSitePatterns);SM00101 (SMART);PS00797 (ProSitePatterns);Coil (Coils);SSF48445 (SUPERFAMILY);PF00244 (Pfam)	14-3-3 protein zeta signature (PRINTS);14-3-3 proteins signature 1. (ProSitePatterns);14-3-3 proteins signature 2. (ProSitePatterns);14-3-3 protein (Pfam)	IPR036815 (Gene3D);IPR000308 (PRINTS);IPR000308 (PIRSF);IPR023409 (ProSitePatterns);IPR023410 (SMART);IPR036815 (SUPERFAMILY);IPR023410 (Pfam)	14-3-3 domain superfamily (Gene3D);14-3-3 protein (PRINTS);14-3-3 protein (PIRSF);14-3-3 protein, conserved site (ProSitePatterns);14-3-3 domain (SMART);14-3-3 domain superfamily (SUPERFAMILY);14-3-3 domain (Pfam)	0.716599	-1.4	0.00196789	4081.Solyc02g063070.2.1
81	96	Gene.78328_TRINITY_DN47546_c0_g2_g.78328_m.78328	Gene.78328_TRINITY_DN47546_c0_g2_g.78328_m.78328	32.03	279.8	6028000	5539000	5514000	5111000	8291000	8504000	7447000	7217000	5548000	7865000	10	26	3	iTRAQ 8plex (K N-term)	45787	Gene.78328::TRINITY_DN47546_c0_g2::g.78328 ORF type:5prime_partial len:399 (-) TRINITY_DN47546_c0_g2:25-1221(-)	sly:101260143	HSP90	Heat shock protein 83	F:GO:0005524; F:GO:0051082; P:GO:0006457; P:GO:0006950	F:ATP binding; F:unfolded protein binding; P:protein folding; P:response to stress	SSF54211 (SUPERFAMILY);PF00183 (Pfam);Coil (Coils);SSF110942 (SUPERFAMILY);mobidb-lite (MobiDBLite)	Hsp90 protein (Pfam);consensus disorder prediction (MobiDBLite)	IPR020568 (SUPERFAMILY);IPR001404 (Pfam);IPR037196 (SUPERFAMILY)	Ribosomal protein S5 domain 2-type fold (SUPERFAMILY);Heat shock protein Hsp90 family (Pfam);HSP90, C-terminal domain (SUPERFAMILY)	0.705404	-1.42	0.000626614	4081.Solyc03g007890.2.1
82	273	Gene.2502_TRINITY_DN46165_c1_g3_g.2502_m.2502	Gene.2502_TRINITY_DN46165_c1_g3_g.2502_m.2502	12.47	248.19	1878000	1598000	1485000	1334000	1803000	1864000	1986000	2039000	1574000	1923000	6	19	2	iTRAQ 8plex (K N-term)	50452	Gene.2502::TRINITY_DN46165_c1_g3::g.2502 ORF type:complete len:483 (-) TRINITY_DN46165_c1_g3:216-1664(-)	sly:101253805		phosphoglycerate kinase, chloroplastic	F:GO:0005524; P:GO:0006094; C:GO:0009507; F:GO:0004618; P:GO:0006096; P:GO:0019253; P:GO:0015976	F:ATP binding; P:gluconeogenesis; C:chloroplast; F:phosphoglycerate kinase activity; P:glycolytic process; P:reductive pentose-phosphate cycle; P:carbon utilization	G3DSA:3.40.50.1260 (Gene3D);PF00162 (Pfam);MF_00145 (Hamap);PS00111 (ProSitePatterns);SSF53748 (SUPERFAMILY);cd00318 (CDD);mobidb-lite (MobiDBLite);PR00477 (PRINTS);PIRSF000724 (PIRSF)	Phosphoglycerate kinase (Pfam);Phosphoglycerate kinase [pgk]. (Hamap);Phosphoglycerate kinase signature. (ProSitePatterns);Phosphoglycerate_kinase (CDD);consensus disorder prediction (MobiDBLite);Phosphoglycerate kinase family signature (PRINTS)	IPR015824 (Gene3D);IPR001576 (Pfam);IPR001576 (Hamap);IPR015911 (ProSitePatterns);IPR036043 (SUPERFAMILY);IPR001576 (CDD);IPR001576 (PRINTS);IPR001576 (PIRSF)	Phosphoglycerate kinase, N-terminal (Gene3D);Phosphoglycerate kinase (Pfam);Phosphoglycerate kinase (Hamap);Phosphoglycerate kinase, conserved site (ProSitePatterns);Phosphoglycerate kinase superfamily (SUPERFAMILY);Phosphoglycerate kinase (CDD);Phosphoglycerate kinase (PRINTS);Phosphoglycerate kinase (PIRSF)	0.818513	-1.22	0.0566239	4081.Solyc07g066610.2.1
83	52	Gene.30751_TRINITY_DN47546_c1_g3_g.30751_m.30751	Gene.30751_TRINITY_DN47546_c1_g3_g.30751_m.30751	25.25	277.28	16180000	14580000	13140000	13690000	20190000	19970000	18360000	18530000	14400000	19260000	20	30	8	Carbamidomethylation; iTRAQ 8plex (K N-term); Oxidation (M); Deamidation (NQ)	44262	Gene.30751::TRINITY_DN47546_c1_g3::g.30751 ORF type:5prime_partial len:388 (-) TRINITY_DN47546_c1_g3:170-1333(-)	sly:543903	HSC80;Lehsp90-2;hsp90-2	heat shock cognate protein 80	F:GO:0005524; F:GO:0051082; P:GO:0006457; P:GO:0006950	F:ATP binding; F:unfolded protein binding; P:protein folding; P:response to stress	mobidb-lite (MobiDBLite);SSF110942 (SUPERFAMILY);Coil (Coils);PF00183 (Pfam);SSF54211 (SUPERFAMILY)	consensus disorder prediction (MobiDBLite);Hsp90 protein (Pfam)	IPR037196 (SUPERFAMILY);IPR001404 (Pfam);IPR020568 (SUPERFAMILY)	HSP90, C-terminal domain (SUPERFAMILY);Heat shock protein Hsp90 family (Pfam);Ribosomal protein S5 domain 2-type fold (SUPERFAMILY)	0.747664	-1.34	0.00298538	4081.Solyc07g065840.2.1
84	53	Gene.13131_TRINITY_DN42304_c4_g2_g.13131_m.13131	Gene.13131_TRINITY_DN42304_c4_g2_g.13131_m.13131	31.84	275.12	46160000	42670000	39630000	41140000	57050000	60430000	55870000	52360000	42410000	56440000	61	33	27	Carbamidomethylation; iTRAQ 8plex (K N-term); Oxidation (M); Deamidation (NQ)	61694	Gene.13131::TRINITY_DN42304_c4_g2::g.13131 ORF type:complete len:564 (-) TRINITY_DN42304_c4_g2:837-2528(-)	sly:101267885		phosphoglucomutase, cytoplasmic	F:GO:0000287; P:GO:0006094; F:GO:0004614; P:GO:0006098; P:GO:0006096; P:GO:0019872; P:GO:0006012; P:GO:0005982; P:GO:0005985	F:magnesium ion binding; P:gluconeogenesis; F:phosphoglucomutase activity; P:pentose-phosphate shunt; P:glycolytic process; P:streptomycin biosynthetic process; P:galactose metabolic process; P:starch metabolic process; P:sucrose metabolic process	PF02878 (Pfam);G3DSA:3.40.120.10 (Gene3D);SSF53738 (SUPERFAMILY);PF02879 (Pfam);PF02880 (Pfam);PR00509 (PRINTS);SSF55957 (SUPERFAMILY);G3DSA:3.30.310.50 (Gene3D);PS00710 (ProSitePatterns)	Phosphoglucomutase/phosphomannomutase, alpha/beta/alpha domain I (Pfam);Phosphoglucomutase/phosphomannomutase, alpha/beta/alpha domain II (Pfam);Phosphoglucomutase/phosphomannomutase, alpha/beta/alpha domain III (Pfam);Phosphoglucomutase/phosphomannomutase family signature (PRINTS);Phosphoglucomutase and phosphomannomutase phosphoserine signature. (ProSitePatterns)	IPR005844 (Pfam);IPR016055 (SUPERFAMILY);IPR005845 (Pfam);IPR005846 (Pfam);IPR005841 (PRINTS);IPR036900 (SUPERFAMILY);IPR036900 (Gene3D);IPR016066 (ProSitePatterns)	Alpha-D-phosphohexomutase, alpha/beta/alpha domain I (Pfam);Alpha-D-phosphohexomutase, alpha/beta/alpha I/II/III (SUPERFAMILY);Alpha-D-phosphohexomutase, alpha/beta/alpha domain II (Pfam);Alpha-D-phosphohexomutase, alpha/beta/alpha domain III (Pfam);Alpha-D-phosphohexomutase superfamily (PRINTS);Alpha-D-phosphohexomutase, C-terminal domain superfamily (SUPERFAMILY);Alpha-D-phosphohexomutase, C-te…	0.751417	-1.33	0.000654636	4081.Solyc04g045340.2.1
85	1186	Gene.33915_TRINITY_DN45239_c4_g1_g.33915_m.33915	Gene.33915_TRINITY_DN45239_c4_g1_g.33915_m.33915	14.41	179.4	28890000	25360000	23260000	21780000	31520000	32270000	29240000	28080000	24820000	30280000	53	10	6	iTRAQ 8plex (K N-term); Oxidation (M); Deamidation (NQ)	14367	Gene.33915::TRINITY_DN45239_c4_g1::g.33915 ORF type:3prime_partial len:132 (-) TRINITY_DN45239_c4_g1:2-394(-)	sly:101249641		glyceraldehyde-3-phosphate dehydrogenase 2, cytosolic-like	F:GO:0050661; F:GO:0051287; P:GO:0055114; P:GO:0006006; F:GO:0016620	F:NADP binding; F:NAD binding; P:oxidation-reduction process; P:glucose metabolic process; F:oxidoreductase activity, acting on the aldehyde or oxo group of donors, NAD or NADP as acceptor	SM00846 (SMART);PF00044 (Pfam);SSF51735 (SUPERFAMILY);G3DSA:3.40.50.720 (Gene3D)	Glyceraldehyde 3-phosphate dehydrogenase, NAD binding domain (Pfam)	IPR020828 (SMART);IPR020828 (Pfam);IPR036291 (SUPERFAMILY)	Glyceraldehyde 3-phosphate dehydrogenase, NAD(P) binding domain (SMART);Glyceraldehyde 3-phosphate dehydrogenase, NAD(P) binding domain (Pfam);NAD(P)-binding domain superfamily (SUPERFAMILY)	0.819683	-1.22	0.0362243	4081.Solyc05g005820.2.1
87	64	Gene.53333_TRINITY_DN47889_c0_g7_g.53333_m.53333	Gene.53333_TRINITY_DN47889_c0_g7_g.53333_m.53333	3.83	264.92	120300	123700	82400	100300	99230	168900	124600	101700	106700	123600	4	25	1	iTRAQ 8plex (K N-term)	38560	Gene.53333::TRINITY_DN47889_c0_g7::g.53333 ORF type:3prime_partial len:347 (-) TRINITY_DN47889_c0_g7:2-1039(-)	sly:101265829		tubulin beta-8 chain	F:GO:0005525; P:GO:0007010; P:GO:0009651; F:GO:0003924; C:GO:0016020; C:GO:0005794; F:GO:0005200; C:GO:0005874; P:GO:0007017	F:GTP binding; P:cytoskeleton organization; P:response to salt stress; F:GTPase activity; C:membrane; C:Golgi apparatus; F:structural constituent of cytoskeleton; C:microtubule; P:microtubule-based process	PR01163 (PRINTS);SSF55307 (SUPERFAMILY);PS00227 (ProSitePatterns);G3DSA:3.40.50.1440 (Gene3D);SM00864 (SMART);PF00091 (Pfam);SM00865 (SMART);cd02187 (CDD);PR01161 (PRINTS);G3DSA:3.30.1330.20 (Gene3D);SSF52490 (SUPERFAMILY);PF03953 (Pfam);PS00228 (ProSitePatterns)	Beta-tubulin signature (PRINTS);Tubulin subunits alpha, beta, and gamma signature. (ProSitePatterns);Tubulin/FtsZ family, GTPase domain (Pfam);beta_tubulin (CDD);Tubulin signature (PRINTS);Tubulin C-terminal domain (Pfam);Tubulin-beta mRNA autoregulation signal. (ProSitePatterns)	IPR002453 (PRINTS);IPR008280 (SUPERFAMILY);IPR017975 (ProSitePatterns);IPR036525 (Gene3D);IPR003008 (SMART);IPR003008 (Pfam);IPR018316 (SMART);IPR000217 (PRINTS);IPR037103 (Gene3D);IPR036525 (SUPERFAMILY);IPR018316 (Pfam);IPR013838 (ProSitePatterns)	Beta tubulin (PRINTS);Tubulin/FtsZ, C-terminal (SUPERFAMILY);Tubulin, conserved site (ProSitePatterns);Tubulin/FtsZ, GTPase domain superfamily (Gene3D);Tubulin/FtsZ, GTPase domain (SMART);Tubulin/FtsZ, GTPase domain (Pfam);Tubulin/FtsZ, 2-layer sandwich domain (SMART);Tubulin (PRINTS);Tubulin/FtsZ, C-terminal domain superfamily (Gene3D);Tubulin/FtsZ, GTPase domain superfamily (SUPERFAMILY);Tubuli…	0.863269	-1.16	0.414	4081.Solyc06g035970.2.1
91	32	Gene.80823_TRINITY_DN50695_c0_g1_g.80823_m.80823	Gene.80823_TRINITY_DN50695_c0_g1_g.80823_m.80823	22.36	273.09	59580000	53540000	51680000	50900000	66740000	68400000	63710000	62540000	53940000	65370000	59	26	20	Carbamidomethylation; iTRAQ 8plex (K N-term); Oxidation (M); Deamidation (NQ); Acetylation (N-term)	48466	Gene.80823::TRINITY_DN50695_c0_g1::g.80823 ORF type:complete len:442 (-) TRINITY_DN50695_c0_g1:849-2174(-)	sly:101246035		alanine aminotransferase 2-like	F:GO:0030170; F:GO:0008483; P:GO:0009058	F:pyridoxal phosphate binding; F:transaminase activity; P:biosynthetic process	cd00609 (CDD);mobidb-lite (MobiDBLite);PF00155 (Pfam);G3DSA:3.40.640.10 (Gene3D);SSF53383 (SUPERFAMILY)	AAT_like (CDD);consensus disorder prediction (MobiDBLite);Aminotransferase class I and II (Pfam)	IPR004839 (Pfam);IPR015421 (Gene3D);IPR015424 (SUPERFAMILY)	Aminotransferase, class I/classII (Pfam);Pyridoxal phosphate-dependent transferase, major region, subdomain 1 (Gene3D);Pyridoxal phosphate-dependent transferase (SUPERFAMILY)	0.825149	-1.21	0.00580764	4081.Solyc03g123610.2.1
94	369	Gene.68780_TRINITY_DN41721_c0_g15_g.68780_m.68780	Gene.68780_TRINITY_DN41721_c0_g15_g.68780_m.68780	7.15	236.91	5859000	5766000	5503000	4761000	6135000	6184000	5407000	6057000	5472000	5946000	7	17	1	iTRAQ 8plex (K N-term)	21795	Gene.68780::TRINITY_DN41721_c0_g15::g.68780 ORF type:internal len:202 (+) TRINITY_DN41721_c0_g15:1-603(+)	sly:101247772		Heat shock protein 70 family	F:GO:0005524	F:ATP binding	PR00301 (PRINTS);PS01036 (ProSitePatterns);PF00012 (Pfam);G3DSA:2.60.34.10 (Gene3D);SSF53067 (SUPERFAMILY);G3DSA:3.30.420.40 (Gene3D);SSF100920 (SUPERFAMILY)	70kDa heat shock protein signature (PRINTS);Heat shock hsp70 proteins family signature 3. (ProSitePatterns);Hsp70 protein (Pfam)	IPR013126 (PRINTS);IPR018181 (ProSitePatterns);IPR013126 (Pfam);IPR029047 (Gene3D);IPR029047 (SUPERFAMILY)	Heat shock protein 70 family (PRINTS);Heat shock protein 70, conserved site (ProSitePatterns);Heat shock protein 70 family (Pfam);Heat shock protein 70kD, peptide-binding domain superfamily (Gene3D);Heat shock protein 70kD, peptide-binding domain superfamily (SUPERFAMILY)	0.920283	-1.09	0.192752	4081.Solyc10g086410.2.1
95	155	Gene.4555_TRINITY_DN53082_c1_g2_g.4555_m.4555	Gene.4555_TRINITY_DN53082_c1_g2_g.4555_m.4555	2.98	261.74	1440000	1283000	955300	1010000	1234000	1202000	1276000	1268000	1172000	1245000	10	18	2	iTRAQ 8plex (K N-term)	31943	Gene.4555::TRINITY_DN53082_c1_g2::g.4555 ORF type:5prime_partial len:287 (+) TRINITY_DN53082_c1_g2:2-862(+)	sly:101244864		tubulin alpha chain	P:GO:0007010; F:GO:0005200; P:GO:0009069; F:GO:0004674; P:GO:0006468; C:GO:0005874; P:GO:0007017; F:GO:0005525; F:GO:0005524; C:GO:0005737; F:GO:0003924; C:GO:0016021; P:GO:0010468; P:GO:0010102	P:cytoskeleton organization; F:structural constituent of cytoskeleton; P:serine family amino acid metabolic process; F:protein serine/threonine kinase activity; P:protein phosphorylation; C:microtubule; P:microtubule-based process; F:GTP binding; F:ATP binding; C:cytoplasm; F:GTPase activity; C:integral component of membrane; P:regulation of gene expression; P:lateral root morphogenesis	SM00865 (SMART);SSF55307 (SUPERFAMILY);G3DSA:1.10.287.600 (Gene3D);SSF52490 (SUPERFAMILY);PF03953 (Pfam);cd02186 (CDD);G3DSA:3.40.50.1440 (Gene3D);PF00091 (Pfam);Coil (Coils);PR01161 (PRINTS);G3DSA:3.30.1330.20 (Gene3D);PR01162 (PRINTS)	Tubulin C-terminal domain (Pfam);alpha_tubulin (CDD);Tubulin/FtsZ family, GTPase domain (Pfam);Tubulin signature (PRINTS);Alpha-tubulin signature (PRINTS)	IPR018316 (SMART);IPR008280 (SUPERFAMILY);IPR036525 (SUPERFAMILY);IPR018316 (Pfam);IPR036525 (Gene3D);IPR003008 (Pfam);IPR000217 (PRINTS);IPR037103 (Gene3D);IPR002452 (PRINTS)	Tubulin/FtsZ, 2-layer sandwich domain (SMART);Tubulin/FtsZ, C-terminal (SUPERFAMILY);Tubulin/FtsZ, GTPase domain superfamily (SUPERFAMILY);Tubulin/FtsZ, 2-layer sandwich domain (Pfam);Tubulin/FtsZ, GTPase domain superfamily (Gene3D);Tubulin/FtsZ, GTPase domain (Pfam);Tubulin (PRINTS);Tubulin/FtsZ, C-terminal domain superfamily (Gene3D);Alpha tubulin (PRINTS)	0.941365	-1.06	0.503501	4081.Solyc04g077020.2.1
96	714	Gene.6486_TRINITY_DN46304_c3_g1_g.6486_m.6486	Gene.6486_TRINITY_DN46304_c3_g1_g.6486_m.6486	20.59	228.93	30880000	27190000	23780000	23970000	37240000	38290000	34230000	33600000	26460000	35840000	42	10	10	Carbamidomethylation; iTRAQ 8plex (K N-term); Oxidation (M); Deamidation (NQ)	32406	Gene.6486::TRINITY_DN46304_c3_g1::g.6486 ORF type:complete len:291 (-) TRINITY_DN46304_c3_g1:1235-2107(-)	sly:101261405		GDSL esterase/lipase 6	P:GO:0016042; F:GO:0016298	P:lipid catabolic process; F:lipase activity	G3DSA:3.40.50.1110 (Gene3D);SSF52266 (SUPERFAMILY);PF00657 (Pfam)	GDSL-like Lipase/Acylhydrolase (Pfam)	IPR036514 (Gene3D);IPR036514 (SUPERFAMILY);IPR001087 (Pfam)	SGNH hydrolase superfamily (Gene3D);SGNH hydrolase superfamily (SUPERFAMILY);GDSL lipase/esterase (Pfam)	0.738281	-1.35	0.00872971	4081.Solyc04g007570.1.1
97	57	Gene.45324_TRINITY_DN53808_c1_g1_g.45324_m.45324	Gene.45324_TRINITY_DN53808_c1_g1_g.45324_m.45324	21.19	261.37	44790000	41250000	36090000	34890000	55810000	56070000	49480000	49010000	39350000	52600000	43	30	20	Carbamidomethylation; iTRAQ 8plex (K N-term); Oxidation (M); Deamidation (NQ)	53943	Gene.45324::TRINITY_DN53808_c1_g1::g.45324 ORF type:3prime_partial len:508 (-) TRINITY_DN53808_c1_g1:1-1521(-)	sly:101253117		ruBisCO large subunit-binding protein subunit beta, chloroplastic	F:GO:0005524; C:GO:0009507; F:GO:0044183; C:GO:0005739; P:GO:0061077; C:GO:0005829; F:GO:0051082; P:GO:0042026; P:GO:0006458; P:GO:0007005	F:ATP binding; C:chloroplast; F:protein binding involved in protein folding; C:mitochondrion; P:chaperone-mediated protein folding; C:cytosol; F:unfolded protein binding; P:protein refolding; P:'de novo' protein folding; P:mitochondrion organization	cd03344 (CDD);G3DSA:3.30.260.10 (Gene3D);G3DSA:3.50.7.10 (Gene3D);SSF52029 (SUPERFAMILY);PS00296 (ProSitePatterns);PF00118 (Pfam);SSF48592 (SUPERFAMILY);PR00298 (PRINTS);Coil (Coils);TIGR02348 (TIGRFAM);G3DSA:1.10.560.10 (Gene3D)	GroEL (CDD);Chaperonins cpn60 signature. (ProSitePatterns);TCP-1/cpn60 chaperonin family (Pfam);60kDa chaperonin signature (PRINTS);GroEL: chaperonin GroL (TIGRFAM)	IPR001844 (CDD);IPR027410 (Gene3D);IPR027409 (Gene3D);IPR027409 (SUPERFAMILY);IPR018370 (ProSitePatterns);IPR002423 (Pfam);IPR027413 (SUPERFAMILY);IPR001844 (PRINTS);IPR001844 (TIGRFAM);IPR027413 (Gene3D)	Chaperonin Cpn60 (CDD);TCP-1-like chaperonin intermediate domain superfamily (Gene3D);GroEL-like apical domain superfamily (Gene3D);GroEL-like apical domain superfamily (SUPERFAMILY);Chaperonin Cpn60, conserved site (ProSitePatterns);Chaperonin Cpn60/TCP-1 family (Pfam);GroEL-like equatorial domain superfamily (SUPERFAMILY);Chaperonin Cpn60 (PRINTS);Chaperonin Cpn60 (TIGRFAM);GroEL-like equatoria…	0.748099	-1.34	0.00760326	4081.Solyc01g028810.2.1
98	355	Gene.54032_TRINITY_DN44334_c1_g1_g.54032_m.54032	Gene.54032_TRINITY_DN44334_c1_g1_g.54032_m.54032	16.44	257.29	57420000	51170000	47140000	48080000	62350000	61600000	60430000	57390000	50950000	60440000	62	19	13	Carbamidomethylation; iTRAQ 8plex (K N-term); Oxidation (M); Deamidation (NQ)	22034	Gene.54032::TRINITY_DN44334_c1_g1::g.54032 ORF type:complete len:192 (-) TRINITY_DN44334_c1_g1:369-944(-)	sly:101266607		stearoyl-[acyl-carrier-protein] 9-desaturase, chloroplastic	C:GO:0009507; F:GO:0046872; N/A; F:GO:0045300; P:GO:0055114; P:GO:0006633	C:chloroplast; F:metal ion binding; N/A; F:acyl-[acyl-carrier-protein] desaturase activity; P:oxidation-reduction process; P:fatty acid biosynthetic process	PF03405 (Pfam);G3DSA:1.10.620.20 (Gene3D);SSF47240 (SUPERFAMILY)	Fatty acid desaturase (Pfam)	IPR005067 (Pfam);IPR009078 (SUPERFAMILY)	Fatty acid desaturase, type 2 (Pfam);Ferritin-like superfamily (SUPERFAMILY)	0.842985	-1.19	0.0226986	4081.Solyc03g063110.2.1
99	1157	Gene.31656_TRINITY_DN42781_c4_g1_g.31656_m.31656	Gene.31656_TRINITY_DN42781_c4_g1_g.31656_m.31656	18.21	236.35	3158000	3373000	2492000	2804000	4283000	3767000	3637000	3990000	2956000	3919000	34	13	3	Carbamidomethylation; iTRAQ 8plex (K N-term); Oxidation (M); Deamidation (NQ)	13490	Gene.31656::TRINITY_DN42781_c4_g1::g.31656 ORF type:complete len:123 (-) TRINITY_DN42781_c4_g1:837-1205(-)	sly:101254111		phosphoglycerate kinase, cytosolic	F:GO:0005524; P:GO:0006094; F:GO:0004618; P:GO:0006096; P:GO:0015976	F:ATP binding; P:gluconeogenesis; F:phosphoglycerate kinase activity; P:glycolytic process; P:carbon utilization	SSF53748 (SUPERFAMILY);G3DSA:3.40.50.1260 (Gene3D);PR00477 (PRINTS);PF00162 (Pfam)	Phosphoglycerate kinase family signature (PRINTS);Phosphoglycerate kinase (Pfam)	IPR036043 (SUPERFAMILY);IPR015824 (Gene3D);IPR001576 (PRINTS);IPR001576 (Pfam)	Phosphoglycerate kinase superfamily (SUPERFAMILY);Phosphoglycerate kinase, N-terminal (Gene3D);Phosphoglycerate kinase (PRINTS);Phosphoglycerate kinase (Pfam)	0.754274	-1.33	0.0151008	4081.Solyc07g066600.2.1
101	395	Gene.86469_TRINITY_DN42283_c5_g6_g.86469_m.86469	Gene.86469_TRINITY_DN42283_c5_g6_g.86469_m.86469	11.29	219.03	435800	346800	395700	349900	469300	477700	381500	477100	382100	451400	6	15	1	iTRAQ 8plex (K N-term)	32371	Gene.86469::TRINITY_DN42283_c5_g6::g.86469 ORF type:5prime_partial len:288 (-) TRINITY_DN42283_c5_g6:279-1142(-)	sly:543562	TFT6	14-3-3-like protein 16R	F:GO:0019904	F:protein domain specific binding	PF00244 (Pfam);mobidb-lite (MobiDBLite);PR00305 (PRINTS);SM00101 (SMART);G3DSA:1.20.190.20 (Gene3D);PS00797 (ProSitePatterns);SSF48445 (SUPERFAMILY);PIRSF000868 (PIRSF);Coil (Coils);PS00796 (ProSitePatterns)	14-3-3 protein (Pfam);consensus disorder prediction (MobiDBLite);14-3-3 protein zeta signature (PRINTS);14-3-3 proteins signature 2. (ProSitePatterns);14-3-3 proteins signature 1. (ProSitePatterns)	IPR023410 (Pfam);IPR000308 (PRINTS);IPR023410 (SMART);IPR036815 (Gene3D);IPR023409 (ProSitePatterns);IPR036815 (SUPERFAMILY);IPR000308 (PIRSF)	14-3-3 domain (Pfam);14-3-3 protein (PRINTS);14-3-3 domain (SMART);14-3-3 domain superfamily (Gene3D);14-3-3 protein, conserved site (ProSitePatterns);14-3-3 domain superfamily (SUPERFAMILY);14-3-3 protein (PIRSF)	0.846478	-1.18	0.0743019	4081.Solyc11g010200.1.1
104	385	Gene.15986_TRINITY_DN46587_c1_g4_g.15986_m.15986	Gene.15986_TRINITY_DN46587_c1_g4_g.15986_m.15986	17.93	260.71	19270000	18300000	16100000	16990000	21500000	21610000	20320000	20150000	17670000	20890000	57	19	15	Carbamidomethylation; iTRAQ 8plex (K N-term); Oxidation (M); Deamidation (NQ)	30040	Gene.15986::TRINITY_DN46587_c1_g4::g.15986 ORF type:complete len:271 (-) TRINITY_DN46587_c1_g4:322-1134(-)	sly:101243849		pyrophosphate--fructose 6-phosphate 1-phosphotransferase subunit beta	P:GO:0006094; P:GO:0006098; P:GO:0006002; P:GO:0006013; P:GO:0061615; P:GO:0006000; P:GO:0006012; P:GO:0046835; F:GO:0003872; F:GO:0005524; C:GO:0005945; F:GO:0047334; F:GO:0046872	P:gluconeogenesis; P:pentose-phosphate shunt; P:fructose 6-phosphate metabolic process; P:mannose metabolic process; P:glycolytic process through fructose-6-phosphate; P:fructose metabolic process; P:galactose metabolic process; P:carbohydrate phosphorylation; F:6-phosphofructokinase activity; F:ATP binding; C:6-phosphofructokinase complex; F:diphosphate-fructose-6-phosphate 1-phosphotransferase …	G3DSA:1.10.10.480 (Gene3D);SSF53784 (SUPERFAMILY);G3DSA:3.40.50.460 (Gene3D)		IPR035966 (SUPERFAMILY)	Phosphofructokinase superfamily (SUPERFAMILY)	0.845859	-1.18	0.0161065	4081.Solyc02g081160.2.1
106	522	Gene.72362_TRINITY_DN52768_c3_g2_g.72362_m.72362	Gene.72362_TRINITY_DN52768_c3_g2_g.72362_m.72362	27.86	257.37	38700000	36440000	33030000	34100000	47710000	47510000	44280000	44030000	35570000	45880000	84	18	14	Carbamidomethylation; iTRAQ 8plex (K N-term); Oxidation (M); Deamidation (NQ)	16848	Gene.72362::TRINITY_DN52768_c3_g2::g.72362 ORF type:complete len:150 (-) TRINITY_DN52768_c3_g2:2124-2573(-)	sly:544131	SlCaM2;N6	calmodulin-7-like isoform X2	F:GO:0005509	F:calcium ion binding	PS50222 (ProSiteProfiles);G3DSA:1.10.238.10 (Gene3D);cd00051 (CDD);PF13499 (Pfam);PS00018 (ProSitePatterns);SM00054 (SMART);SSF47473 (SUPERFAMILY)	EF-hand calcium-binding domain profile. (ProSiteProfiles);EFh (CDD);EF-hand domain pair (Pfam);EF-hand calcium-binding domain. (ProSitePatterns)	IPR002048 (ProSiteProfiles);IPR002048 (CDD);IPR002048 (Pfam);IPR018247 (ProSitePatterns);IPR002048 (SMART);IPR011992 (SUPERFAMILY)	EF-hand domain (ProSiteProfiles);EF-hand domain (CDD);EF-hand domain (Pfam);EF-Hand 1, calcium-binding site (ProSitePatterns);EF-hand domain (SMART);EF-hand domain pair (SUPERFAMILY)	0.775283	-1.29	0.00163682	4081.Solyc10g081170.1.1
108	50	Gene.21490_TRINITY_DN48642_c3_g1_g.21490_m.21490	Gene.21490_TRINITY_DN48642_c3_g1_g.21490_m.21490	29.12	281.08	96030000	87730000	79900000	80580000	123100000	127200000	113300000	112300000	86110000	119000000	64	29	29	Carbamidomethylation; iTRAQ 8plex (K N-term); Deamidation (NQ)	51224	Gene.21490::TRINITY_DN48642_c3_g1::g.21490 ORF type:5prime_partial len:474 (-) TRINITY_DN48642_c3_g1:321-1742(-)	sly:101255871		ATPase subunit 1 (mitochondrion)	C:GO:0045261; F:GO:0005524; C:GO:0005739; P:GO:0099132; P:GO:0015986; F:GO:0046933	C:proton-transporting ATP synthase complex, catalytic core F(1); F:ATP binding; C:mitochondrion; P:ATP hydrolysis coupled cation transmembrane transport; P:ATP synthesis coupled proton transport; F:proton-transporting ATP synthase activity, rotational mechanism	PIRSF039088 (PIRSF);PF02874 (Pfam);SSF50615 (SUPERFAMILY);G3DSA:1.20.150.20 (Gene3D);SSF47917 (SUPERFAMILY);MF_01346 (Hamap);PF00306 (Pfam);TIGR00962 (TIGRFAM);cd01132 (CDD);G3DSA:2.40.30.20 (Gene3D);PF00006 (Pfam);SSF52540 (SUPERFAMILY);PS00152 (ProSitePatterns);G3DSA:3.40.50.300 (Gene3D)	ATP synthase alpha/beta family, beta-barrel domain (Pfam);ATP synthase subunit alpha [atpA]. (Hamap);ATP synthase alpha/beta chain, C terminal domain (Pfam);atpA: ATP synthase F1, alpha subunit (TIGRFAM);F1_ATPase_alpha (CDD);ATP synthase alpha/beta family, nucleotide-binding domain (Pfam);ATP synthase alpha and beta subunits signature. (ProSitePatterns)	IPR005294 (PIRSF);IPR004100 (Pfam);IPR036121 (SUPERFAMILY);IPR005294 (Hamap);IPR000793 (Pfam);IPR005294 (TIGRFAM);IPR033732 (CDD);IPR023366 (Gene3D);IPR000194 (Pfam);IPR027417 (SUPERFAMILY);IPR020003 (ProSitePatterns)	ATP synthase, F1 complex, alpha subunit (PIRSF);ATPase, F1/V1/A1 complex, alpha/beta subunit, N-terminal domain (Pfam);ATPase, F1/V1/A1 complex, alpha/beta subunit, N-terminal domain superfamily (SUPERFAMILY);ATP synthase, F1 complex, alpha subunit (Hamap);ATP synthase, alpha subunit, C-terminal (Pfam);ATP synthase, F1 complex, alpha subunit (TIGRFAM);ATP synthase, F1 complex, alpha subunit nucle…	0.723613	-1.38	0.00122462	4081.Solyc00g042130.1.1
109	22	Gene.21789_TRINITY_DN53141_c1_g3_g.21789_m.21789	Gene.21789_TRINITY_DN53141_c1_g3_g.21789_m.21789	23.36	295.47	6934000	6159000	5240000	5419000	8185000	9864000	8759000	7649000	5965000	8614000	23	30	9	iTRAQ 8plex (K N-term); Deamidation (NQ)	62942	Gene.21789::TRINITY_DN53141_c1_g3::g.21789 ORF type:complete len:598 (+) TRINITY_DN53141_c1_g3:197-1990(+)	sly:101266598		ruBisCO large subunit-binding protein subunit alpha	F:GO:0005524; C:GO:0009507; F:GO:0044183; C:GO:0005739; P:GO:0061077; C:GO:0005829; F:GO:0051082; P:GO:0042026; P:GO:0006458; P:GO:0009658; P:GO:0007005	F:ATP binding; C:chloroplast; F:protein binding involved in protein folding; C:mitochondrion; P:chaperone-mediated protein folding; C:cytosol; F:unfolded protein binding; P:protein refolding; P:'de novo' protein folding; P:chloroplast organization; P:mitochondrion organization	TIGR02348 (TIGRFAM);PF00118 (Pfam);MF_00600 (Hamap);G3DSA:1.10.560.10 (Gene3D);PR00298 (PRINTS);Coil (Coils);G3DSA:3.50.7.10 (Gene3D);SSF54849 (SUPERFAMILY);cd03344 (CDD);PS00296 (ProSitePatterns);mobidb-lite (MobiDBLite);SSF52029 (SUPERFAMILY);SSF48592 (SUPERFAMILY)	GroEL: chaperonin GroL (TIGRFAM);TCP-1/cpn60 chaperonin family (Pfam);60 kDa chaperonin [groL]. (Hamap);60kDa chaperonin signature (PRINTS);GroEL (CDD);Chaperonins cpn60 signature. (ProSitePatterns);consensus disorder prediction (MobiDBLite)	IPR001844 (TIGRFAM);IPR002423 (Pfam);IPR001844 (Hamap);IPR027413 (Gene3D);IPR001844 (PRINTS);IPR027409 (Gene3D);IPR037290 (SUPERFAMILY);IPR001844 (CDD);IPR018370 (ProSitePatterns);IPR027409 (SUPERFAMILY);IPR027413 (SUPERFAMILY)	Chaperonin Cpn60 (TIGRFAM);Chaperonin Cpn60/TCP-1 family (Pfam);Chaperonin Cpn60 (Hamap);GroEL-like equatorial domain superfamily (Gene3D);Chaperonin Cpn60 (PRINTS);GroEL-like apical domain superfamily (Gene3D);Chaperonin Cpn60/TCP-1 domain superfamily (SUPERFAMILY);Chaperonin Cpn60 (CDD);Chaperonin Cpn60, conserved site (ProSitePatterns);GroEL-like apical domain superfamily (SUPERFAMILY);GroEL-l…	0.692477	-1.44	0.00461318	4081.Solyc11g069790.1.1
110	1565	Gene.63714_TRINITY_DN51271_c3_g1_g.63714_m.63714	Gene.63714_TRINITY_DN51271_c3_g1_g.63714_m.63714	20.34	217.01	57470000	52980000	49520000	50170000	57040000	63080000	66280000	65150000	52530000	62890000	70	10	8	Carbamidomethylation; iTRAQ 8plex (K N-term); Oxidation (M)	12101	Gene.63714::TRINITY_DN51271_c3_g1::g.63714 ORF type:5prime_partial len:106 (-) TRINITY_DN51271_c3_g1:3561-3878(-)	sly:101261373		annexin-like protein RJ4 isoform X2	F:GO:0005525; F:GO:0003779; C:GO:0005737; P:GO:0090378; F:GO:0005509; C:GO:0005730; C:GO:0005886; F:GO:0005544; F:GO:0020037	F:GTP binding; F:actin binding; C:cytoplasm; P:seed trichome elongation; F:calcium ion binding; C:nucleolus; C:plasma membrane; F:calcium-dependent phospholipid binding; F:heme binding	PF00191 (Pfam);SSF47874 (SUPERFAMILY);G3DSA:1.10.220.10 (Gene3D);SM00335 (SMART)	Annexin (Pfam)	IPR018502 (Pfam);IPR037104 (Gene3D);IPR018502 (SMART)	Annexin repeat (Pfam);Annexin superfamily (Gene3D);Annexin repeat (SMART)	0.835268	-1.2	0.00924698	4081.Solyc10g044690.1.1
111	37	Gene.12716_TRINITY_DN48409_c2_g1_g.12716_m.12716	Gene.12716_TRINITY_DN48409_c2_g1_g.12716_m.12716	27.64	284.13	60710000	54030000	50870000	51720000	76790000	77420000	68580000	67600000	54350000	72600000	54	34	24	Carbamidomethylation; iTRAQ 8plex (K N-term); Oxidation (M); Deamidation (NQ)	60669	Gene.12716::TRINITY_DN48409_c2_g1::g.12716 ORF type:complete len:536 (+) TRINITY_DN48409_c2_g1:201-1808(+)	sly:101245387		hsp70-Hsp90 organizing protein 3-like	F:GO:0005515; P:GO:0006508; F:GO:0008233	F:protein binding; P:proteolysis; F:peptidase activity	PF07719 (Pfam);Coil (Coils);PS50005 (ProSiteProfiles);G3DSA:1.10.150.160 (Gene3D);SM00727 (SMART);PF13181 (Pfam);G3DSA:1.25.40.10 (Gene3D);PS50293 (ProSiteProfiles);SSF48452 (SUPERFAMILY);mobidb-lite (MobiDBLite);PF13414 (Pfam);G3DSA:1.20.58.280 (Gene3D);SM00028 (SMART)	Tetratricopeptide repeat (Pfam);TPR repeat profile. (ProSiteProfiles);TPR repeat region circular profile. (ProSiteProfiles);consensus disorder prediction (MobiDBLite);TPR repeat (Pfam)	IPR013105 (Pfam);IPR019734 (ProSiteProfiles);IPR006636 (SMART);IPR019734 (Pfam);IPR011990 (Gene3D);IPR013026 (ProSiteProfiles);IPR011990 (SUPERFAMILY);IPR019734 (SMART)	Tetratricopeptide repeat 2 (Pfam);Tetratricopeptide repeat (ProSiteProfiles);Heat shock chaperonin-binding (SMART);Tetratricopeptide repeat (Pfam);Tetratricopeptide-like helical domain superfamily (Gene3D);Tetratricopeptide repeat-containing domain (ProSiteProfiles);Tetratricopeptide-like helical domain superfamily (SUPERFAMILY);Tetratricopeptide repeat (SMART)	0.748623	-1.34	0.00172187	4081.Solyc09g082540.2.1
112	610	Gene.77825_TRINITY_DN51041_c0_g5_g.77825_m.77825	Gene.77825_TRINITY_DN51041_c0_g5_g.77825_m.77825	2.74	179.35	995800	837700	948500	508800	641400	1061000	925500	1077000	822700	926100	9	11	4	Carbamidomethylation; iTRAQ 8plex (K N-term)	72333	Gene.77825::TRINITY_DN51041_c0_g5::g.77825 ORF type:complete len:655 (+) TRINITY_DN51041_c0_g5:210-2174(+)	sly:101263797		luminal-binding protein 5	C:GO:0005788; F:GO:0005524; F:GO:0032440; P:GO:0055114; P:GO:0034975	C:endoplasmic reticulum lumen; F:ATP binding; F:2-alkenal reductase [NAD(P)] activity; P:oxidation-reduction process; P:protein folding in endoplasmic reticulum	PR00301 (PRINTS);cd10241 (CDD);SSF100920 (SUPERFAMILY);PF00012 (Pfam);Coil (Coils);G3DSA:2.60.34.10 (Gene3D);G3DSA:3.90.640.10 (Gene3D);SSF53067 (SUPERFAMILY);G3DSA:1.20.1270.10 (Gene3D);PS00329 (ProSitePatterns);G3DSA:3.30.420.40 (Gene3D);PS01036 (ProSitePatterns);mobidb-lite (MobiDBLite);SSF100934 (SUPERFAMILY);PS00297 (ProSitePatterns)	70kDa heat shock protein signature (PRINTS);HSPA5-like_NBD (CDD);Hsp70 protein (Pfam);Heat shock hsp70 proteins family signature 2. (ProSitePatterns);Heat shock hsp70 proteins family signature 3. (ProSitePatterns);consensus disorder prediction (MobiDBLite);Heat shock hsp70 proteins family signature 1. (ProSitePatterns)	IPR013126 (PRINTS);IPR029047 (SUPERFAMILY);IPR013126 (Pfam);IPR029047 (Gene3D);IPR029048 (Gene3D);IPR018181 (ProSitePatterns);IPR029048 (SUPERFAMILY)	Heat shock protein 70 family (PRINTS);Heat shock protein 70kD, peptide-binding domain superfamily (SUPERFAMILY);Heat shock protein 70 family (Pfam);Heat shock protein 70kD, peptide-binding domain superfamily (Gene3D);Heat shock protein 70kD, C-terminal domain superfamily (Gene3D);Heat shock protein 70, conserved site (ProSitePatterns);Heat shock protein 70kD, C-terminal domain superfamily (SUPERF…	0.888349	-1.13	0.532108	4081.Solyc03g082920.2.1
113	145	Gene.43837_TRINITY_DN46053_c0_g2_g.43837_m.43837	Gene.43837_TRINITY_DN46053_c0_g2_g.43837_m.43837	34.74	224.55	7288000	7048000	6371000	6826000	9091000	9573000	9498000	8524000	6896000	9179000	24	19	6	Carbamidomethylation; iTRAQ 8plex (K N-term); Deamidation (NQ)	43261	Gene.43837::TRINITY_DN46053_c0_g2::g.43837 ORF type:5prime_partial len:389 (-) TRINITY_DN46053_c0_g2:273-1439(-)	sly:101263261		actin-1	C:GO:0036156; F:GO:0005524; P:GO:0010628; C:GO:0044297; P:GO:0090131; C:GO:0030175; C:GO:0030027	C:inner dynein arm; F:ATP binding; P:positive regulation of gene expression; C:cell body; P:mesenchyme migration; C:filopodium; C:lamellipodium	PF00022 (Pfam);PR00190 (PRINTS);SM00268 (SMART);G3DSA:3.30.420.40 (Gene3D);G3DSA:3.90.640.10 (Gene3D);SSF53067 (SUPERFAMILY);PS00406 (ProSitePatterns);cd00012 (CDD);PS00432 (ProSitePatterns);PS01132 (ProSitePatterns)	Actin (Pfam);Actin signature (PRINTS);Actins signature 1. (ProSitePatterns);NBD_sugar-kinase_HSP70_actin (CDD);Actins signature 2. (ProSitePatterns);Actins and actin-related proteins signature. (ProSitePatterns)	IPR004000 (Pfam);IPR004000 (PRINTS);IPR004000 (SMART);IPR004001 (ProSitePatterns);IPR020902 (ProSitePatterns)	Actin family (Pfam);Actin family (PRINTS);Actin family (SMART);Actin, conserved site (ProSitePatterns);Actin/actin-like conserved site (ProSitePatterns)	0.75128	-1.33	0.000335738	4081.Solyc10g080500.1.1
114	891	Gene.31936_TRINITY_DN50658_c0_g4_g.31936_m.31936	Gene.31936_TRINITY_DN50658_c0_g4_g.31936_m.31936	11	166.65	979300	974600	724700	609500	1111000	1268000	1034000	950500	822000	1091000	12	11	2	iTRAQ 8plex (K N-term); Oxidation (M)	21072	Gene.31936::TRINITY_DN50658_c0_g4::g.31936 ORF type:3prime_partial len:194 (-) TRINITY_DN50658_c0_g4:1-579(-)	sly:101258368	GAPC2;GAPDH	glyceraldehyde-3-phosphate dehydrogenase, cytosolic	F:GO:0050661; F:GO:0051287; P:GO:0055114; P:GO:0006006; F:GO:0016620	F:NADP binding; F:NAD binding; P:oxidation-reduction process; P:glucose metabolic process; F:oxidoreductase activity, acting on the aldehyde or oxo group of donors, NAD or NADP as acceptor	PS00071 (ProSitePatterns);SM00846 (SMART);SSF51735 (SUPERFAMILY);PF00044 (Pfam);G3DSA:3.30.360.10 (Gene3D);PR00078 (PRINTS);PF02800 (Pfam);G3DSA:3.40.50.720 (Gene3D)	Glyceraldehyde 3-phosphate dehydrogenase active site. (ProSitePatterns);Glyceraldehyde 3-phosphate dehydrogenase, NAD binding domain (Pfam);Glyceraldehyde-3-phosphate dehydrogenase signature (PRINTS);Glyceraldehyde 3-phosphate dehydrogenase, C-terminal domain (Pfam)	IPR020830 (ProSitePatterns);IPR020828 (SMART);IPR036291 (SUPERFAMILY);IPR020828 (Pfam);IPR020831 (PRINTS);IPR020829 (Pfam)	Glyceraldehyde 3-phosphate dehydrogenase, active site (ProSitePatterns);Glyceraldehyde 3-phosphate dehydrogenase, NAD(P) binding domain (SMART);NAD(P)-binding domain superfamily (SUPERFAMILY);Glyceraldehyde 3-phosphate dehydrogenase, NAD(P) binding domain (Pfam);Glyceraldehyde/Erythrose phosphate dehydrogenase family (PRINTS);Glyceraldehyde 3-phosphate dehydrogenase, catalytic domain (Pfam)	0.753437	-1.33	0.0794328	4081.Solyc05g014470.2.1
115	10	Gene.71636_TRINITY_DN51214_c0_g1_g.71636_m.71636	Gene.71636_TRINITY_DN51214_c0_g1_g.71636_m.71636	13.7	297.54	48800000	45010000	37680000	40630000	53170000	51670000	51050000	51110000	43030000	51760000	48	30	22	Carbamidomethylation; iTRAQ 8plex (K N-term); Oxidation (M); Deamidation (NQ)	65393	Gene.71636::TRINITY_DN51214_c0_g1::g.71636 ORF type:complete len:599 (-) TRINITY_DN51214_c0_g1:2404-4200(-)	sly:101267346		pyruvate, phosphate dikinase, chloroplastic	F:GO:0005524; F:GO:0046872; F:GO:0050242; P:GO:0016310; F:GO:0016301; P:GO:0006090; P:GO:0015976	F:ATP binding; F:metal ion binding; F:pyruvate, phosphate dikinase activity; P:phosphorylation; F:kinase activity; P:pyruvate metabolic process; P:carbon utilization	PF01326 (Pfam);PF00391 (Pfam);SSF52009 (SUPERFAMILY);PS00370 (ProSitePatterns);SSF51621 (SUPERFAMILY);G3DSA:1.10.189.10 (Gene3D);G3DSA:3.20.20.60 (Gene3D);G3DSA:3.30.1490.20 (Gene3D);SSF56059 (SUPERFAMILY);G3DSA:3.30.470.20 (Gene3D);TIGR01828 (TIGRFAM);PF02896 (Pfam);G3DSA:1.20.80.30 (Gene3D);G3DSA:3.50.30.10 (Gene3D)	Pyruvate phosphate dikinase, PEP/pyruvate binding domain (Pfam);PEP-utilising enzyme, mobile domain (Pfam);PEP-utilizing enzymes phosphorylation site signature. (ProSitePatterns);pyru_phos_dikin: pyruvate, phosphate dikinase (TIGRFAM);PEP-utilising enzyme, TIM barrel domain (Pfam)	IPR002192 (Pfam);IPR008279 (Pfam);IPR036637 (SUPERFAMILY);IPR018274 (ProSitePatterns);IPR015813 (SUPERFAMILY);IPR013815 (Gene3D);IPR010121 (TIGRFAM);IPR000121 (Pfam)	Pyruvate phosphate dikinase, PEP/pyruvate-binding (Pfam);PEP-utilising enzyme, mobile domain (Pfam);Phosphohistidine domain superfamily (SUPERFAMILY);PEP-utilising enzyme, active site (ProSitePatterns);Pyruvate/Phosphoenolpyruvate kinase-like domain superfamily (SUPERFAMILY);ATP-grasp fold, subdomain 1 (Gene3D);Pyruvate, phosphate dikinase (TIGRFAM);PEP-utilising enzyme, C-terminal (Pfam)	0.831337	-1.2	0.042658	4081.Solyc01g080460.2.1
116	85	Gene.26946_TRINITY_DN53561_c0_g3_g.26946_m.26946	Gene.26946_TRINITY_DN53561_c0_g3_g.26946_m.26946	21.36	249.17	16460000	14380000	12810000	12960000	19780000	20750000	17810000	17660000	14160000	19000000	31	19	6	iTRAQ 8plex (K N-term)	30484	Gene.26946::TRINITY_DN53561_c0_g3::g.26946 ORF type:3prime_partial len:288 (+) TRINITY_DN53561_c0_g3:76-936(+)	sly:101261919		ATP synthase subunit beta, mitochondrial-like	C:GO:0000275; F:GO:0005524; P:GO:0099132; P:GO:0015986; F:GO:0046933	C:mitochondrial proton-transporting ATP synthase complex, catalytic core F(1); F:ATP binding; P:ATP hydrolysis coupled cation transmembrane transport; P:ATP synthesis coupled proton transport; F:proton-transporting ATP synthase activity, rotational mechanism	G3DSA:3.40.50.300 (Gene3D);SSF52540 (SUPERFAMILY);SSF50615 (SUPERFAMILY);PF00006 (Pfam);mobidb-lite (MobiDBLite);G3DSA:2.40.10.170 (Gene3D);PF11421 (Pfam);PF02874 (Pfam)	ATP synthase alpha/beta family, nucleotide-binding domain (Pfam);consensus disorder prediction (MobiDBLite);ATP synthase F1 beta subunit (Pfam);ATP synthase alpha/beta family, beta-barrel domain (Pfam)	IPR027417 (SUPERFAMILY);IPR036121 (SUPERFAMILY);IPR000194 (Pfam);IPR020971 (Pfam);IPR004100 (Pfam)	P-loop containing nucleoside triphosphate hydrolase (SUPERFAMILY);ATPase, F1/V1/A1 complex, alpha/beta subunit, N-terminal domain superfamily (SUPERFAMILY);ATPase, F1/V1/A1 complex, alpha/beta subunit, nucleotide-binding domain (Pfam);ATP synthase, F1 beta subunit (Pfam);ATPase, F1/V1/A1 complex, alpha/beta subunit, N-terminal domain (Pfam)	0.745263	-1.34	0.00731139	4081.Solyc05g008460.2.1
118	16	Gene.53420_TRINITY_DN50511_c1_g4_g.53420_m.53420	Gene.53420_TRINITY_DN50511_c1_g4_g.53420_m.53420	21.76	288.81	25700000	22960000	21340000	21930000	28090000	30400000	28140000	27600000	22980000	28560000	30	33	12	Carbamidomethylation; iTRAQ 8plex (K N-term); Oxidation (M)	56125	Gene.53420::TRINITY_DN50511_c1_g4::g.53420 ORF type:5prime_partial len:507 (-) TRINITY_DN50511_c1_g4:282-1802(-)	sly:101266129		cell division cycle protein 48 homolog	P:GO:0051301; F:GO:0005524; P:GO:0051013; C:GO:0005886; F:GO:0008568; P:GO:0007049	P:cell division; F:ATP binding; P:microtubule severing; C:plasma membrane; F:microtubule-severing ATPase activity; P:cell cycle	cd00009 (CDD);SSF52540 (SUPERFAMILY);SM00382 (SMART);G3DSA:3.40.50.300 (Gene3D);PF00004 (Pfam);G3DSA:1.10.8.60 (Gene3D);PS00674 (ProSitePatterns);mobidb-lite (MobiDBLite)	AAA (CDD);ATPase family associated with various cellular activities (AAA) (Pfam);AAA-protein family signature. (ProSitePatterns);consensus disorder prediction (MobiDBLite)	IPR027417 (SUPERFAMILY);IPR003593 (SMART);IPR003959 (Pfam);IPR003960 (ProSitePatterns)	P-loop containing nucleoside triphosphate hydrolase (SUPERFAMILY);AAA+ ATPase domain (SMART);ATPase, AAA-type, core (Pfam);ATPase, AAA-type, conserved site (ProSitePatterns)	0.804622	-1.24	0.00666807	4081.Solyc06g074980.2.1
119	448	Gene.67753_TRINITY_DN39801_c0_g1_g.67753_m.67753	Gene.67753_TRINITY_DN39801_c0_g1_g.67753_m.67753	35.32	219.11	54470000	51070000	45880000	51230000	93650000	93110000	78200000	77980000	50690000	85740000	61	15	15	Carbamidomethylation; iTRAQ 8plex (K N-term); Oxidation (M); Deamidation (NQ)	24057	Gene.67753::TRINITY_DN39801_c0_g1::g.67753 ORF type:complete len:214 (+) TRINITY_DN39801_c0_g1:141-782(+)	sly:543507	MTSHP;LEMTSHP	small heat shock protein, chloroplastic-like	C:GO:0005789	C:endoplasmic reticulum membrane	cd06464 (CDD);PS01031 (ProSiteProfiles);mobidb-lite (MobiDBLite);PF00011 (Pfam);SSF49764 (SUPERFAMILY);G3DSA:2.60.40.790 (Gene3D)	ACD_sHsps-like (CDD);Small heat shock protein (sHSP) domain profile. (ProSiteProfiles);consensus disorder prediction (MobiDBLite);Hsp20/alpha crystallin family (Pfam)	IPR002068 (ProSiteProfiles);IPR002068 (Pfam);IPR008978 (SUPERFAMILY);IPR008978 (Gene3D)	Alpha crystallin/Hsp20 domain (ProSiteProfiles);Alpha crystallin/Hsp20 domain (Pfam);HSP20-like chaperone (SUPERFAMILY);HSP20-like chaperone (Gene3D)	0.591206	-1.69	0.000293765	4081.Solyc08g078700.2.1
120	204	Gene.64232_TRINITY_DN46165_c1_g4_g.64232_m.64232	Gene.64232_TRINITY_DN46165_c1_g4_g.64232_m.64232	28.01	218.47	2382000	2212000	2108000	2135000	2633000	3018000	2780000	2665000	2209000	2774000	11	20	3	iTRAQ 8plex (K N-term); Oxidation (M); Deamidation (NQ); Acetylation (N-term)	52843	Gene.64232::TRINITY_DN46165_c1_g4::g.64232 ORF type:5prime_partial len:508 (-) TRINITY_DN46165_c1_g4:169-1692(-)	sly:101253805		phosphoglycerate kinase, chloroplastic	F:GO:0005524; P:GO:0006094; F:GO:0004618; P:GO:0006096; P:GO:0015976	F:ATP binding; P:gluconeogenesis; F:phosphoglycerate kinase activity; P:glycolytic process; P:carbon utilization	G3DSA:3.40.50.1260 (Gene3D);cd00318 (CDD);PS00111 (ProSitePatterns);MF_00145 (Hamap);SSF53748 (SUPERFAMILY);PF00162 (Pfam);PR00477 (PRINTS)	Phosphoglycerate_kinase (CDD);Phosphoglycerate kinase signature. (ProSitePatterns);Phosphoglycerate kinase [pgk]. (Hamap);Phosphoglycerate kinase (Pfam);Phosphoglycerate kinase family signature (PRINTS)	IPR015824 (Gene3D);IPR001576 (CDD);IPR015911 (ProSitePatterns);IPR001576 (Hamap);IPR036043 (SUPERFAMILY);IPR001576 (Pfam);IPR001576 (PRINTS)	Phosphoglycerate kinase, N-terminal (Gene3D);Phosphoglycerate kinase (CDD);Phosphoglycerate kinase, conserved site (ProSitePatterns);Phosphoglycerate kinase (Hamap);Phosphoglycerate kinase superfamily (SUPERFAMILY);Phosphoglycerate kinase (Pfam);Phosphoglycerate kinase (PRINTS)	0.796323	-1.26	0.00158125	4081.Solyc07g066610.2.1
121	1073	Gene.71498_TRINITY_DN50822_c1_g3_g.71498_m.71498	Gene.71498_TRINITY_DN50822_c1_g3_g.71498_m.71498	30.79	222.31	3087000	3023000	2712000	2995000	3579000	4167000	4174000	3964000	2954000	3971000	16	12	2	iTRAQ 8plex (K N-term); Oxidation (M)	16834	Gene.71498::TRINITY_DN50822_c1_g3::g.71498 ORF type:complete len:158 (+) TRINITY_DN50822_c1_g3:1303-1776(+)	sly:101263797		mediator of RNA polymerase II transcription subunit 37f-like	C:GO:0005788; F:GO:0005524	C:endoplasmic reticulum lumen; F:ATP binding	SSF53067 (SUPERFAMILY);G3DSA:3.30.420.40 (Gene3D);PF00012 (Pfam);G3DSA:3.30.30.30 (Gene3D);PR00301 (PRINTS);PS00329 (ProSitePatterns)	Hsp70 protein (Pfam);70kDa heat shock protein signature (PRINTS);Heat shock hsp70 proteins family signature 2. (ProSitePatterns)	IPR013126 (Pfam);IPR013126 (PRINTS);IPR018181 (ProSitePatterns)	Heat shock protein 70 family (Pfam);Heat shock protein 70 family (PRINTS);Heat shock protein 70, conserved site (ProSitePatterns)	0.743893	-1.34	0.000833681	4081.Solyc03g082920.2.1
123	472	Gene.22746_TRINITY_DN49151_c2_g9_g.22746_m.22746	Gene.22746_TRINITY_DN49151_c2_g9_g.22746_m.22746	3.71	251.11	719600	681100	731900	547500	649700	673200	805000	741800	670000	717400	16	15	2	iTRAQ 8plex (K N-term)	27089	Gene.22746::TRINITY_DN49151_c2_g9::g.22746 ORF type:internal len:247 (-) TRINITY_DN49151_c2_g9:2-739(-)	sly:101260631	actin	actin	F:GO:0005524	F:ATP binding	G3DSA:3.30.420.40 (Gene3D);cd00012 (CDD);PF00022 (Pfam);PR00190 (PRINTS);SM00268 (SMART);PS00432 (ProSitePatterns);G3DSA:3.90.640.10 (Gene3D);SSF53067 (SUPERFAMILY)	NBD_sugar-kinase_HSP70_actin (CDD);Actin (Pfam);Actin signature (PRINTS);Actins signature 2. (ProSitePatterns)	IPR004000 (Pfam);IPR004000 (PRINTS);IPR004000 (SMART);IPR004001 (ProSitePatterns)	Actin family (Pfam);Actin family (PRINTS);Actin family (SMART);Actin, conserved site (ProSitePatterns)	0.933928	-1.07	0.425598	4081.Solyc04g011500.2.1
124	1227	Gene.56606_TRINITY_DN50911_c3_g2_g.56606_m.56606	Gene.56606_TRINITY_DN50911_c3_g2_g.56606_m.56606	21.47	185.2	39320000	35220000	34790000	36610000	118400000	117700000	70510000	71250000	36510000	94480000	51	10	5	iTRAQ 8plex (K N-term)	11112	Gene.56606::TRINITY_DN50911_c3_g2::g.56606 ORF type:3prime_partial len:100 (-) TRINITY_DN50911_c3_g2:3-299(-)	sly:101268307		17.8 kDa class I heat shock protein-like			PF00011 (Pfam);PS01031 (ProSiteProfiles);SSF49764 (SUPERFAMILY);G3DSA:2.60.40.790 (Gene3D)	Hsp20/alpha crystallin family (Pfam);Small heat shock protein (sHSP) domain profile. (ProSiteProfiles)	IPR002068 (Pfam);IPR002068 (ProSiteProfiles);IPR008978 (SUPERFAMILY);IPR008978 (Gene3D)	Alpha crystallin/Hsp20 domain (Pfam);Alpha crystallin/Hsp20 domain (ProSiteProfiles);HSP20-like chaperone (SUPERFAMILY);HSP20-like chaperone (Gene3D)	0.386431	-2.59	0.00712853	4081.Solyc09g015000.2.1
126	47	Gene.50322_TRINITY_DN53141_c1_g1_g.50322_m.50322	Gene.50322_TRINITY_DN53141_c1_g1_g.50322_m.50322	8.31	264.01	4930000	4442000	4245000	4564000	5567000	5659000	4707000	4514000	4561000	5112000	9	26	4	iTRAQ 8plex (K N-term)	62837	Gene.50322::TRINITY_DN53141_c1_g1::g.50322 ORF type:complete len:595 (+) TRINITY_DN53141_c1_g1:176-1960(+)	sly:101266598		ruBisCO large subunit-binding protein subunit alpha	F:GO:0005524; C:GO:0009507; F:GO:0044183; C:GO:0005739; P:GO:0061077; C:GO:0005829; F:GO:0051082; P:GO:0042026; P:GO:0006458; P:GO:0009658; P:GO:0007005	F:ATP binding; C:chloroplast; F:protein binding involved in protein folding; C:mitochondrion; P:chaperone-mediated protein folding; C:cytosol; F:unfolded protein binding; P:protein refolding; P:'de novo' protein folding; P:chloroplast organization; P:mitochondrion organization	cd03344 (CDD);PS00296 (ProSitePatterns);SSF48592 (SUPERFAMILY);G3DSA:1.10.560.10 (Gene3D);G3DSA:3.50.7.10 (Gene3D);PF00118 (Pfam);PR00298 (PRINTS);SSF52029 (SUPERFAMILY);SSF54849 (SUPERFAMILY);Coil (Coils);MF_00600 (Hamap);TIGR02348 (TIGRFAM)	GroEL (CDD);Chaperonins cpn60 signature. (ProSitePatterns);TCP-1/cpn60 chaperonin family (Pfam);60kDa chaperonin signature (PRINTS);60 kDa chaperonin [groL]. (Hamap);GroEL: chaperonin GroL (TIGRFAM)	IPR001844 (CDD);IPR018370 (ProSitePatterns);IPR027413 (SUPERFAMILY);IPR027413 (Gene3D);IPR027409 (Gene3D);IPR002423 (Pfam);IPR001844 (PRINTS);IPR027409 (SUPERFAMILY);IPR037290 (SUPERFAMILY);IPR001844 (Hamap);IPR001844 (TIGRFAM)	Chaperonin Cpn60 (CDD);Chaperonin Cpn60, conserved site (ProSitePatterns);GroEL-like equatorial domain superfamily (SUPERFAMILY);GroEL-like equatorial domain superfamily (Gene3D);GroEL-like apical domain superfamily (Gene3D);Chaperonin Cpn60/TCP-1 family (Pfam);Chaperonin Cpn60 (PRINTS);GroEL-like apical domain superfamily (SUPERFAMILY);Chaperonin Cpn60/TCP-1 domain superfamily (SUPERFAMILY);Chap…	0.892214	-1.12	0.147571	4081.Solyc11g069790.1.1
130	144	Gene.39038_TRINITY_DN53561_c1_g2_g.39038_m.39038	Gene.39038_TRINITY_DN53561_c1_g2_g.39038_m.39038	31.5	263.5	5737000	5489000	5176000	5297000	7223000	7051000	6592000	6442000	5425000	6827000	18	17	3	iTRAQ 8plex (K N-term); Oxidation (M); Deamidation (NQ)	34391	Gene.39038::TRINITY_DN53561_c1_g2::g.39038 ORF type:complete len:316 (+) TRINITY_DN53561_c1_g2:893-1840(+)	sly:101261919		ATP synthase subunit beta, mitochondrial	C:GO:0000275; F:GO:0005524; P:GO:0099132; P:GO:0015986; F:GO:0046933	C:mitochondrial proton-transporting ATP synthase complex, catalytic core F(1); F:ATP binding; P:ATP hydrolysis coupled cation transmembrane transport; P:ATP synthesis coupled proton transport; F:proton-transporting ATP synthase activity, rotational mechanism	SSF52540 (SUPERFAMILY);PS00152 (ProSitePatterns);SSF47917 (SUPERFAMILY);PF00006 (Pfam);TIGR01039 (TIGRFAM);G3DSA:3.40.50.300 (Gene3D);G3DSA:1.10.1140.10 (Gene3D)	ATP synthase alpha and beta subunits signature. (ProSitePatterns);ATP synthase alpha/beta family, nucleotide-binding domain (Pfam);atpD: ATP synthase F1, beta subunit (TIGRFAM)	IPR027417 (SUPERFAMILY);IPR020003 (ProSitePatterns);IPR000194 (Pfam);IPR005722 (TIGRFAM);IPR024034 (Gene3D)	P-loop containing nucleoside triphosphate hydrolase (SUPERFAMILY);ATPase, alpha/beta subunit, nucleotide-binding domain, active site (ProSitePatterns);ATPase, F1/V1/A1 complex, alpha/beta subunit, nucleotide-binding domain (Pfam);ATP synthase, F1 complex, beta subunit (TIGRFAM);ATPase, F1/V1 complex, beta/alpha subunit, C-terminal (Gene3D)	0.794639	-1.26	0.000707946	4081.Solyc05g008460.2.1
131	427	Gene.67796_TRINITY_DN48243_c4_g1_g.67796_m.67796	Gene.67796_TRINITY_DN48243_c4_g1_g.67796_m.67796	16.06	240.09	26180000	23830000	21930000	21880000	41210000	40730000	29070000	28600000	23490000	34910000	61	19	19	Carbamidomethylation; iTRAQ 8plex (K N-term); Oxidation (M); Deamidation (NQ)	27000	Gene.67796::TRINITY_DN48243_c4_g1::g.67796 ORF type:5prime_partial len:256 (-) TRINITY_DN48243_c4_g1:269-1036(-)	sly:101262571		basic 7S globulin-like	F:GO:0004190; P:GO:0030163; C:GO:0016020; P:GO:0006508	F:aspartic-type endopeptidase activity; P:protein catabolic process; C:membrane; P:proteolysis	PF14543 (Pfam);SSF50630 (SUPERFAMILY);PF14541 (Pfam);G3DSA:2.40.70.10 (Gene3D);PS51767 (ProSiteProfiles)	Xylanase inhibitor N-terminal (Pfam);Xylanase inhibitor C-terminal (Pfam);Peptidase family A1 domain profile. (ProSiteProfiles)	IPR032861 (Pfam);IPR021109 (SUPERFAMILY);IPR032799 (Pfam);IPR021109 (Gene3D);IPR033121 (ProSiteProfiles)	Xylanase inhibitor, N-terminal (Pfam);Aspartic peptidase domain superfamily (SUPERFAMILY);Xylanase inhibitor, C-terminal (Pfam);Aspartic peptidase domain superfamily (Gene3D);Peptidase family A1 domain (ProSiteProfiles)	0.672873	-1.49	0.0247742	4081.Solyc01g098770.1.1
132	784	Gene.81619_TRINITY_DN48518_c3_g1_g.81619_m.81619	Gene.81619_TRINITY_DN48518_c3_g1_g.81619_m.81619	16.94	196.24	446700	391900	356200	381600	503800	529900	462700	434500	394100	482700	10	9	1	iTRAQ 8plex (K N-term); Deamidation (NQ)	19134	Gene.81619::TRINITY_DN48518_c3_g1::g.81619 ORF type:complete len:173 (-) TRINITY_DN48518_c3_g1:1001-1519(-)	sly:101250165		Actin-7 -like protein	F:GO:0005524	F:ATP binding	SSF53067 (SUPERFAMILY);SM00268 (SMART);PS00406 (ProSitePatterns);PF00022 (Pfam);cd00012 (CDD);PR00190 (PRINTS);PS01132 (ProSitePatterns);G3DSA:3.30.420.40 (Gene3D)	Actins signature 1. (ProSitePatterns);Actin (Pfam);NBD_sugar-kinase_HSP70_actin (CDD);Actin signature (PRINTS);Actins and actin-related proteins signature. (ProSitePatterns)	IPR004000 (SMART);IPR004001 (ProSitePatterns);IPR004000 (Pfam);IPR004000 (PRINTS);IPR020902 (ProSitePatterns)	Actin family (SMART);Actin, conserved site (ProSitePatterns);Actin family (Pfam);Actin family (PRINTS);Actin/actin-like conserved site (ProSitePatterns)	0.816449	-1.22	0.0202302	4081.Solyc01g104770.2.1
133	61	Gene.50752_TRINITY_DN51249_c1_g1_g.50752_m.50752	Gene.50752_TRINITY_DN51249_c1_g1_g.50752_m.50752	26.93	266.71	22600000	19600000	17890000	17710000	30410000	31760000	27030000	25810000	19470000	28750000	27	31	15	Carbamidomethylation; iTRAQ 8plex (K N-term); Oxidation (M); Deamidation (NQ)	73310	Gene.50752::TRINITY_DN51249_c1_g1::g.50752 ORF type:5prime_partial len:681 (-) TRINITY_DN51249_c1_g1:729-2771(-)	sly:101267273		heat shock 70 kDa protein, mitochondrial	F:GO:0005524; F:GO:0051082; P:GO:0006457	F:ATP binding; F:unfolded protein binding; P:protein folding	G3DSA:2.60.34.10 (Gene3D);SSF53067 (SUPERFAMILY);mobidb-lite (MobiDBLite);G3DSA:3.30.420.40 (Gene3D);PR00301 (PRINTS);G3DSA:1.20.1270.10 (Gene3D);PF00012 (Pfam);Coil (Coils);PS01036 (ProSitePatterns);cd11733 (CDD);PS00297 (ProSitePatterns);TIGR02350 (TIGRFAM);PS00329 (ProSitePatterns);SSF100920 (SUPERFAMILY);SSF100934 (SUPERFAMILY);MF_00332 (Hamap)	consensus disorder prediction (MobiDBLite);70kDa heat shock protein signature (PRINTS);Hsp70 protein (Pfam);Heat shock hsp70 proteins family signature 3. (ProSitePatterns);HSPA9-like_NBD (CDD);Heat shock hsp70 proteins family signature 1. (ProSitePatterns);prok_dnaK: chaperone protein DnaK (TIGRFAM);Heat shock hsp70 proteins family signature 2. (ProSitePatterns);Chaperone protein DnaK [dnaK]. (Ha…	IPR029047 (Gene3D);IPR013126 (PRINTS);IPR029048 (Gene3D);IPR013126 (Pfam);IPR018181 (ProSitePatterns);IPR012725 (TIGRFAM);IPR029047 (SUPERFAMILY);IPR029048 (SUPERFAMILY);IPR012725 (Hamap)	Heat shock protein 70kD, peptide-binding domain superfamily (Gene3D);Heat shock protein 70 family (PRINTS);Heat shock protein 70kD, C-terminal domain superfamily (Gene3D);Heat shock protein 70 family (Pfam);Heat shock protein 70, conserved site (ProSitePatterns);Chaperone DnaK (TIGRFAM);Heat shock protein 70kD, peptide-binding domain superfamily (SUPERFAMILY);Heat shock protein 70kD, C-terminal d…	0.677217	-1.48	0.00202768	4081.Solyc01g106210.2.1
135	465	Gene.60412_TRINITY_DN49022_c0_g6_g.60412_m.60412	Gene.60412_TRINITY_DN49022_c0_g6_g.60412_m.60412	4.83	223.85	2046000	1699000	1417000	1477000	1843000	2016000	1724000	1701000	1660000	1821000	14	16	2	Carbamidomethylation; iTRAQ 8plex (K N-term)	23223	Gene.60412::TRINITY_DN49022_c0_g6::g.60412 ORF type:5prime_partial len:202 (-) TRINITY_DN49022_c0_g6:149-754(-)	sly:101248956		tubulin beta chain	F:GO:0005525; P:GO:0007010; C:GO:0005737; F:GO:0003924; F:GO:0005200; C:GO:0005874; P:GO:0007017	F:GTP binding; P:cytoskeleton organization; C:cytoplasm; F:GTPase activity; F:structural constituent of cytoskeleton; C:microtubule; P:microtubule-based process	PF03953 (Pfam);SM00865 (SMART);G3DSA:3.30.1330.20 (Gene3D);SSF55307 (SUPERFAMILY);mobidb-lite (MobiDBLite);G3DSA:1.10.287.600 (Gene3D);Coil (Coils);PR01163 (PRINTS)	Tubulin C-terminal domain (Pfam);consensus disorder prediction (MobiDBLite);Beta-tubulin signature (PRINTS)	IPR018316 (Pfam);IPR018316 (SMART);IPR037103 (Gene3D);IPR008280 (SUPERFAMILY);IPR002453 (PRINTS)	Tubulin/FtsZ, 2-layer sandwich domain (Pfam);Tubulin/FtsZ, 2-layer sandwich domain (SMART);Tubulin/FtsZ, C-terminal domain superfamily (Gene3D);Tubulin/FtsZ, C-terminal (SUPERFAMILY);Beta tubulin (PRINTS)	0.911587	-1.1	0.328852	4081.Solyc12g089310.1.1
136	72	Gene.1629_TRINITY_DN43624_c0_g5_g.1629_m.1629	Gene.1629_TRINITY_DN43624_c0_g5_g.1629_m.1629	26.56	268.06	36900000	32940000	31670000	32430000	42800000	44550000	40520000	40050000	33490000	41980000	40	32	20	Carbamidomethylation; iTRAQ 8plex (K N-term); Deamidation (NQ)	80242	Gene.1629::TRINITY_DN43624_c0_g5::g.1629 ORF type:complete len:701 (-) TRINITY_DN43624_c0_g5:868-2970(-)	sly:543819	PLDa1	phospholipase D alpha 1	P:GO:0046470; F:GO:0005509; P:GO:0009395; C:GO:0005783; F:GO:0004630; F:GO:0070290; C:GO:0005773; C:GO:0005886; C:GO:0009536	P:phosphatidylcholine metabolic process; F:calcium ion binding; P:phospholipid catabolic process; C:endoplasmic reticulum; F:phospholipase D activity; F:N-acylphosphatidylethanolamine-specific phospholipase D activity; C:vacuole; C:plasma membrane; C:plastid	G3DSA:2.60.40.150 (Gene3D);SM00239 (SMART);cd04015 (CDD);SSF56024 (SUPERFAMILY);SM00155 (SMART);PF00614 (Pfam);PIRSF036470 (PIRSF);G3DSA:3.30.870.10 (Gene3D);PF00168 (Pfam);PS50035 (ProSiteProfiles);SSF49562 (SUPERFAMILY)	C2_plant_PLD (CDD);Phospholipase D Active site motif (Pfam);C2 domain (Pfam);Phospholipase D phosphodiesterase active site profile. (ProSiteProfiles)	IPR035892 (Gene3D);IPR000008 (SMART);IPR001736 (SMART);IPR001736 (Pfam);IPR011402 (PIRSF);IPR000008 (Pfam);IPR001736 (ProSiteProfiles);IPR035892 (SUPERFAMILY)	C2 domain superfamily (Gene3D);C2 domain (SMART);Phospholipase D/Transphosphatidylase (SMART);Phospholipase D/Transphosphatidylase (Pfam);Phospholipase D, plant (PIRSF);C2 domain (Pfam);Phospholipase D/Transphosphatidylase (ProSiteProfiles);C2 domain superfamily (SUPERFAMILY)	0.797761	-1.25	0.002208	4081.Solyc06g068090.2.1
137	633	Gene.6747_TRINITY_DN49618_c2_g6_g.6747_m.6747	Gene.6747_TRINITY_DN49618_c2_g6_g.6747_m.6747	11.43	249.9	2468000	2096000	1815000	2081000	2454000	2482000	2624000	2379000	2115000	2485000	4	12	1	iTRAQ 8plex (K N-term)	20779	Gene.6747::TRINITY_DN49618_c2_g6::g.6747 ORF type:complete len:187 (+) TRINITY_DN49618_c2_g6:442-1002(+)	sly:101260631	actin	actin	F:GO:0005524	F:ATP binding	PS00432 (ProSitePatterns);SM00268 (SMART);G3DSA:3.30.420.40 (Gene3D);PF00022 (Pfam);SSF53067 (SUPERFAMILY)	Actins signature 2. (ProSitePatterns);Actin (Pfam)	IPR004001 (ProSitePatterns);IPR004000 (SMART);IPR004000 (Pfam)	Actin, conserved site (ProSitePatterns);Actin family (SMART);Actin family (Pfam)	0.851107	-1.17	0.0719449	4081.Solyc04g011500.2.1
138	25	Gene.71568_TRINITY_DN46694_c1_g1_g.71568_m.71568	Gene.71568_TRINITY_DN46694_c1_g1_g.71568_m.71568	6.13	275.69	55630000	48110000	40550000	39870000	52390000	55130000	49550000	48070000	46040000	51290000	34	26	20	Carbamidomethylation; iTRAQ 8plex (K N-term); Oxidation (M); Deamidation (NQ)	82115	Gene.71568::TRINITY_DN46694_c1_g1::g.71568 ORF type:complete len:732 (+) TRINITY_DN46694_c1_g1:208-2403(+)	sly:543808	cuAO	primary amine oxidase-like	P:GO:0009308; F:GO:0005507; F:GO:0048038; F:GO:0008131; C:GO:0016021; P:GO:0055114	P:amine metabolic process; F:copper ion binding; F:quinone binding; F:primary amine oxidase activity; C:integral component of membrane; P:oxidation-reduction process	PF01179 (Pfam);PF02727 (Pfam);SSF54416 (SUPERFAMILY);G3DSA:3.10.450.40 (Gene3D);G3DSA:2.70.98.20 (Gene3D);PS01165 (ProSitePatterns);SSF49998 (SUPERFAMILY);PF02728 (Pfam);PS01164 (ProSitePatterns)	Copper amine oxidase, enzyme domain (Pfam);Copper amine oxidase, N2 domain (Pfam);Copper amine oxidase copper-binding site signature. (ProSitePatterns);Copper amine oxidase, N3 domain (Pfam);Copper amine oxidase topaquinone signature. (ProSitePatterns)	IPR015798 (Pfam);IPR015800 (Pfam);IPR016182 (SUPERFAMILY);IPR036460 (Gene3D);IPR000269 (ProSitePatterns);IPR036460 (SUPERFAMILY);IPR015802 (Pfam)	Copper amine oxidase, catalytic domain (Pfam);Copper amine oxidase, N2-terminal (Pfam);Copper amine oxidase, N-terminal (SUPERFAMILY);Copper amine oxidase, catalytic domain superfamily (Gene3D);Copper amine oxidase (ProSitePatterns);Copper amine oxidase, catalytic domain superfamily (SUPERFAMILY);Copper amine oxidase, N3-terminal (Pfam)	0.897641	-1.11	0.243781	4081.Solyc08g079430.2.1
139	365	Gene.25264_TRINITY_DN40722_c0_g1_g.25264_m.25264	Gene.25264_TRINITY_DN40722_c0_g1_g.25264_m.25264	29.32	222.79	34470000	32680000	30660000	31680000	48430000	49000000	42610000	41580000	32370000	45400000	24	17	6	iTRAQ 8plex (K N-term); Deamidation (NQ)	25996	Gene.25264::TRINITY_DN40722_c0_g1::g.25264 ORF type:3prime_partial len:234 (+) TRINITY_DN40722_c0_g1:248-946(+)	sly:101265819		endoplasmin homolog	F:GO:0016887; P:GO:0010075; P:GO:0009651; C:GO:0005783; F:GO:0051082; P:GO:0046686; C:GO:0005774; P:GO:0006457; P:GO:0009934; P:GO:0009306; C:GO:0005886; P:GO:0009414; C:GO:0005634; F:GO:0005524; P:GO:0009409; C:GO:0009507; C:GO:0009506; C:GO:0005739; P:GO:0034976	F:ATPase activity; P:regulation of meristem growth; P:response to salt stress; C:endoplasmic reticulum; F:unfolded protein binding; P:response to cadmium ion; C:vacuolar membrane; P:protein folding; P:regulation of meristem structural organization; P:protein secretion; C:plasma membrane; P:response to water deprivation; C:nucleus; F:ATP binding; P:response to cold; C:chloroplast; C:plasmodesma; C…	G3DSA:3.30.565.10 (Gene3D);PR00775 (PRINTS);PF02518 (Pfam);SM00387 (SMART);PS00298 (ProSitePatterns);SSF55874 (SUPERFAMILY);cd00075 (CDD)	90kDa heat shock protein signature (PRINTS);Histidine kinase-, DNA gyrase B-, and HSP90-like ATPase (Pfam);Heat shock hsp90 proteins family signature. (ProSitePatterns);HATPase_c (CDD)	IPR036890 (Gene3D);IPR020575 (PRINTS);IPR003594 (Pfam);IPR003594 (SMART);IPR019805 (ProSitePatterns);IPR036890 (SUPERFAMILY);IPR003594 (CDD)	Histidine kinase/HSP90-like ATPase superfamily (Gene3D);Heat shock protein Hsp90, N-terminal (PRINTS);Histidine kinase/HSP90-like ATPase (Pfam);Histidine kinase/HSP90-like ATPase (SMART);Heat shock protein Hsp90, conserved site (ProSitePatterns);Histidine kinase/HSP90-like ATPase superfamily (SUPERFAMILY);Histidine kinase/HSP90-like ATPase (CDD)	0.712996	-1.4	0.0011695	4081.Solyc04g081570.2.1
140	593	Gene.34545_TRINITY_DN47130_c0_g2_g.34545_m.34545	Gene.34545_TRINITY_DN47130_c0_g2_g.34545_m.34545	21.83	211.63	1276000	1031000	953200	1042000	1568000	1600000	1465000	1438000	1095000	1524000	40	15	5	Carbamidomethylation; iTRAQ 8plex (K N-term); Oxidation (M); Deamidation (NQ)	19633	Gene.34545::TRINITY_DN47130_c0_g2::g.34545 ORF type:complete len:182 (-) TRINITY_DN47130_c0_g2:1427-1972(-)	sly:101260332		triosephosphate isomerase, cytosolic	C:GO:0009570; P:GO:0006094; P:GO:0010043; P:GO:0006020; P:GO:0009651; P:GO:0006096; P:GO:0006013; P:GO:0006000; P:GO:0046686; C:GO:0005774; P:GO:0009735; C:GO:0005886; C:GO:0009506; F:GO:0005507; P:GO:0046486; C:GO:0005618; C:GO:0005739; P:GO:0046166; F:GO:0004807; C:GO:0005829; P:GO:0019563; P:GO:0015976	C:chloroplast stroma; P:gluconeogenesis; P:response to zinc ion; P:inositol metabolic process; P:response to salt stress; P:glycolytic process; P:mannose metabolic process; P:fructose metabolic process; P:response to cadmium ion; C:vacuolar membrane; P:response to cytokinin; C:plasma membrane; C:plasmodesma; F:copper ion binding; P:glycerolipid metabolic process; C:cell wall; C:mitochondrion; P:g…	cd00311 (CDD);TIGR00419 (TIGRFAM);SSF51351 (SUPERFAMILY);PF00121 (Pfam);G3DSA:3.20.20.70 (Gene3D);PS51440 (ProSiteProfiles)	TIM (CDD);tim: triose-phosphate isomerase (TIGRFAM);Triosephosphate isomerase (Pfam);Triosephosphate isomerase (TIM) family profile. (ProSiteProfiles)	IPR000652 (CDD);IPR000652 (TIGRFAM);IPR035990 (SUPERFAMILY);IPR000652 (Pfam);IPR013785 (Gene3D);IPR000652 (ProSiteProfiles)	Triosephosphate isomerase (CDD);Triosephosphate isomerase (TIGRFAM);Triosephosphate isomerase superfamily (SUPERFAMILY);Triosephosphate isomerase (Pfam);Aldolase-type TIM barrel (Gene3D);Triosephosphate isomerase (ProSiteProfiles)	0.718504	-1.39	0.00656145	4081.Solyc06g005490.2.1
141	20	Gene.35108_TRINITY_DN48349_c0_g1_g.35108_m.35108	Gene.35108_TRINITY_DN48349_c0_g1_g.35108_m.35108	21.7	284.91	53040000	48140000	46020000	47790000	60860000	60280000	55060000	54650000	48770000	57740000	60	27	27	Carbamidomethylation; iTRAQ 8plex (K N-term); Oxidation (M); Deamidation (NQ)	63347	Gene.35108::TRINITY_DN48349_c0_g1::g.35108 ORF type:complete len:565 (+) TRINITY_DN48349_c0_g1:1497-3191(+)	sly:544276	ICL	isocitrate lyase	P:GO:0006097; F:GO:0046872; P:GO:0006099; F:GO:0004451; C:GO:0009514	P:glyoxylate cycle; F:metal ion binding; P:tricarboxylic acid cycle; F:isocitrate lyase activity; C:glyoxysome	PS00161 (ProSitePatterns);TIGR01346 (TIGRFAM);PF00463 (Pfam);PIRSF001362 (PIRSF);cd00377 (CDD);SSF51621 (SUPERFAMILY);G3DSA:3.20.20.60 (Gene3D)	Isocitrate lyase signature. (ProSitePatterns);isocit_lyase: isocitrate lyase (TIGRFAM);Isocitrate lyase family (Pfam);ICL_PEPM (CDD)	IPR018523 (ProSitePatterns);IPR006254 (TIGRFAM);IPR006254 (Pfam);IPR006254 (PIRSF);IPR015813 (SUPERFAMILY)	Isocitrate lyase/phosphorylmutase, conserved site (ProSitePatterns);Isocitrate lyase (TIGRFAM);Isocitrate lyase (Pfam);Isocitrate lyase (PIRSF);Pyruvate/Phosphoenolpyruvate kinase-like domain superfamily (SUPERFAMILY)	0.844648	-1.18	0.00676083	4081.Solyc07g052480.2.1
142	916	Gene.7658_TRINITY_DN43504_c1_g1_g.7658_m.7658	Gene.7658_TRINITY_DN43504_c1_g1_g.7658_m.7658	11.06	192.31	5005000	4076000	3624000	3729000	5194000	5363000	4453000	4721000	4109000	4933000	16	8	2	Carbamidomethylation; iTRAQ 8plex (K N-term); Oxidation (M)	19417	Gene.7658::TRINITY_DN43504_c1_g1::g.7658 ORF type:5prime_partial len:171 (+) TRINITY_DN43504_c1_g1:3-515(+)	sly:101248559		ubiquitin-40S ribosomal protein S27a	F:GO:0005515; F:GO:0003735; P:GO:0042254; C:GO:0005840; P:GO:0006412	F:protein binding; F:structural constituent of ribosome; P:ribosome biogenesis; C:ribosome; P:translation	SM01402 (SMART);SSF54236 (SUPERFAMILY);G3DSA:3.10.20.90 (Gene3D);PF01599 (Pfam);PR00348 (PRINTS);PS00299 (ProSitePatterns);SSF57829 (SUPERFAMILY);SM00213 (SMART);cd01803 (CDD);PF00240 (Pfam);PS50053 (ProSiteProfiles)	Ribosomal protein S27a (Pfam);Ubiquitin signature (PRINTS);Ubiquitin domain signature. (ProSitePatterns);Ubiquitin (CDD);Ubiquitin family (Pfam);Ubiquitin domain profile. (ProSiteProfiles)	IPR002906 (SMART);IPR029071 (SUPERFAMILY);IPR002906 (Pfam);IPR019956 (PRINTS);IPR019954 (ProSitePatterns);IPR011332 (SUPERFAMILY);IPR000626 (SMART);IPR000626 (Pfam);IPR000626 (ProSiteProfiles)	Ribosomal protein S27a (SMART);Ubiquitin-like domain superfamily (SUPERFAMILY);Ribosomal protein S27a (Pfam);Ubiquitin (PRINTS);Ubiquitin conserved site (ProSitePatterns);Zinc-binding ribosomal protein (SUPERFAMILY);Ubiquitin domain (SMART);Ubiquitin domain (Pfam);Ubiquitin domain (ProSiteProfiles)	0.832962	-1.2	0.078343	4081.Solyc12g098940.1.1
143	193	Gene.45362_TRINITY_DN46037_c2_g2_g.45362_m.45362	Gene.45362_TRINITY_DN46037_c2_g2_g.45362_m.45362	16.74	235.69	13870000	12200000	10790000	12000000	15010000	15640000	15100000	14640000	12230000	15100000	43	17	8	iTRAQ 8plex (K N-term); Deamidation (NQ)	32138	Gene.45362::TRINITY_DN46037_c2_g2::g.45362 ORF type:5prime_partial len:302 (+) TRINITY_DN46037_c2_g2:3-908(+)	sly:101256813		glyceraldehyde-3-phosphate dehydrogenase GAPCP2, chloroplastic	F:GO:0050661; F:GO:0051287; P:GO:0055114; P:GO:0006006; F:GO:0016620	F:NADP binding; F:NAD binding; P:oxidation-reduction process; P:glucose metabolic process; F:oxidoreductase activity, acting on the aldehyde or oxo group of donors, NAD or NADP as acceptor	PR00078 (PRINTS);G3DSA:3.40.50.720 (Gene3D);SSF51735 (SUPERFAMILY);PF00044 (Pfam);SSF55347 (SUPERFAMILY);mobidb-lite (MobiDBLite);G3DSA:3.30.360.10 (Gene3D);PF02800 (Pfam);SM00846 (SMART);PS00071 (ProSitePatterns);PIRSF000149 (PIRSF);TIGR01534 (TIGRFAM)	Glyceraldehyde-3-phosphate dehydrogenase signature (PRINTS);Glyceraldehyde 3-phosphate dehydrogenase, NAD binding domain (Pfam);consensus disorder prediction (MobiDBLite);Glyceraldehyde 3-phosphate dehydrogenase, C-terminal domain (Pfam);Glyceraldehyde 3-phosphate dehydrogenase active site. (ProSitePatterns);GAPDH-I: glyceraldehyde-3-phosphate dehydrogenase, type I (TIGRFAM)	IPR020831 (PRINTS);IPR036291 (SUPERFAMILY);IPR020828 (Pfam);IPR020829 (Pfam);IPR020828 (SMART);IPR020830 (ProSitePatterns);IPR020831 (PIRSF);IPR006424 (TIGRFAM)	Glyceraldehyde/Erythrose phosphate dehydrogenase family (PRINTS);NAD(P)-binding domain superfamily (SUPERFAMILY);Glyceraldehyde 3-phosphate dehydrogenase, NAD(P) binding domain (Pfam);Glyceraldehyde 3-phosphate dehydrogenase, catalytic domain (Pfam);Glyceraldehyde 3-phosphate dehydrogenase, NAD(P) binding domain (SMART);Glyceraldehyde 3-phosphate dehydrogenase, active site (ProSitePatterns);Glyce…	0.809934	-1.23	0.0211836	4081.Solyc10g005510.2.1
144	87	Gene.82313_TRINITY_DN46954_c0_g2_g.82313_m.82313	Gene.82313_TRINITY_DN46954_c0_g2_g.82313_m.82313	27.76	255.15	33850000	32590000	29030000	29400000	42020000	43090000	39660000	38630000	31220000	40850000	40	28	14	Carbamidomethylation; iTRAQ 8plex (K N-term); Oxidation (M); Deamidation (NQ)	44415	Gene.82313::TRINITY_DN46954_c0_g2::g.82313 ORF type:complete len:396 (+) TRINITY_DN46954_c0_g2:199-1386(+)	sly:101268602		isocitrate dehydrogenase [NADP]	F:GO:0000287; F:GO:0051287; P:GO:0006749; F:GO:0004450; P:GO:0006102; P:GO:0019643	F:magnesium ion binding; F:NAD binding; P:glutathione metabolic process; F:isocitrate dehydrogenase (NADP+) activity; P:isocitrate metabolic process; P:reductive tricarboxylic acid cycle	SM01329 (SMART);SSF53659 (SUPERFAMILY);PIRSF000108 (PIRSF);PF00180 (Pfam);PS00470 (ProSitePatterns);G3DSA:3.40.718.10 (Gene3D);TIGR00127 (TIGRFAM)	Isocitrate/isopropylmalate dehydrogenase (Pfam);Isocitrate and isopropylmalate dehydrogenases signature. (ProSitePatterns);nadp_idh_euk: isocitrate dehydrogenase, NADP-dependent (TIGRFAM)	IPR024084 (SMART);IPR004790 (PIRSF);IPR024084 (Pfam);IPR019818 (ProSitePatterns);IPR004790 (TIGRFAM)	Isopropylmalate dehydrogenase-like domain (SMART);Isocitrate dehydrogenase NADP-dependent (PIRSF);Isopropylmalate dehydrogenase-like domain (Pfam);Isocitrate/isopropylmalate dehydrogenase, conserved site (ProSitePatterns);Isocitrate dehydrogenase NADP-dependent (TIGRFAM)	0.764259	-1.31	0.00167494	4081.Solyc01g005560.2.1
145	377	Gene.42057_TRINITY_DN42442_c7_g1_g.42057_m.42057	Gene.42057_TRINITY_DN42442_c7_g1_g.42057_m.42057	24.8	237.67	4883000	4271000	4167000	4258000	5354000	5592000	5800000	5168000	4395000	5479000	13	17	2	Carbamidomethylation; iTRAQ 8plex (K N-term)	24713	Gene.42057::TRINITY_DN42442_c7_g1::g.42057 ORF type:complete len:215 (-) TRINITY_DN42442_c7_g1:229-873(-)	sly:101252240		tubulin beta-2 chain	P:GO:0007010; P:GO:0009651; C:GO:0005794; F:GO:0005200; P:GO:0046686; C:GO:0005773; C:GO:0005886; C:GO:0005874; P:GO:0007017; F:GO:0005525; C:GO:0009506; F:GO:0005515; C:GO:0045298; F:GO:0003924; C:GO:0005618; C:GO:0005829	P:cytoskeleton organization; P:response to salt stress; C:Golgi apparatus; F:structural constituent of cytoskeleton; P:response to cadmium ion; C:vacuole; C:plasma membrane; C:microtubule; P:microtubule-based process; F:GTP binding; C:plasmodesma; F:protein binding; C:tubulin complex; F:GTPase activity; C:cell wall; C:cytosol	SSF55307 (SUPERFAMILY);G3DSA:3.30.1330.20 (Gene3D);PF03953 (Pfam);PR01163 (PRINTS);Coil (Coils);SM00865 (SMART);G3DSA:3.40.50.1440 (Gene3D);mobidb-lite (MobiDBLite);cd02187 (CDD);G3DSA:1.10.287.600 (Gene3D)	Tubulin C-terminal domain (Pfam);Beta-tubulin signature (PRINTS);consensus disorder prediction (MobiDBLite);beta_tubulin (CDD)	IPR008280 (SUPERFAMILY);IPR037103 (Gene3D);IPR018316 (Pfam);IPR002453 (PRINTS);IPR018316 (SMART);IPR036525 (Gene3D)	Tubulin/FtsZ, C-terminal (SUPERFAMILY);Tubulin/FtsZ, C-terminal domain superfamily (Gene3D);Tubulin/FtsZ, 2-layer sandwich domain (Pfam);Beta tubulin (PRINTS);Tubulin/FtsZ, 2-layer sandwich domain (SMART);Tubulin/FtsZ, GTPase domain superfamily (Gene3D)	0.802154	-1.25	0.00331131	4081.Solyc10g086760.1.1
146	71	Gene.79641_TRINITY_DN48831_c1_g2_g.79641_m.79641	Gene.79641_TRINITY_DN48831_c1_g2_g.79641_m.79641	13.05	286.28	17680000	15680000	12840000	13400000	19050000	19150000	18230000	17940000	14920000	18630000	23	20	6	Carbamidomethylation; iTRAQ 8plex (K N-term); Deamidation (NQ)	46147	Gene.79641::TRINITY_DN48831_c1_g2::g.79641 ORF type:complete len:422 (+) TRINITY_DN48831_c1_g2:249-1514(+)	sly:101267921		biotin carboxylase 1, chloroplastic	F:GO:0005524; P:GO:2001295; C:GO:0009507; C:GO:0009343; F:GO:0003989; F:GO:0046872; F:GO:0004075; P:GO:0006633; P:GO:0006090	F:ATP binding; P:malonyl-CoA biosynthetic process; C:chloroplast; C:biotin carboxylase complex; F:acetyl-CoA carboxylase activity; F:metal ion binding; F:biotin carboxylase activity; P:fatty acid biosynthetic process; P:pyruvate metabolic process	G3DSA:3.30.1490.20 (Gene3D);PS50979 (ProSiteProfiles);PS50975 (ProSiteProfiles);PF00289 (Pfam);PS00866 (ProSitePatterns);PF02786 (Pfam);PS00867 (ProSitePatterns);TIGR00514 (TIGRFAM);SSF52440 (SUPERFAMILY);G3DSA:3.30.470.20 (Gene3D);G3DSA:3.40.50.20 (Gene3D);Coil (Coils);SSF56059 (SUPERFAMILY)	Biotin carboxylation domain profile. (ProSiteProfiles);ATP-grasp fold profile. (ProSiteProfiles);Biotin carboxylase, N-terminal domain (Pfam);Carbamoyl-phosphate synthase subdomain signature 1. (ProSitePatterns);Carbamoyl-phosphate synthase L chain, ATP binding domain (Pfam);Carbamoyl-phosphate synthase subdomain signature 2. (ProSitePatterns);accC: acetyl-CoA carboxylase, biotin carboxylase subu…	IPR013815 (Gene3D);IPR011764 (ProSiteProfiles);IPR011761 (ProSiteProfiles);IPR005481 (Pfam);IPR005479 (ProSitePatterns);IPR005479 (Pfam);IPR004549 (TIGRFAM);IPR016185 (SUPERFAMILY)	ATP-grasp fold, subdomain 1 (Gene3D);Biotin carboxylation domain (ProSiteProfiles);ATP-grasp fold (ProSiteProfiles);Biotin carboxylase-like, N-terminal domain (Pfam);Carbamoyl-phosphate synthetase large subunit-like, ATP-binding domain (ProSitePatterns);Carbamoyl-phosphate synthetase large subunit-like, ATP-binding domain (Pfam);Acetyl-CoA carboxylase, biotin carboxylase (TIGRFAM);Pre-ATP-grasp d…	0.800859	-1.25	0.049545	4081.Solyc01g008330.2.1
148	412	Gene.35059_TRINITY_DN49075_c1_g3_g.35059_m.35059	Gene.35059_TRINITY_DN49075_c1_g3_g.35059_m.35059	24.02	229.94	6544000	6378000	5955000	5869000	8113000	10520000	8724000	8418000	6186000	8944000	18	14	3	iTRAQ 8plex (K N-term)	23044	Gene.35059::TRINITY_DN49075_c1_g3::g.35059 ORF type:3prime_partial len:210 (-) TRINITY_DN49075_c1_g3:3-629(-)	sly:543562	TFT6	14-3-3-like protein 16R	F:GO:0019904	F:protein domain specific binding	PF00244 (Pfam);Coil (Coils);G3DSA:1.20.190.20 (Gene3D);SM00101 (SMART);SSF48445 (SUPERFAMILY);PR00305 (PRINTS);PS00796 (ProSitePatterns);PIRSF000868 (PIRSF)	14-3-3 protein (Pfam);14-3-3 protein zeta signature (PRINTS);14-3-3 proteins signature 1. (ProSitePatterns)	IPR023410 (Pfam);IPR036815 (Gene3D);IPR023410 (SMART);IPR036815 (SUPERFAMILY);IPR000308 (PRINTS);IPR023409 (ProSitePatterns);IPR000308 (PIRSF)	14-3-3 domain (Pfam);14-3-3 domain superfamily (Gene3D);14-3-3 domain (SMART);14-3-3 domain superfamily (SUPERFAMILY);14-3-3 protein (PRINTS);14-3-3 protein, conserved site (ProSitePatterns);14-3-3 protein (PIRSF)	0.691637	-1.45	0.00396278	4081.Solyc11g010200.1.1
149	571	Gene.50737_TRINITY_DN49514_c1_g1_g.50737_m.50737	Gene.50737_TRINITY_DN49514_c1_g1_g.50737_m.50737	4.11	190.11	3348000	2987000	2846000	2154000	2799000	3186000	3113000	3252000	2834000	3088000	14	10	4	Carbamidomethylation; iTRAQ 8plex (K N-term); Oxidation (M)	50175	Gene.50737::TRINITY_DN49514_c1_g1::g.50737 ORF type:complete len:463 (-) TRINITY_DN49514_c1_g1:251-1639(-)	sly:101264700		elongation factor 1-alpha	F:GO:0005525; P:GO:0006448; F:GO:0003746; F:GO:0003924; C:GO:0005840	F:GTP binding; P:regulation of translational elongation; F:translation elongation factor activity; F:GTPase activity; C:ribosome	MF_00118_A (Hamap);PF00009 (Pfam);G3DSA:2.40.30.10 (Gene3D);PS51722 (ProSiteProfiles);SSF50465 (SUPERFAMILY);SSF50447 (SUPERFAMILY);cd03693 (CDD);cd03705 (CDD);TIGR00483 (TIGRFAM);PF03143 (Pfam);G3DSA:3.40.50.300 (Gene3D);PS00301 (ProSitePatterns);PR00315 (PRINTS);SSF52540 (SUPERFAMILY);cd01883 (CDD);PF03144 (Pfam)	Elongation factor Tu [tuf]. (Hamap);Elongation factor Tu GTP binding domain (Pfam);Translational (tr)-type guanine nucleotide-binding (G) domain profile. (ProSiteProfiles);EF1_alpha_II (CDD);EF1_alpha_III (CDD);EF-1_alpha: translation elongation factor EF-1, subunit alpha (TIGRFAM);Elongation factor Tu C-terminal domain (Pfam);Translational (tr)-type guanine nucleotide-binding (G) domain signatur…	IPR004539 (Hamap);IPR000795 (Pfam);IPR000795 (ProSiteProfiles);IPR009001 (SUPERFAMILY);IPR009000 (SUPERFAMILY);IPR004539 (TIGRFAM);IPR004160 (Pfam);IPR031157 (ProSitePatterns);IPR000795 (PRINTS);IPR027417 (SUPERFAMILY);IPR004161 (Pfam)	Translation elongation factor EF1A, eukaryotic/archaeal (Hamap);Transcription factor, GTP-binding domain (Pfam);Transcription factor, GTP-binding domain (ProSiteProfiles);Translation elongation factor EF1A/initiation factor IF2gamma, C-terminal (SUPERFAMILY);Translation protein, beta-barrel domain superfamily (SUPERFAMILY);Translation elongation factor EF1A, eukaryotic/archaeal (TIGRFAM);Translat…	0.917746	-1.09	0.38815	4081.Solyc11g069700.1.1
150	335	Gene.34444_TRINITY_DN52509_c2_g4_g.34444_m.34444	Gene.34444_TRINITY_DN52509_c2_g4_g.34444_m.34444	21.37	230.48	2595000	2229000	2029000	2076000	2997000	3208000	2881000	2876000	2241000	2991000	34	17	4	Carbamidomethylation; iTRAQ 8plex (K N-term); Oxidation (M); Deamidation (NQ)	22120	Gene.34444::TRINITY_DN52509_c2_g4::g.34444 ORF type:5prime_partial len:201 (-) TRINITY_DN52509_c2_g4:365-967(-)	sly:101254320		Elongation factor 2	F:GO:0005525; P:GO:0006448; F:GO:0003746; F:GO:0003924; C:GO:0005840	F:GTP binding; P:regulation of translational elongation; F:translation elongation factor activity; F:GTPase activity; C:ribosome	cd04096 (CDD);G3DSA:3.30.70.240 (Gene3D);cd01681 (CDD);PF00679 (Pfam);SSF54980 (SUPERFAMILY);SM00838 (SMART);SM00889 (SMART);SSF54211 (SUPERFAMILY);PF03764 (Pfam);G3DSA:3.30.230.10 (Gene3D)	eEF2_snRNP_like_C (CDD);aeEF2_snRNP_like_IV (CDD);Elongation factor G C-terminus (Pfam);Elongation factor G, domain IV (Pfam)	IPR000640 (Pfam);IPR035647 (SUPERFAMILY);IPR000640 (SMART);IPR005517 (SMART);IPR020568 (SUPERFAMILY);IPR005517 (Pfam);IPR014721 (Gene3D)	Elongation factor EFG, domain V-like (Pfam);EF-G domain III/V-like (SUPERFAMILY);Elongation factor EFG, domain V-like (SMART);Translation elongation factor EFG/EF2, domain IV (SMART);Ribosomal protein S5 domain 2-type fold (SUPERFAMILY);Translation elongation factor EFG/EF2, domain IV (Pfam);Ribosomal protein S5 domain 2-type fold, subgroup (Gene3D)	0.749248	-1.33	0.00729458	4081.Solyc08g062920.2.1
151	79	Gene.30674_TRINITY_DN41974_c0_g2_g.30674_m.30674	Gene.30674_TRINITY_DN41974_c0_g2_g.30674_m.30674	22.63	257.31	84000000	81110000	71490000	74920000	105600000	105300000	91680000	91370000	77880000	98490000	47	21	20	Carbamidomethylation; iTRAQ 8plex (K N-term); Oxidation (M)	47748	Gene.30674::TRINITY_DN41974_c0_g2::g.30674 ORF type:5prime_partial len:434 (+) TRINITY_DN41974_c0_g2:3-1304(+)	sly:101253641		60S ribosomal protein L4	F:GO:0003723; F:GO:0003735; P:GO:0002181; P:GO:0042254; C:GO:0005840	F:RNA binding; F:structural constituent of ribosome; P:cytoplasmic translation; P:ribosome biogenesis; C:ribosome	PF00573 (Pfam);SSF52166 (SUPERFAMILY);G3DSA:3.40.1370.10 (Gene3D);Coil (Coils);PF14374 (Pfam);PS00939 (ProSitePatterns);mobidb-lite (MobiDBLite)	Ribosomal protein L4/L1 family (Pfam);60S ribosomal protein L4 C-terminal domain (Pfam);Ribosomal protein L1e signature. (ProSitePatterns);consensus disorder prediction (MobiDBLite)	IPR002136 (Pfam);IPR023574 (SUPERFAMILY);IPR023574 (Gene3D);IPR025755 (Pfam);IPR013000 (ProSitePatterns)	Ribosomal protein L4/L1e (Pfam);Ribosomal protein L4 domain superfamily (SUPERFAMILY);Ribosomal protein L4 domain superfamily (Gene3D);60S ribosomal protein L4, C-terminal domain (Pfam);Ribosomal protein L4/L1e, eukaryotic/archaeal, conserved site (ProSitePatterns)	0.79074	-1.26	0.00545758	4081.Solyc10g086010.1.1
152	817	Gene.44585_TRINITY_DN46650_c2_g3_g.44585_m.44585	Gene.44585_TRINITY_DN46650_c2_g3_g.44585_m.44585	13.41	208.1	210500	150200	192600	178400	231000	238400	208100	230900	182900	227100	6	13	1	iTRAQ 8plex (K N-term); Deamidation (NQ)	21181	Gene.44585::TRINITY_DN46650_c2_g3::g.44585 ORF type:internal len:197 (+) TRINITY_DN46650_c2_g3:2-589(+)	sly:100736433	hsc70;HSC-I	heat shock cognate 70 kda protein 2	F:GO:0005524	F:ATP binding	SSF53067 (SUPERFAMILY);G3DSA:3.30.30.30 (Gene3D);G3DSA:3.30.420.40 (Gene3D);PS00329 (ProSitePatterns);PF00012 (Pfam);PR00301 (PRINTS)	Heat shock hsp70 proteins family signature 2. (ProSitePatterns);Hsp70 protein (Pfam);70kDa heat shock protein signature (PRINTS)	IPR018181 (ProSitePatterns);IPR013126 (Pfam);IPR013126 (PRINTS)	Heat shock protein 70, conserved site (ProSitePatterns);Heat shock protein 70 family (Pfam);Heat shock protein 70 family (PRINTS)	0.805372	-1.24	0.0456037	4081.Solyc06g076020.2.1
154	371	Gene.12656_TRINITY_DN40703_c0_g1_g.12656_m.12656	Gene.12656_TRINITY_DN40703_c0_g1_g.12656_m.12656	13.32	227.9	662900	609200	540200	564400	777300	775600	617000	682900	594200	713200	4	14	1	Carbamidomethylation; iTRAQ 8plex (K N-term)	22281	Gene.12656::TRINITY_DN40703_c0_g1::g.12656 ORF type:internal len:199 (-) TRINITY_DN40703_c0_g1:3-596(-)	sly:101253404		elongation factor 2	F:GO:0005525; P:GO:0006448; F:GO:0003746; F:GO:0003924; C:GO:0005840	F:GTP binding; P:regulation of translational elongation; F:translation elongation factor activity; F:GTPase activity; C:ribosome	G3DSA:3.90.1430.10 (Gene3D);PS51722 (ProSiteProfiles);PF00009 (Pfam);G3DSA:3.40.50.300 (Gene3D);SSF52540 (SUPERFAMILY)	Translational (tr)-type guanine nucleotide-binding (G) domain profile. (ProSiteProfiles);Elongation factor Tu GTP binding domain (Pfam)	IPR000795 (ProSiteProfiles);IPR000795 (Pfam);IPR027417 (SUPERFAMILY)	Transcription factor, GTP-binding domain (ProSiteProfiles);Transcription factor, GTP-binding domain (Pfam);P-loop containing nucleoside triphosphate hydrolase (SUPERFAMILY)	0.833146	-1.2	0.0465586	4081.Solyc08g062910.2.1
155	24	Gene.34992_TRINITY_DN53383_c1_g1_g.34992_m.34992	Gene.34992_TRINITY_DN53383_c1_g1_g.34992_m.34992	13.43	296.27	17120000	14200000	13020000	13650000	18360000	18320000	16990000	15900000	14520000	17410000	20	38	16	Carbamidomethylation; iTRAQ 8plex (K N-term); Oxidation (M); Acetylation (N-term)	119986	Gene.34992::TRINITY_DN53383_c1_g1::g.34992 ORF type:5prime_partial len:1050 (+) TRINITY_DN53383_c1_g1:2-3151(+)	sly:101250125		Clathrin heavy chain 1	F:GO:0032051; P:GO:0016192; P:GO:0048268; C:GO:0030130; C:GO:0030132; F:GO:0005198; C:GO:0071439; P:GO:0006886	F:clathrin light chain binding; P:vesicle-mediated transport; P:clathrin coat assembly; C:clathrin coat of trans-Golgi network vesicle; C:clathrin coat of coated pit; F:structural molecule activity; C:clathrin complex; P:intracellular protein transport	PS50236 (ProSiteProfiles);SSF48371 (SUPERFAMILY);PIRSF002290 (PIRSF);G3DSA:1.25.40.10 (Gene3D);PF00637 (Pfam);SM00299 (SMART);G3DSA:1.25.40.30 (Gene3D);Coil (Coils)	Clathrin heavy-chain (CHCR) repeat profile. (ProSiteProfiles);Region in Clathrin and VPS (Pfam)	IPR000547 (ProSiteProfiles);IPR016024 (SUPERFAMILY);IPR016341 (PIRSF);IPR011990 (Gene3D);IPR000547 (Pfam);IPR000547 (SMART);IPR012331 (Gene3D)	Clathrin, heavy chain/VPS, 7-fold repeat (ProSiteProfiles);Armadillo-type fold (SUPERFAMILY);Clathrin, heavy chain (PIRSF);Tetratricopeptide-like helical domain superfamily (Gene3D);Clathrin, heavy chain/VPS, 7-fold repeat (Pfam);Clathrin, heavy chain/VPS, 7-fold repeat (SMART);Clathrin, heavy chain, linker (Gene3D)	0.834003	-1.2	0.0453942	4081.Solyc06g051310.2.1
156	89	Gene.11709_TRINITY_DN46527_c1_g4_g.11709_m.11709	Gene.11709_TRINITY_DN46527_c1_g4_g.11709_m.11709	11.16	282.33	3725000	3339000	2840000	2687000	4002000	3904000	3585000	3664000	3148000	3789000	16	22	6	Carbamidomethylation; iTRAQ 8plex (K N-term); Oxidation (M); Deamidation (NQ)	36405	Gene.11709::TRINITY_DN46527_c1_g4::g.11709 ORF type:5prime_partial len:321 (-) TRINITY_DN46527_c1_g4:1305-2267(-)	sly:101264078	ER69	5-methyltetrahydropteroyltriglutamate--homocysteine methyltransferase	P:GO:0009086; F:GO:0008705; C:GO:0009507; F:GO:0008270; C:GO:0005829; F:GO:0003871; P:GO:0032259	P:methionine biosynthetic process; F:methionine synthase activity; C:chloroplast; F:zinc ion binding; C:cytosol; F:5-methyltetrahydropteroyltriglutamate-homocysteine S-methyltransferase activity; P:methylation	SSF51726 (SUPERFAMILY);PF01717 (Pfam);Coil (Coils);G3DSA:3.20.20.210 (Gene3D);cd03311 (CDD)	Cobalamin-independent synthase, Catalytic domain (Pfam);CIMS_C_terminal_like (CDD)	IPR002629 (Pfam)	Cobalamin-independent methionine synthase MetE, C-terminal/archaeal (Pfam)	0.830826	-1.2	0.0765597	4081.Solyc10g081510.1.1
158	322	Gene.29584_TRINITY_DN43601_c0_g1_g.29584_m.29584	Gene.29584_TRINITY_DN43601_c0_g1_g.29584_m.29584	25.33	213.06	1079000	864900	959000	912000	1202000	1236000	1397000	1289000	953700	1294000	12	16	2	iTRAQ 8plex (K N-term); Oxidation (M); Deamidation (NQ)	44244	Gene.29584::TRINITY_DN43601_c0_g1::g.29584 ORF type:5prime_partial len:391 (-) TRINITY_DN43601_c0_g1:103-1275(-)	sly:101250561		stearoyl-[acyl-carrier-protein] 9-desaturase, chloroplastic	C:GO:0009507; F:GO:0046872; N/A; F:GO:0045300; P:GO:0055114; P:GO:0006633	C:chloroplast; F:metal ion binding; N/A; F:acyl-[acyl-carrier-protein] desaturase activity; P:oxidation-reduction process; P:fatty acid biosynthetic process	SSF47240 (SUPERFAMILY);PF03405 (Pfam);cd01050 (CDD);PS00574 (ProSitePatterns);PIRSF000346 (PIRSF);G3DSA:1.10.620.20 (Gene3D)	Fatty acid desaturase (Pfam);Acyl_ACP_Desat (CDD);Fatty acid desaturases family 2 signature. (ProSitePatterns)	IPR009078 (SUPERFAMILY);IPR005067 (Pfam);IPR005067 (CDD);IPR005803 (ProSitePatterns);IPR005067 (PIRSF)	Ferritin-like superfamily (SUPERFAMILY);Fatty acid desaturase, type 2 (Pfam);Fatty acid desaturase, type 2 (CDD);Fatty acid desaturase type 2, conserved site (ProSitePatterns);Fatty acid desaturase, type 2 (PIRSF)	0.737017	-1.36	0.00293089	4081.Solyc11g008680.1.1
159	299	Gene.30176_TRINITY_DN49075_c1_g5_g.30176_m.30176	Gene.30176_TRINITY_DN49075_c1_g5_g.30176_m.30176	27.53	226.28	14710000	12770000	12940000	13540000	17200000	19500000	16770000	16690000	13490000	17540000	26	15	4	iTRAQ 8plex (K N-term); Oxidation (M)	20067	Gene.30176::TRINITY_DN49075_c1_g5::g.30176 ORF type:3prime_partial len:180 (-) TRINITY_DN49075_c1_g5:3-539(-)	sly:101247195		14-3-3-like protein	P:GO:0090305; F:GO:0019904; F:GO:0004519	P:nucleic acid phosphodiester bond hydrolysis; F:protein domain specific binding; F:endonuclease activity	PS00796 (ProSitePatterns);SM00101 (SMART);SSF48445 (SUPERFAMILY);PR00305 (PRINTS);Coil (Coils);PF00244 (Pfam);G3DSA:1.20.190.20 (Gene3D)	14-3-3 proteins signature 1. (ProSitePatterns);14-3-3 protein zeta signature (PRINTS);14-3-3 protein (Pfam)	IPR023409 (ProSitePatterns);IPR023410 (SMART);IPR036815 (SUPERFAMILY);IPR000308 (PRINTS);IPR023410 (Pfam);IPR036815 (Gene3D)	14-3-3 protein, conserved site (ProSitePatterns);14-3-3 domain (SMART);14-3-3 domain superfamily (SUPERFAMILY);14-3-3 protein (PRINTS);14-3-3 domain (Pfam);14-3-3 domain superfamily (Gene3D)	0.769099	-1.3	0.00176604	4081.Solyc12g057110.2.1
161	78	Gene.15890_TRINITY_DN50511_c1_g3_g.15890_m.15890	Gene.15890_TRINITY_DN50511_c1_g3_g.15890_m.15890	22.11	259.44	1123000	1067000	883100	931400	1451000	1419000	1221000	1304000	1001000	1349000	6	24	2	iTRAQ 8plex (K N-term); Oxidation (M); Deamidation (NQ)	66445	Gene.15890::TRINITY_DN50511_c1_g3::g.15890 ORF type:3prime_partial len:601 (-) TRINITY_DN50511_c1_g3:1-1800(-)	sly:101266129		cell division cycle protein 48 homolog	P:GO:0051301; F:GO:0005524; P:GO:0051013; F:GO:0008568; P:GO:0007049	P:cell division; F:ATP binding; P:microtubule severing; F:microtubule-severing ATPase activity; P:cell cycle	SM00382 (SMART);SSF52540 (SUPERFAMILY);SM01073 (SMART);cd00009 (CDD);SSF54585 (SUPERFAMILY);SM01072 (SMART);PF02359 (Pfam);G3DSA:3.10.330.10 (Gene3D);SSF50692 (SUPERFAMILY);G3DSA:2.40.40.20 (Gene3D);PS00674 (ProSitePatterns);PF00004 (Pfam);PF02933 (Pfam);G3DSA:3.40.50.300 (Gene3D);G3DSA:1.10.8.60 (Gene3D)	AAA (CDD);Cell division protein 48 (CDC48), N-terminal domain (Pfam);AAA-protein family signature. (ProSitePatterns);ATPase family associated with various cellular activities (AAA) (Pfam);Cell division protein 48 (CDC48), domain 2 (Pfam)	IPR003593 (SMART);IPR027417 (SUPERFAMILY);IPR003338 (SMART);IPR029067 (SUPERFAMILY);IPR004201 (SMART);IPR003338 (Pfam);IPR029067 (Gene3D);IPR009010 (SUPERFAMILY);IPR003960 (ProSitePatterns);IPR003959 (Pfam);IPR004201 (Pfam)	AAA+ ATPase domain (SMART);P-loop containing nucleoside triphosphate hydrolase (SUPERFAMILY);CDC48, N-terminal subdomain (SMART);CDC48 domain 2-like superfamily (SUPERFAMILY);CDC48, domain 2 (SMART);CDC48, N-terminal subdomain (Pfam);CDC48 domain 2-like superfamily (Gene3D);Aspartate decarboxylase-like domain superfamily (SUPERFAMILY);ATPase, AAA-type, conserved site (ProSitePatterns);ATPase, AAA…	0.742031	-1.35	0.00615177	4081.Solyc06g074980.2.1
162	1261	Gene.65821_TRINITY_DN38718_c0_g1_g.65821_m.65821	Gene.65821_TRINITY_DN38718_c0_g1_g.65821_m.65821	16.48	193	117600000	123200000	86380000	78650000	171600000	163600000	143500000	136000000	101500000	153700000	71	10	10	Carbamidomethylation; iTRAQ 8plex (K N-term); Oxidation (M); Deamidation (NQ)	12099	Gene.65821::TRINITY_DN38718_c0_g1::g.65821 ORF type:complete len:117 (+) TRINITY_DN38718_c0_g1:52-402(+)	sly:101259287		non-specific lipid-transfer protein A-like	P:GO:0006869; C:GO:0016020; F:GO:0008289	P:lipid transport; C:membrane; F:lipid binding	PR00382 (PRINTS);PF00234 (Pfam);PS00597 (ProSitePatterns);SM00499 (SMART);G3DSA:1.10.110.10 (Gene3D);cd01960 (CDD);SSF47699 (SUPERFAMILY)	Plant phospholipid transfer protein signature (PRINTS);Protease inhibitor/seed storage/LTP family (Pfam);Plant lipid transfer proteins signature. (ProSitePatterns);nsLTP1 (CDD)	IPR000528 (PRINTS);IPR016140 (Pfam);IPR000528 (ProSitePatterns);IPR016140 (SMART);IPR036312 (SUPERFAMILY)	Plant lipid transfer protein/Par allergen (PRINTS);Bifunctional inhibitor/plant lipid transfer protein/seed storage helical domain (Pfam);Plant lipid transfer protein/Par allergen (ProSitePatterns);Bifunctional inhibitor/plant lipid transfer protein/seed storage helical domain (SMART);Bifunctional inhibitor/plant lipid transfer protein/seed storage helical domain superfamily (SUPERFAMILY)	0.660377	-1.51	0.0224905	4081.Solyc01g090360.2.1
163	128	Gene.71225_TRINITY_DN52734_c0_g1_g.71225_m.71225	Gene.71225_TRINITY_DN52734_c0_g1_g.71225_m.71225	30.66	237.76	17030000	15450000	13310000	14130000	26760000	27040000	21980000	21990000	15000000	24440000	45	19	11	Carbamidomethylation; iTRAQ 8plex (K N-term); Oxidation (M); Deamidation (NQ)	31390	Gene.71225::TRINITY_DN52734_c0_g1::g.71225 ORF type:complete len:292 (-) TRINITY_DN52734_c0_g1:1178-2053(-)	sly:101263320		chaperonin CPN60-2, mitochondrial	F:GO:0005524; C:GO:0005737; P:GO:0042026	F:ATP binding; C:cytoplasm; P:protein refolding	SSF52029 (SUPERFAMILY);PF00118 (Pfam);G3DSA:1.10.560.10 (Gene3D);G3DSA:3.50.7.10 (Gene3D);SSF48592 (SUPERFAMILY);PR00298 (PRINTS);PS00296 (ProSitePatterns);SSF54849 (SUPERFAMILY)	TCP-1/cpn60 chaperonin family (Pfam);60kDa chaperonin signature (PRINTS);Chaperonins cpn60 signature. (ProSitePatterns)	IPR027409 (SUPERFAMILY);IPR002423 (Pfam);IPR027413 (Gene3D);IPR027409 (Gene3D);IPR027413 (SUPERFAMILY);IPR001844 (PRINTS);IPR018370 (ProSitePatterns);IPR037290 (SUPERFAMILY)	GroEL-like apical domain superfamily (SUPERFAMILY);Chaperonin Cpn60/TCP-1 family (Pfam);GroEL-like equatorial domain superfamily (Gene3D);GroEL-like apical domain superfamily (Gene3D);GroEL-like equatorial domain superfamily (SUPERFAMILY);Chaperonin Cpn60 (PRINTS);Chaperonin Cpn60, conserved site (ProSitePatterns);Chaperonin Cpn60/TCP-1 domain superfamily (SUPERFAMILY)	0.613748	-1.63	0.000859014	4081.Solyc05g053470.2.1
164	44	Gene.22472_TRINITY_DN52066_c3_g5_g.22472_m.22472	Gene.22472_TRINITY_DN52066_c3_g5_g.22472_m.22472	31.57	278.7	4146000	3844000	3641000	3735000	5108000	5713000	5171000	4810000	3842000	5201000	4	33	3	Carbamidomethylation; iTRAQ 8plex (K N-term)	109947	Gene.22472::TRINITY_DN52066_c3_g5::g.22472 ORF type:complete len:965 (-) TRINITY_DN52066_c3_g5:104-2998(-)	sly:101248407		phosphoenolpyruvate carboxylase-like	P:GO:0006094; C:GO:0009507; F:GO:0032440; P:GO:0048366; C:GO:0005829; P:GO:0019643; F:GO:0008964	P:gluconeogenesis; C:chloroplast; F:2-alkenal reductase [NAD(P)] activity; P:leaf development; C:cytosol; P:reductive tricarboxylic acid cycle; F:phosphoenolpyruvate carboxylase activity	G3DSA:1.20.1440.90 (Gene3D);SSF51621 (SUPERFAMILY);PR00150 (PRINTS);PS00393 (ProSitePatterns);MF_00595 (Hamap);PS00781 (ProSitePatterns);PF00311 (Pfam)	Phosphoenolpyruvate carboxylase signature (PRINTS);Phosphoenolpyruvate carboxylase active site 2. (ProSitePatterns);Phosphoenolpyruvate carboxylase [ppc]. (Hamap);Phosphoenolpyruvate carboxylase active site 1. (ProSitePatterns);Phosphoenolpyruvate carboxylase (Pfam)	IPR015813 (SUPERFAMILY);IPR021135 (PRINTS);IPR033129 (ProSitePatterns);IPR022805 (Hamap);IPR018129 (ProSitePatterns);IPR021135 (Pfam)	Pyruvate/Phosphoenolpyruvate kinase-like domain superfamily (SUPERFAMILY);Phosphoenolpyruvate carboxylase (PRINTS);Phosphoenolpyruvate carboxylase, His active site (ProSitePatterns);Phosphoenolpyruvate carboxylase, bacterial/plant-type (Hamap);Phosphoenolpyruvate carboxylase, Lys active site (ProSitePatterns);Phosphoenolpyruvate carboxylase (Pfam)	0.738704	-1.35	0.000696627	4081.Solyc07g055060.2.1
165	35	Gene.36220_TRINITY_DN48418_c2_g1_g.36220_m.36220	Gene.36220_TRINITY_DN48418_c2_g1_g.36220_m.36220	10.63	265.68	43730000	39810000	36550000	36870000	51440000	45930000	42480000	40550000	39300000	45120000	54	27	27	Carbamidomethylation; iTRAQ 8plex (K N-term); Oxidation (M); Deamidation (NQ)	79873	Gene.36220::TRINITY_DN48418_c2_g1::g.36220 ORF type:complete len:755 (-) TRINITY_DN48418_c2_g1:393-2657(-)	sly:101251304		subtilisin-like protease SBT1.8	C:GO:0009506; P:GO:0006508; F:GO:0004252; C:GO:0005794	C:plasmodesma; P:proteolysis; F:serine-type endopeptidase activity; C:Golgi apparatus	PR00723 (PRINTS);mobidb-lite (MobiDBLite);cd04852 (CDD);PF05922 (Pfam);PS00138 (ProSitePatterns);G3DSA:3.40.50.200 (Gene3D);cd02120 (CDD);PF02225 (Pfam);SSF54897 (SUPERFAMILY);PF00082 (Pfam);SSF52743 (SUPERFAMILY);G3DSA:3.30.70.80 (Gene3D)	Subtilisin serine protease family (S8) signature (PRINTS);consensus disorder prediction (MobiDBLite);Peptidases_S8_3 (CDD);Peptidase inhibitor I9 (Pfam);Serine proteases, subtilase family, serine active site. (ProSitePatterns);PA_subtilisin_like (CDD);PA domain (Pfam);Subtilase family (Pfam)	IPR015500 (PRINTS);IPR034197 (CDD);IPR010259 (Pfam);IPR023828 (ProSitePatterns);IPR036852 (Gene3D);IPR003137 (Pfam);IPR009020 (SUPERFAMILY);IPR000209 (Pfam);IPR036852 (SUPERFAMILY);IPR037045 (Gene3D)	Peptidase S8, subtilisin-related (PRINTS);Cucumisin-like catalytic domain (CDD);Peptidase S8 propeptide/proteinase inhibitor I9 (Pfam);Peptidase S8, subtilisin, Ser-active site (ProSitePatterns);Peptidase S8/S53 domain superfamily (Gene3D);PA domain (Pfam);Protease propeptides/proteinase inhibitor I9 (SUPERFAMILY);Peptidase S8/S53 domain (Pfam);Peptidase S8/S53 domain superfamily (SUPERFAMILY);Pe…	0.871011	-1.15	0.0864968	4081.Solyc07g041970.2.1
168	874	Gene.54118_TRINITY_DN44185_c0_g1_g.54118_m.54118	Gene.54118_TRINITY_DN44185_c0_g1_g.54118_m.54118	17.49	158.36	3949000	3438000	3036000	2805000	14280000	11930000	5928000	6017000	3307000	9537000	10	10	2	iTRAQ 8plex (K N-term)	18067	Gene.54118::TRINITY_DN44185_c0_g1::g.54118 ORF type:complete len:160 (+) TRINITY_DN44185_c0_g1:211-690(+)	sly:101264936	Hsp20.0	17.4 kDa class I heat shock protein-like			SSF49764 (SUPERFAMILY);cd06472 (CDD);PF00011 (Pfam);G3DSA:2.60.40.790 (Gene3D);PS01031 (ProSiteProfiles)	ACD_ScHsp26_like (CDD);Hsp20/alpha crystallin family (Pfam);Small heat shock protein (sHSP) domain profile. (ProSiteProfiles)	IPR008978 (SUPERFAMILY);IPR002068 (Pfam);IPR008978 (Gene3D);IPR002068 (ProSiteProfiles)	HSP20-like chaperone (SUPERFAMILY);Alpha crystallin/Hsp20 domain (Pfam);HSP20-like chaperone (Gene3D);Alpha crystallin/Hsp20 domain (ProSiteProfiles)	0.346755	-2.88	0.0178238	4081.Solyc06g076570.1.1
169	70	Gene.88688_TRINITY_DN51014_c1_g3_g.88688_m.88688	Gene.88688_TRINITY_DN51014_c1_g3_g.88688_m.88688	6.95	260.8	34880000	30650000	26000000	24170000	33220000	33570000	32240000	31990000	29000000	32780000	64	22	19	Carbamidomethylation; iTRAQ 8plex (K N-term); Deamidation (NQ)	43387	Gene.88688::TRINITY_DN51014_c1_g3::g.88688 ORF type:complete len:413 (+) TRINITY_DN51014_c1_g3:579-1817(+)	sly:101258932		malate dehydrogenase, chloroplastic	P:GO:0005975; F:GO:0030060; P:GO:0006108; P:GO:0046487; P:GO:0019643; P:GO:0006090	P:carbohydrate metabolic process; F:L-malate dehydrogenase activity; P:malate metabolic process; P:glyoxylate metabolic process; P:reductive tricarboxylic acid cycle; P:pyruvate metabolic process	PF00056 (Pfam);SSF51735 (SUPERFAMILY);PS00068 (ProSitePatterns);cd01337 (CDD);G3DSA:3.40.50.720 (Gene3D);TIGR01772 (TIGRFAM);G3DSA:3.90.110.10 (Gene3D);SSF56327 (SUPERFAMILY);PF02866 (Pfam)	lactate/malate dehydrogenase, NAD binding domain (Pfam);Malate dehydrogenase active site signature. (ProSitePatterns);MDH_glyoxysomal_mitochondrial (CDD);MDH_euk_gproteo: malate dehydrogenase, NAD-dependent (TIGRFAM);lactate/malate dehydrogenase, alpha/beta C-terminal domain (Pfam)	IPR001236 (Pfam);IPR036291 (SUPERFAMILY);IPR001252 (ProSitePatterns);IPR010097 (TIGRFAM);IPR015955 (Gene3D);IPR015955 (SUPERFAMILY);IPR022383 (Pfam)	Lactate/malate dehydrogenase, N-terminal (Pfam);NAD(P)-binding domain superfamily (SUPERFAMILY);Malate dehydrogenase, active site (ProSitePatterns);Malate dehydrogenase, type 1 (TIGRFAM);Lactate dehydrogenase/glycoside hydrolase, family 4, C-terminal (Gene3D);Lactate dehydrogenase/glycoside hydrolase, family 4, C-terminal (SUPERFAMILY);Lactate/malate dehydrogenase, C-terminal (Pfam)	0.884686	-1.13	0.201837	4081.Solyc03g115990.1.1
170	258	Gene.52278_TRINITY_DN49022_c0_g4_g.52278_m.52278	Gene.52278_TRINITY_DN49022_c0_g4_g.52278_m.52278	7.13	248.96	4862000	4892000	4220000	3898000	5061000	4597000	5007000	4889000	4468000	4888000	9	22	3	Carbamidomethylation; iTRAQ 8plex (K N-term); Deamidation (NQ)	34146	Gene.52278::TRINITY_DN49022_c0_g4::g.52278 ORF type:5prime_partial len:307 (-) TRINITY_DN49022_c0_g4:1386-2306(-)	sly:101248630		Tubulin beta-5 chain	F:GO:0005525; P:GO:0007010; C:GO:0005737; F:GO:0003924; F:GO:0005200; C:GO:0005874; P:GO:0007017	F:GTP binding; P:cytoskeleton organization; C:cytoplasm; F:GTPase activity; F:structural constituent of cytoskeleton; C:microtubule; P:microtubule-based process	G3DSA:3.40.50.1440 (Gene3D);SSF52490 (SUPERFAMILY);cd02187 (CDD);PR01161 (PRINTS);PS00227 (ProSitePatterns);SM00864 (SMART);PR01163 (PRINTS);PF00091 (Pfam)	beta_tubulin (CDD);Tubulin signature (PRINTS);Tubulin subunits alpha, beta, and gamma signature. (ProSitePatterns);Beta-tubulin signature (PRINTS);Tubulin/FtsZ family, GTPase domain (Pfam)	IPR036525 (Gene3D);IPR036525 (SUPERFAMILY);IPR000217 (PRINTS);IPR017975 (ProSitePatterns);IPR003008 (SMART);IPR002453 (PRINTS);IPR003008 (Pfam)	Tubulin/FtsZ, GTPase domain superfamily (Gene3D);Tubulin/FtsZ, GTPase domain superfamily (SUPERFAMILY);Tubulin (PRINTS);Tubulin, conserved site (ProSitePatterns);Tubulin/FtsZ, GTPase domain (SMART);Beta tubulin (PRINTS);Tubulin/FtsZ, GTPase domain (Pfam)	0.914075	-1.09	0.193642	4081.Solyc10g080940.1.1
171	958	Gene.40058_TRINITY_DN48201_c3_g1_g.40058_m.40058	Gene.40058_TRINITY_DN48201_c3_g1_g.40058_m.40058	31.23	154.81	1984000	2003000	1744000	1670000	2937000	2794000	2481000	2622000	1850000	2709000	3	8	1	iTRAQ 8plex (K N-term)	31206	Gene.40058::TRINITY_DN48201_c3_g1::g.40058 ORF type:5prime_partial len:278 (-) TRINITY_DN48201_c3_g1:290-1123(-)	sly:543791	tft4;PBLT4	14-3-3 protein 4	F:GO:0005524; F:GO:0019904; F:GO:0043130; F:GO:0046982; P:GO:0007165; P:GO:0090378; C:GO:0005618; C:GO:0005739; C:GO:0005829; C:GO:0005794; P:GO:0046686; C:GO:0005886	F:ATP binding; F:protein domain specific binding; F:ubiquitin binding; F:protein heterodimerization activity; P:signal transduction; P:seed trichome elongation; C:cell wall; C:mitochondrion; C:cytosol; C:Golgi apparatus; P:response to cadmium ion; C:plasma membrane	PF00244 (Pfam);PS00797 (ProSitePatterns);SSF48445 (SUPERFAMILY);PIRSF000868 (PIRSF);PR00305 (PRINTS);SM00101 (SMART);mobidb-lite (MobiDBLite);Coil (Coils);G3DSA:1.20.190.20 (Gene3D);PS00796 (ProSitePatterns)	14-3-3 protein (Pfam);14-3-3 proteins signature 2. (ProSitePatterns);14-3-3 protein zeta signature (PRINTS);consensus disorder prediction (MobiDBLite);14-3-3 proteins signature 1. (ProSitePatterns)	IPR023410 (Pfam);IPR023409 (ProSitePatterns);IPR036815 (SUPERFAMILY);IPR000308 (PIRSF);IPR000308 (PRINTS);IPR023410 (SMART);IPR036815 (Gene3D)	14-3-3 domain (Pfam);14-3-3 protein, conserved site (ProSitePatterns);14-3-3 domain superfamily (SUPERFAMILY);14-3-3 protein (PIRSF);14-3-3 protein (PRINTS);14-3-3 domain (SMART);14-3-3 domain superfamily (Gene3D)	0.682909	-1.46	0.000753356	4081.Solyc02g063070.2.1
172	859	Gene.76658_TRINITY_DN52218_c0_g1_g.76658_m.76658	Gene.76658_TRINITY_DN52218_c0_g1_g.76658_m.76658	28.38	165.29	28640000	22230000	26140000	25740000	54480000	55690000	42130000	40430000	25740000	48210000	40	11	6	iTRAQ 8plex (K N-term)	16688	Gene.76658::TRINITY_DN52218_c0_g1::g.76658 ORF type:internal len:147 (-) TRINITY_DN52218_c0_g1:3-440(-)	sly:101268307		17.8 kDa class I heat shock protein-like			cd06472 (CDD);SSF49764 (SUPERFAMILY);PS01031 (ProSiteProfiles);PF00011 (Pfam);Coil (Coils);G3DSA:2.60.40.790 (Gene3D)	ACD_ScHsp26_like (CDD);Small heat shock protein (sHSP) domain profile. (ProSiteProfiles);Hsp20/alpha crystallin family (Pfam)	IPR008978 (SUPERFAMILY);IPR002068 (ProSiteProfiles);IPR002068 (Pfam);IPR008978 (Gene3D)	HSP20-like chaperone (SUPERFAMILY);Alpha crystallin/Hsp20 domain (ProSiteProfiles);Alpha crystallin/Hsp20 domain (Pfam);HSP20-like chaperone (Gene3D)	0.533914	-1.87	0.00145211	4081.Solyc09g015020.1.1
175	295	Gene.30820_TRINITY_DN53114_c1_g1_g.30820_m.30820	Gene.30820_TRINITY_DN53114_c1_g1_g.30820_m.30820	22.23	189.7	9111000	8198000	7848000	7423000	10200000	10840000	10260000	10750000	8145000	10510000	30	15	7	Carbamidomethylation; iTRAQ 8plex (K N-term); Oxidation (M)	29907	Gene.30820::TRINITY_DN53114_c1_g1::g.30820 ORF type:complete len:264 (+) TRINITY_DN53114_c1_g1:168-959(+)	sly:544115	tft9	14-3-3 protein 9	F:GO:0019904	F:protein domain specific binding	G3DSA:1.20.190.20 (Gene3D);PR00305 (PRINTS);mobidb-lite (MobiDBLite);SM00101 (SMART);Coil (Coils);PIRSF000868 (PIRSF);PS00797 (ProSitePatterns);PF00244 (Pfam);SSF48445 (SUPERFAMILY);PS00796 (ProSitePatterns)	14-3-3 protein zeta signature (PRINTS);consensus disorder prediction (MobiDBLite);14-3-3 proteins signature 2. (ProSitePatterns);14-3-3 protein (Pfam);14-3-3 proteins signature 1. (ProSitePatterns)	IPR036815 (Gene3D);IPR000308 (PRINTS);IPR023410 (SMART);IPR000308 (PIRSF);IPR023409 (ProSitePatterns);IPR023410 (Pfam);IPR036815 (SUPERFAMILY)	14-3-3 domain superfamily (Gene3D);14-3-3 protein (PRINTS);14-3-3 domain (SMART);14-3-3 protein (PIRSF);14-3-3 protein, conserved site (ProSitePatterns);14-3-3 domain (Pfam);14-3-3 domain superfamily (SUPERFAMILY)	0.774976	-1.29	0.00598412	4081.Solyc07g053260.2.1
176	51	Gene.5935_TRINITY_DN42487_c1_g1_g.5935_m.5935	Gene.5935_TRINITY_DN42487_c1_g1_g.5935_m.5935	16.08	266.21	18460000	16420000	14790000	14780000	20780000	20500000	18760000	18250000	16110000	19570000	35	32	17	Carbamidomethylation; iTRAQ 8plex (K N-term); Deamidation (NQ)	70271	Gene.5935::TRINITY_DN42487_c1_g1::g.5935 ORF type:complete len:627 (-) TRINITY_DN42487_c1_g1:806-2686(-)	sly:101257430		glycine--tRNA ligase, mitochondrial 1-like	F:GO:0004820; F:GO:0005524; P:GO:0006426; P:GO:0006563; C:GO:0009345; P:GO:0006544; P:GO:0006566	F:glycine-tRNA ligase activity; F:ATP binding; P:glycyl-tRNA aminoacylation; P:L-serine metabolic process; C:glycine-tRNA ligase complex; P:glycine metabolic process; P:threonine metabolic process	G3DSA:3.40.50.800 (Gene3D);cd00858 (CDD);TIGR00389 (TIGRFAM);PF03129 (Pfam);G3DSA:3.30.930.10 (Gene3D);SSF55681 (SUPERFAMILY);PS50862 (ProSiteProfiles);cd00774 (CDD);PR01043 (PRINTS);SSF52954 (SUPERFAMILY);PF00587 (Pfam)	GlyRS_anticodon (CDD);glyS_dimeric: glycine--tRNA ligase (TIGRFAM);Anticodon binding domain (Pfam);Aminoacyl-transfer RNA synthetases class-II family profile. (ProSiteProfiles);GlyRS-like_core (CDD);Glycyl-tRNA synthetase signature (PRINTS);tRNA synthetase class II core domain (G, H, P, S and T) (Pfam)	IPR036621 (Gene3D);IPR002315 (TIGRFAM);IPR004154 (Pfam);IPR006195 (ProSiteProfiles);IPR033731 (CDD);IPR002315 (PRINTS);IPR036621 (SUPERFAMILY);IPR002314 (Pfam)	Anticodon-binding domain superfamily (Gene3D);Glycyl-tRNA synthetase (TIGRFAM);Anticodon-binding (Pfam);Aminoacyl-tRNA synthetase, class II (ProSiteProfiles);Glycyl-tRNA synthetase-like core domain (CDD);Glycyl-tRNA synthetase (PRINTS);Anticodon-binding domain superfamily (SUPERFAMILY);Aminoacyl-tRNA synthetase, class II (G/ P/ S/T) (Pfam)	0.823199	-1.21	0.0246604	4081.Solyc11g039830.1.1
177	1467	Gene.5525_TRINITY_DN43752_c1_g7_g.5525_m.5525	Gene.5525_TRINITY_DN43752_c1_g7_g.5525_m.5525	22.87	159.41	197400	164200	154400	213500	271000	314800	266600	262900	182400	278800	8	6	1	iTRAQ 8plex (K N-term)	16225	Gene.5525::TRINITY_DN43752_c1_g7::g.5525 ORF type:5prime_partial len:142 (+) TRINITY_DN43752_c1_g7:1-426(+)	sly:101264240		ubiquitin-60S ribosomal protein L40	F:GO:0005515; F:GO:0003735; P:GO:0042254; C:GO:0005730; C:GO:0005840; P:GO:0006412	F:protein binding; F:structural constituent of ribosome; P:ribosome biogenesis; C:nucleolus; C:ribosome; P:translation	PS50053 (ProSiteProfiles);cd01803 (CDD);PF01020 (Pfam);SM00213 (SMART);G3DSA:3.10.20.90 (Gene3D);SSF54236 (SUPERFAMILY);PR00348 (PRINTS);SSF57829 (SUPERFAMILY);PS00299 (ProSitePatterns);SM01377 (SMART);PF00240 (Pfam)	Ubiquitin domain profile. (ProSiteProfiles);Ubiquitin (CDD);Ribosomal L40e family (Pfam);Ubiquitin signature (PRINTS);Ubiquitin domain signature. (ProSitePatterns);Ubiquitin family (Pfam)	IPR000626 (ProSiteProfiles);IPR001975 (Pfam);IPR000626 (SMART);IPR029071 (SUPERFAMILY);IPR019956 (PRINTS);IPR011332 (SUPERFAMILY);IPR019954 (ProSitePatterns);IPR001975 (SMART);IPR000626 (Pfam)	Ubiquitin domain (ProSiteProfiles);Ribosomal protein L40e (Pfam);Ubiquitin domain (SMART);Ubiquitin-like domain superfamily (SUPERFAMILY);Ubiquitin (PRINTS);Zinc-binding ribosomal protein (SUPERFAMILY);Ubiquitin conserved site (ProSitePatterns);Ribosomal protein L40e (SMART);Ubiquitin domain (Pfam)	0.654232	-1.53	0.00516416	4081.Solyc08g083120.2.1
178	75	Gene.64503_TRINITY_DN47757_c3_g2_g.64503_m.64503	Gene.64503_TRINITY_DN47757_c3_g2_g.64503_m.64503	23.46	272.13	64730000	59420000	55290000	54570000	80640000	80060000	69960000	69670000	58500000	75090000	47	27	24	iTRAQ 8plex (K N-term)	60720	Gene.64503::TRINITY_DN47757_c3_g2::g.64503 ORF type:complete len:545 (-) TRINITY_DN47757_c3_g2:1828-3462(-)	sly:101257163		protein disulfide isomerase-like 1-4	F:GO:0003756; C:GO:0016021; C:GO:0005783; P:GO:0045454; P:GO:0006457; P:GO:0034976	F:protein disulfide isomerase activity; C:integral component of membrane; C:endoplasmic reticulum; P:cell redox homeostasis; P:protein folding; P:response to endoplasmic reticulum stress	G3DSA:3.40.30.10 (Gene3D);PS51352 (ProSiteProfiles);PF13848 (Pfam);TIGR01126 (TIGRFAM);cd02995 (CDD);PS00194 (ProSitePatterns);PR00421 (PRINTS);cd02982 (CDD);PF00085 (Pfam);mobidb-lite (MobiDBLite);TIGR01130 (TIGRFAM);SSF52833 (SUPERFAMILY);cd02981 (CDD)	Thioredoxin domain profile. (ProSiteProfiles);Thioredoxin-like domain (Pfam);pdi_dom: protein disulfide-isomerase domain (TIGRFAM);PDI_a_PDI_a'_C (CDD);Thioredoxin family active site. (ProSitePatterns);Thioredoxin family signature (PRINTS);PDI_b'_family (CDD);Thioredoxin (Pfam);consensus disorder prediction (MobiDBLite);ER_PDI_fam: protein disulfide isomerase (TIGRFAM);PDI_b_family (CDD)	IPR013766 (ProSiteProfiles);IPR005788 (TIGRFAM);IPR017937 (ProSitePatterns);IPR013766 (Pfam);IPR005792 (TIGRFAM);IPR036249 (SUPERFAMILY)	Thioredoxin domain (ProSiteProfiles);Disulphide isomerase (TIGRFAM);Thioredoxin, conserved site (ProSitePatterns);Thioredoxin domain (Pfam);Protein disulphide isomerase (TIGRFAM);Thioredoxin-like superfamily (SUPERFAMILY)	0.779065	-1.28	0.00450817	4081.Solyc04g049450.2.1
180	31	Gene.52726_TRINITY_DN47836_c1_g2_g.52726_m.52726	Gene.52726_TRINITY_DN47836_c1_g2_g.52726_m.52726	14.38	284.44	19600000	15350000	14090000	14090000	22020000	21410000	18730000	19040000	15780000	20300000	48	28	15	Carbamidomethylation; iTRAQ 8plex (K N-term); Deamidation (NQ)	53396	Gene.52726::TRINITY_DN47836_c1_g2::g.52726 ORF type:complete len:486 (-) TRINITY_DN47836_c1_g2:1055-2512(-)	sly:101247915		6-phosphogluconate dehydrogenase, decarboxylating 3	F:GO:0004616; P:GO:0006098; P:GO:0055114; P:GO:0019521	F:phosphogluconate dehydrogenase (decarboxylating) activity; P:pentose-phosphate shunt; P:oxidation-reduction process; P:D-gluconate metabolic process	TIGR00873 (TIGRFAM);G3DSA:3.40.50.720 (Gene3D);SM01350 (SMART);PIRSF000109 (PIRSF);PR00076 (PRINTS);PF03446 (Pfam);SSF51735 (SUPERFAMILY);PF00393 (Pfam);SSF48179 (SUPERFAMILY);G3DSA:1.20.5.320 (Gene3D);G3DSA:1.10.1040.10 (Gene3D)	gnd: 6-phosphogluconate dehydrogenase (decarboxylating) (TIGRFAM);6-phosphogluconate dehydrogenase signature (PRINTS);NAD binding domain of 6-phosphogluconate dehydrogenase (Pfam);6-phosphogluconate dehydrogenase, C-terminal domain (Pfam)	IPR006113 (TIGRFAM);IPR006114 (SMART);IPR006113 (PIRSF);IPR006183 (PRINTS);IPR006115 (Pfam);IPR036291 (SUPERFAMILY);IPR006114 (Pfam);IPR008927 (SUPERFAMILY);IPR013328 (Gene3D)	6-phosphogluconate dehydrogenase, decarboxylating (TIGRFAM);6-phosphogluconate dehydrogenase, C-terminal (SMART);6-phosphogluconate dehydrogenase, decarboxylating (PIRSF);6-phosphogluconate dehydrogenase (PRINTS);6-phosphogluconate dehydrogenase, NADP-binding (Pfam);NAD(P)-binding domain superfamily (SUPERFAMILY);6-phosphogluconate dehydrogenase, C-terminal (Pfam);6-phosphogluconate dehydrogenase…	0.77734	-1.29	0.0364754	4081.Solyc04g005160.1.1
183	380	Gene.25746_TRINITY_DN52509_c1_g1_g.25746_m.25746	Gene.25746_TRINITY_DN52509_c1_g1_g.25746_m.25746	12.11	235.76	1227000	1384000	1405000	907300	1522000	1723000	1543000	1679000	1231000	1617000	9	12	1	iTRAQ 8plex (K N-term)	28764	Gene.25746::TRINITY_DN52509_c1_g1::g.25746 ORF type:3prime_partial len:258 (+) TRINITY_DN52509_c1_g1:77-847(+)	sly:101254320		elongation factor 2	F:GO:0005525; P:GO:0006448; F:GO:0003746; F:GO:0003924; C:GO:0005840	F:GTP binding; P:regulation of translational elongation; F:translation elongation factor activity; F:GTPase activity; C:ribosome	TIGR00231 (TIGRFAM);PF00009 (Pfam);G3DSA:3.90.1430.10 (Gene3D);PS51722 (ProSiteProfiles);PR00315 (PRINTS);PS00301 (ProSitePatterns);SSF52540 (SUPERFAMILY);G3DSA:3.40.50.300 (Gene3D);cd01885 (CDD)	small_GTP: small GTP-binding protein domain (TIGRFAM);Elongation factor Tu GTP binding domain (Pfam);Translational (tr)-type guanine nucleotide-binding (G) domain profile. (ProSiteProfiles);GTP-binding elongation factor signature (PRINTS);Translational (tr)-type guanine nucleotide-binding (G) domain signature. (ProSitePatterns);EF2 (CDD)	IPR005225 (TIGRFAM);IPR000795 (Pfam);IPR000795 (ProSiteProfiles);IPR000795 (PRINTS);IPR031157 (ProSitePatterns);IPR027417 (SUPERFAMILY)	Small GTP-binding protein domain (TIGRFAM);Transcription factor, GTP-binding domain (Pfam);Transcription factor, GTP-binding domain (ProSiteProfiles);Transcription factor, GTP-binding domain (PRINTS);Tr-type G domain, conserved site (ProSitePatterns);P-loop containing nucleoside triphosphate hydrolase (SUPERFAMILY)	0.761286	-1.31	0.0615177	4081.Solyc08g062920.2.1
186	361	Gene.52096_TRINITY_DN46713_c5_g4_g.52096_m.52096	Gene.52096_TRINITY_DN46713_c5_g4_g.52096_m.52096	1.9	187.05	750000	868900	650300	694600	722400	712100	680800	738000	741000	713300	23	13	3	Carbamidomethylation; iTRAQ 8plex (K N-term); Deamidation (NQ)	27603	Gene.52096::TRINITY_DN46713_c5_g4::g.52096 ORF type:3prime_partial len:241 (+) TRINITY_DN46713_c5_g4:159-878(+)	sly:544213	TFT7	14-3-3-like protein	F:GO:0019904; F:GO:0046982; P:GO:0007165; P:GO:0090378; P:GO:0010266; F:GO:0051117	F:protein domain specific binding; F:protein heterodimerization activity; P:signal transduction; P:seed trichome elongation; P:response to vitamin B1; F:ATPase binding	SSF48445 (SUPERFAMILY);Coil (Coils);PF00244 (Pfam);PR00305 (PRINTS);PS00797 (ProSitePatterns);PS00796 (ProSitePatterns);PIRSF000868 (PIRSF);G3DSA:1.20.190.20 (Gene3D);SM00101 (SMART)	14-3-3 protein (Pfam);14-3-3 protein zeta signature (PRINTS);14-3-3 proteins signature 2. (ProSitePatterns);14-3-3 proteins signature 1. (ProSitePatterns)	IPR036815 (SUPERFAMILY);IPR023410 (Pfam);IPR000308 (PRINTS);IPR023409 (ProSitePatterns);IPR000308 (PIRSF);IPR036815 (Gene3D);IPR023410 (SMART)	14-3-3 domain superfamily (SUPERFAMILY);14-3-3 domain (Pfam);14-3-3 protein (PRINTS);14-3-3 protein, conserved site (ProSitePatterns);14-3-3 protein (PIRSF);14-3-3 domain superfamily (Gene3D);14-3-3 domain (SMART)	1.03883	1.04	0.645654	4081.Solyc04g074230.2.1
187	58	Gene.340_TRINITY_DN49950_c1_g8_g.340_m.340	Gene.340_TRINITY_DN49950_c1_g8_g.340_m.340	12.05	257.88	53000000	50020000	40570000	40830000	60200000	61900000	51990000	50460000	46120000	56130000	36	26	24	Carbamidomethylation; iTRAQ 8plex (K N-term); Oxidation (M); Deamidation (NQ)	86885	Gene.340::TRINITY_DN49950_c1_g8::g.340 ORF type:5prime_partial len:784 (-) TRINITY_DN49950_c1_g8:363-2714(-)	sly:101254891		alpha-glucosidase-like	P:GO:0005975; C:GO:0016021; F:GO:0004553; F:GO:0030246	P:carbohydrate metabolic process; C:integral component of membrane; F:hydrolase activity, hydrolyzing O-glycosyl compounds; F:carbohydrate binding	SSF74650 (SUPERFAMILY);PS00129 (ProSitePatterns);G3DSA:2.60.40.1760 (Gene3D);G3DSA:3.20.20.80 (Gene3D);cd14752 (CDD);PF01055 (Pfam);cd06602 (CDD);PF16863 (Pfam);SSF51445 (SUPERFAMILY);PS00707 (ProSitePatterns);PF13802 (Pfam);G3DSA:2.60.40.1180 (Gene3D);SSF51011 (SUPERFAMILY)	Glycosyl hydrolases family 31 active site. (ProSitePatterns);GH31_N (CDD);Glycosyl hydrolases family 31 (Pfam);GH31_MGAM_SI_GAA (CDD);N-terminal barrel of NtMGAM and CtMGAM, maltase-glucoamylase (Pfam);Glycosyl hydrolases family 31 signature 2. (ProSitePatterns);Galactose mutarotase-like (Pfam)	IPR011013 (SUPERFAMILY);IPR030458 (ProSitePatterns);IPR000322 (Pfam);IPR031727 (Pfam);IPR017853 (SUPERFAMILY);IPR030459 (ProSitePatterns);IPR025887 (Pfam)	Galactose mutarotase-like domain superfamily (SUPERFAMILY);Glycosyl hydrolases family 31, active site (ProSitePatterns);Glycoside hydrolase family 31 (Pfam);Galactose mutarotase, N-terminal barrel (Pfam);Glycoside hydrolase superfamily (SUPERFAMILY);Glycosyl hydrolases family 31, conserved site (ProSitePatterns);Glycoside hydrolase family 31, N-terminal domain (Pfam)	0.821664	-1.22	0.0623735	4081.Solyc04g009630.2.1
189	19	Gene.4082_TRINITY_DN47998_c1_g3_g.4082_m.4082	Gene.4082_TRINITY_DN47998_c1_g3_g.4082_m.4082	14.38	300.23	39570000	35860000	33310000	33630000	41990000	41770000	39500000	38860000	35600000	40530000	67	32	30	Carbamidomethylation; iTRAQ 8plex (K N-term); Oxidation (M); Deamidation (NQ)	62268	Gene.4082::TRINITY_DN47998_c1_g3::g.4082 ORF type:5prime_partial len:568 (-) TRINITY_DN47998_c1_g3:1409-3112(-)	sly:101247006		staphylococcal nuclease domain-containing protein 1-like	C:GO:0005634; P:GO:0090305; C:GO:0005737; F:GO:0004518; P:GO:0031047; C:GO:0016442; P:GO:0006401	C:nucleus; P:nucleic acid phosphodiester bond hydrolysis; C:cytoplasm; F:nuclease activity; P:gene silencing by RNA; C:RISC complex; P:RNA catabolic process	PS50830 (ProSiteProfiles);G3DSA:2.40.50.90 (Gene3D);SSF63748 (SUPERFAMILY);G3DSA:2.30.30.140 (Gene3D);PF00567 (Pfam);SM00318 (SMART);SM00333 (SMART);PS50304 (ProSiteProfiles);PF00565 (Pfam);SSF50199 (SUPERFAMILY);cd04508 (CDD)	Thermonuclease domain profile. (ProSiteProfiles);Tudor domain (Pfam);Tudor domain profile. (ProSiteProfiles);Staphylococcal nuclease homologue (Pfam);TUDOR (CDD)	IPR016071 (ProSiteProfiles);IPR035437 (Gene3D);IPR002999 (Pfam);IPR016071 (SMART);IPR002999 (SMART);IPR002999 (ProSiteProfiles);IPR016071 (Pfam);IPR035437 (SUPERFAMILY)	Staphylococcal nuclease (SNase-like), OB-fold (ProSiteProfiles);SNase-like, OB-fold/extended TUDOR domain superfamily (Gene3D);Tudor domain (Pfam);Staphylococcal nuclease (SNase-like), OB-fold (SMART);Tudor domain (SMART);Tudor domain (ProSiteProfiles);Staphylococcal nuclease (SNase-like), OB-fold (Pfam);SNase-like, OB-fold/extended TUDOR domain superfamily (SUPERFAMILY)	0.878362	-1.14	0.0364754	4081.Solyc03g118020.2.1
190	474	Gene.65042_TRINITY_DN44632_c1_g1_g.65042_m.65042	Gene.65042_TRINITY_DN44632_c1_g1_g.65042_m.65042	18.53	241.85	3506000	3272000	2741000	2927000	3965000	3778000	4081000	4147000	3128000	3993000	50	13	8	Carbamidomethylation; iTRAQ 8plex (K N-term); Oxidation (M); Deamidation (NQ)	28331	Gene.65042::TRINITY_DN44632_c1_g1::g.65042 ORF type:complete len:256 (+) TRINITY_DN44632_c1_g1:1119-1886(+)	sly:101261134		ketol-acid reductoisomerase, chloroplastic	P:GO:0009097; P:GO:0015940; F:GO:0005509; P:GO:0009099; P:GO:0009098; P:GO:0055114; F:GO:0004455; F:GO:0016853	P:isoleucine biosynthetic process; P:pantothenate biosynthetic process; F:calcium ion binding; P:valine biosynthetic process; P:leucine biosynthetic process; P:oxidation-reduction process; F:ketol-acid reductoisomerase activity; F:isomerase activity	PF01450 (Pfam);G3DSA:1.10.1040.10 (Gene3D);SSF48179 (SUPERFAMILY)	Acetohydroxy acid isomeroreductase, catalytic domain (Pfam)	IPR000506 (Pfam);IPR013328 (Gene3D);IPR008927 (SUPERFAMILY)	Acetohydroxy acid isomeroreductase C-terminal (Pfam);6-phosphogluconate dehydrogenase, domain 2 (Gene3D);6-phosphogluconate dehydrogenase-like, C-terminal domain superfamily (SUPERFAMILY)	0.783371	-1.28	0.0140281	4081.Solyc07g053280.2.1
191	869	Gene.86887_TRINITY_DN49151_c2_g7_g.86887_m.86887	Gene.86887_TRINITY_DN49151_c2_g7_g.86887_m.86887	0.08	178.24	84530	46260	42530	35810	54550	48040	48690	45700	52280	49240	5	9	1	iTRAQ 8plex (K N-term)	14516	Gene.86887::TRINITY_DN49151_c2_g7::g.86887 ORF type:3prime_partial len:131 (-) TRINITY_DN49151_c2_g7:3-392(-)	sly:101255046		predicted protein	F:GO:0005524	F:ATP binding	SSF53067 (SUPERFAMILY);PF00022 (Pfam);G3DSA:3.30.420.40 (Gene3D);PS01132 (ProSitePatterns);PR00190 (PRINTS);cd00012 (CDD);PS00406 (ProSitePatterns);SM00268 (SMART)	Actin (Pfam);Actins and actin-related proteins signature. (ProSitePatterns);Actin signature (PRINTS);NBD_sugar-kinase_HSP70_actin (CDD);Actins signature 1. (ProSitePatterns)	IPR004000 (Pfam);IPR020902 (ProSitePatterns);IPR004000 (PRINTS);IPR004001 (ProSitePatterns);IPR004000 (SMART)	Actin family (Pfam);Actin/actin-like conserved site (ProSitePatterns);Actin family (PRINTS);Actin, conserved site (ProSitePatterns);Actin family (SMART)	1.06174	1.06	0.981748	4081.Solyc10g086460.1.1
192	123	Gene.19436_TRINITY_DN44641_c2_g1_g.19436_m.19436	Gene.19436_TRINITY_DN44641_c2_g1_g.19436_m.19436	6.42	236.2	38320000	35420000	30590000	32420000	35320000	36160000	38380000	37170000	34190000	36760000	34	22	10	iTRAQ 8plex (K N-term); Oxidation (M); Deamidation (NQ)	38559	Gene.19436::TRINITY_DN44641_c2_g1::g.19436 ORF type:complete len:340 (+) TRINITY_DN44641_c2_g1:2007-3026(+)	sly:100736446	CYP51	sterol 14-demethylase	F:GO:0005506; C:GO:0016021; C:GO:0005783; F:GO:0008168; P:GO:0055114; F:GO:0008398; P:GO:0070988; C:GO:0005886; P:GO:0016126; F:GO:0020037; P:GO:0032259	F:iron ion binding; C:integral component of membrane; C:endoplasmic reticulum; F:methyltransferase activity; P:oxidation-reduction process; F:sterol 14-demethylase activity; P:demethylation; C:plasma membrane; P:sterol biosynthetic process; F:heme binding; P:methylation	G3DSA:1.10.630.10 (Gene3D);PR00385 (PRINTS);PF00067 (Pfam);PR00465 (PRINTS);SSF48264 (SUPERFAMILY);PS00086 (ProSitePatterns)	P450 superfamily signature (PRINTS);Cytochrome P450 (Pfam);E-class P450 group IV signature (PRINTS);Cytochrome P450 cysteine heme-iron ligand signature. (ProSitePatterns)	IPR036396 (Gene3D);IPR001128 (PRINTS);IPR001128 (Pfam);IPR002403 (PRINTS);IPR036396 (SUPERFAMILY);IPR017972 (ProSitePatterns)	Cytochrome P450 superfamily (Gene3D);Cytochrome P450 (PRINTS);Cytochrome P450 (Pfam);Cytochrome P450, E-class, group IV (PRINTS);Cytochrome P450 superfamily (SUPERFAMILY);Cytochrome P450, conserved site (ProSitePatterns)	0.930087	-1.08	0.228034	4081.Solyc01g008110.2.1
193	99	Gene.88526_TRINITY_DN48831_c1_g3_g.88526_m.88526	Gene.88526_TRINITY_DN48831_c1_g3_g.88526_m.88526	22.56	259.12	11540000	10910000	9634000	9999000	13840000	13560000	12680000	12660000	10520000	13190000	8	18	4	iTRAQ 8plex (K N-term)	64423	Gene.88526::TRINITY_DN48831_c1_g3::g.88526 ORF type:5prime_partial len:588 (+) TRINITY_DN48831_c1_g3:2-1765(+)	sly:101267921		biotin carboxylase 1, chloroplastic	F:GO:0005524; P:GO:2001295; C:GO:0009507; C:GO:0009343; F:GO:0003989; F:GO:0046872; F:GO:0004075; P:GO:0006633; P:GO:0006090	F:ATP binding; P:malonyl-CoA biosynthetic process; C:chloroplast; C:biotin carboxylase complex; F:acetyl-CoA carboxylase activity; F:metal ion binding; F:biotin carboxylase activity; P:fatty acid biosynthetic process; P:pyruvate metabolic process	PS50979 (ProSiteProfiles);PF00289 (Pfam);G3DSA:3.30.470.20 (Gene3D);SSF52440 (SUPERFAMILY);SM00878 (SMART);PS00867 (ProSitePatterns);PS50975 (ProSiteProfiles);TIGR00514 (TIGRFAM);G3DSA:3.30.1490.20 (Gene3D);SSF56059 (SUPERFAMILY);PF02785 (Pfam);PS00866 (ProSitePatterns);PF02786 (Pfam);G3DSA:3.40.50.20 (Gene3D);SSF51246 (SUPERFAMILY)	Biotin carboxylation domain profile. (ProSiteProfiles);Biotin carboxylase, N-terminal domain (Pfam);Carbamoyl-phosphate synthase subdomain signature 2. (ProSitePatterns);ATP-grasp fold profile. (ProSiteProfiles);accC: acetyl-CoA carboxylase, biotin carboxylase subunit (TIGRFAM);Biotin carboxylase C-terminal domain (Pfam);Carbamoyl-phosphate synthase subdomain signature 1. (ProSitePatterns);Carbam…	IPR011764 (ProSiteProfiles);IPR005481 (Pfam);IPR016185 (SUPERFAMILY);IPR005482 (SMART);IPR005479 (ProSitePatterns);IPR011761 (ProSiteProfiles);IPR004549 (TIGRFAM);IPR013815 (Gene3D);IPR005482 (Pfam);IPR005479 (Pfam);IPR011054 (SUPERFAMILY)	Biotin carboxylation domain (ProSiteProfiles);Biotin carboxylase-like, N-terminal domain (Pfam);Pre-ATP-grasp domain superfamily (SUPERFAMILY);Biotin carboxylase, C-terminal (SMART);Carbamoyl-phosphate synthetase large subunit-like, ATP-binding domain (ProSitePatterns);ATP-grasp fold (ProSiteProfiles);Acetyl-CoA carboxylase, biotin carboxylase (TIGRFAM);ATP-grasp fold, subdomain 1 (Gene3D);Biotin…	0.797574	-1.25	0.00554626	4081.Solyc01g008330.2.1
194	103	Gene.71231_TRINITY_DN52254_c0_g8_g.71231_m.71231	Gene.71231_TRINITY_DN52254_c0_g8_g.71231_m.71231	17.64	245.75	31920000	30660000	26480000	27050000	37180000	36360000	33970000	32630000	29040000	35040000	47	19	14	Carbamidomethylation; iTRAQ 8plex (K N-term); Oxidation (M); Deamidation (NQ)	47088	Gene.71231::TRINITY_DN52254_c0_g8::g.71231 ORF type:complete len:456 (+) TRINITY_DN52254_c0_g8:269-1636(+)	sly:101257857		dihydrolipoyllysine-residue acetyltransferase component 4 of pyruvate dehydrogenase complex, chloroplastic	F:GO:0016746; P:GO:0008152	F:transferase activity, transferring acyl groups; P:metabolic process	cd06849 (CDD);SSF52777 (SUPERFAMILY);G3DSA:3.30.559.10 (Gene3D);PS50968 (ProSiteProfiles);Coil (Coils);SSF51230 (SUPERFAMILY);G3DSA:3.90.1170.30 (Gene3D);SSF47005 (SUPERFAMILY);PF00364 (Pfam);G3DSA:4.10.320.10 (Gene3D);mobidb-lite (MobiDBLite);PS51826 (ProSiteProfiles);PS00189 (ProSitePatterns);PF02817 (Pfam);PF00198 (Pfam)	lipoyl_domain (CDD);Biotinyl/lipoyl domain profile. (ProSiteProfiles);Biotin-requiring enzyme (Pfam);consensus disorder prediction (MobiDBLite);Peripheral subunit-binding (PSBD) domain profile. (ProSiteProfiles);2-oxo acid dehydrogenases acyltransferase component lipoyl binding site. (ProSitePatterns);e3 binding domain (Pfam);2-oxoacid dehydrogenases acyltransferase (catalytic domain) (Pfam)	IPR000089 (ProSiteProfiles);IPR011053 (SUPERFAMILY);IPR036625 (SUPERFAMILY);IPR000089 (Pfam);IPR036625 (Gene3D);IPR004167 (ProSiteProfiles);IPR003016 (ProSitePatterns);IPR004167 (Pfam);IPR001078 (Pfam)	Biotin/lipoyl attachment (ProSiteProfiles);Single hybrid motif (SUPERFAMILY);E3-binding domain superfamily (SUPERFAMILY);Biotin/lipoyl attachment (Pfam);E3-binding domain superfamily (Gene3D);Peripheral subunit-binding domain (ProSiteProfiles);2-oxo acid dehydrogenase, lipoyl-binding site (ProSitePatterns);Peripheral subunit-binding domain (Pfam);2-oxoacid dehydrogenase acyltransferase, catalytic…	0.828767	-1.21	0.0172187	4081.Solyc05g009530.2.1
195	736	Gene.68079_TRINITY_DN49075_c1_g4_g.68079_m.68079	Gene.68079_TRINITY_DN49075_c1_g4_g.68079_m.68079	22.38	185.9	3734000	3734000	3257000	3405000	4581000	4628000	4566000	3911000	3532000	4422000	20	11	3	iTRAQ 8plex (K N-term)	14577	Gene.68079::TRINITY_DN49075_c1_g4::g.68079 ORF type:3prime_partial len:129 (-) TRINITY_DN49075_c1_g4:2-385(-)	sly:543562	TFT6	14-3-3-like protein	F:GO:0019904	F:protein domain specific binding	SM00101 (SMART);SSF48445 (SUPERFAMILY);Coil (Coils);G3DSA:1.20.190.20 (Gene3D);PF00244 (Pfam);PS00796 (ProSitePatterns);PR00305 (PRINTS)	14-3-3 protein (Pfam);14-3-3 proteins signature 1. (ProSitePatterns);14-3-3 protein zeta signature (PRINTS)	IPR023410 (SMART);IPR036815 (SUPERFAMILY);IPR036815 (Gene3D);IPR023410 (Pfam);IPR023409 (ProSitePatterns);IPR000308 (PRINTS)	14-3-3 domain (SMART);14-3-3 domain superfamily (SUPERFAMILY);14-3-3 domain superfamily (Gene3D);14-3-3 domain (Pfam);14-3-3 protein, conserved site (ProSitePatterns);14-3-3 protein (PRINTS)	0.798734	-1.25	0.00578096	4081.Solyc11g010200.1.1
196	772	Gene.72877_TRINITY_DN44503_c3_g3_g.72877_m.72877	Gene.72877_TRINITY_DN44503_c3_g3_g.72877_m.72877	21.15	176.96	103500000	101000000	87010000	99510000	133200000	122300000	121400000	109800000	97760000	121700000	78	13	13	iTRAQ 8plex (K N-term); Oxidation (M); Deamidation (NQ)	10803	Gene.72877::TRINITY_DN44503_c3_g3::g.72877 ORF type:5prime_partial len:103 (-) TRINITY_DN44503_c3_g3:345-653(-)	sly:100750252		late embryogenesis abundant protein Dc3			mobidb-lite (MobiDBLite);G3DSA:1.10.287.700 (Gene3D)	consensus disorder prediction (MobiDBLite)			0.803287	-1.24	0.00767361	4081.Solyc03g116390.2.1
197	45	Gene.78053_TRINITY_DN53813_c3_g2_g.78053_m.78053	Gene.78053_TRINITY_DN53813_c3_g2_g.78053_m.78053	16.59	255.11	23080000	20910000	18290000	18580000	25420000	26370000	24290000	23690000	20240000	24970000	57	25	19	Carbamidomethylation; iTRAQ 8plex (K N-term); Deamidation (NQ)	47006	Gene.78053::TRINITY_DN53813_c3_g2::g.78053 ORF type:3prime_partial len:433 (+) TRINITY_DN53813_c3_g2:361-1656(+)	sly:101247006		staphylococcal nuclease domain-containing protein 1	C:GO:0005634; P:GO:0090305; C:GO:0005737; F:GO:0004518; P:GO:0031047; C:GO:0016442; P:GO:0006401	C:nucleus; P:nucleic acid phosphodiester bond hydrolysis; C:cytoplasm; F:nuclease activity; P:gene silencing by RNA; C:RISC complex; P:RNA catabolic process	SSF50199 (SUPERFAMILY);mobidb-lite (MobiDBLite);PF00565 (Pfam);cd00175 (CDD);G3DSA:2.40.50.90 (Gene3D);PS50830 (ProSiteProfiles);SM00318 (SMART);Coil (Coils)	consensus disorder prediction (MobiDBLite);Staphylococcal nuclease homologue (Pfam);SNc (CDD);Thermonuclease domain profile. (ProSiteProfiles)	IPR035437 (SUPERFAMILY);IPR016071 (Pfam);IPR035437 (Gene3D);IPR016071 (ProSiteProfiles);IPR016071 (SMART)	SNase-like, OB-fold/extended TUDOR domain superfamily (SUPERFAMILY);Staphylococcal nuclease (SNase-like), OB-fold (Pfam);SNase-like, OB-fold/extended TUDOR domain superfamily (Gene3D);Staphylococcal nuclease (SNase-like), OB-fold (ProSiteProfiles);Staphylococcal nuclease (SNase-like), OB-fold (SMART)	0.810573	-1.23	0.021928	4081.Solyc03g118020.2.1
198	315	Gene.44570_TRINITY_DN41215_c0_g6_g.44570_m.44570	Gene.44570_TRINITY_DN41215_c0_g6_g.44570_m.44570	0.35	216.31	11690000	9705000	10290000	6700000	7512000	9987000	9940000	9898000	9596000	9334000	33	18	10	Carbamidomethylation; iTRAQ 8plex (K N-term); Oxidation (M)	38136	Gene.44570::TRINITY_DN41215_c0_g6::g.44570 ORF type:5prime_partial len:356 (+) TRINITY_DN41215_c0_g6:1-1068(+)	sly:101256813		glyceraldehyde-3-phosphate dehydrogenase GAPCP1, chloroplastic-like	F:GO:0050661; F:GO:0051287; P:GO:0055114; P:GO:0006006; F:GO:0016620	F:NADP binding; F:NAD binding; P:oxidation-reduction process; P:glucose metabolic process; F:oxidoreductase activity, acting on the aldehyde or oxo group of donors, NAD or NADP as acceptor	PF00044 (Pfam);TIGR01534 (TIGRFAM);mobidb-lite (MobiDBLite);SSF55347 (SUPERFAMILY);G3DSA:3.30.360.10 (Gene3D);PF02800 (Pfam);G3DSA:3.40.50.720 (Gene3D);PIRSF000149 (PIRSF);PR00078 (PRINTS);PS00071 (ProSitePatterns);SSF51735 (SUPERFAMILY);SM00846 (SMART)	Glyceraldehyde 3-phosphate dehydrogenase, NAD binding domain (Pfam);GAPDH-I: glyceraldehyde-3-phosphate dehydrogenase, type I (TIGRFAM);consensus disorder prediction (MobiDBLite);Glyceraldehyde 3-phosphate dehydrogenase, C-terminal domain (Pfam);Glyceraldehyde-3-phosphate dehydrogenase signature (PRINTS);Glyceraldehyde 3-phosphate dehydrogenase active site. (ProSitePatterns)	IPR020828 (Pfam);IPR006424 (TIGRFAM);IPR020829 (Pfam);IPR020831 (PIRSF);IPR020831 (PRINTS);IPR020830 (ProSitePatterns);IPR036291 (SUPERFAMILY);IPR020828 (SMART)	Glyceraldehyde 3-phosphate dehydrogenase, NAD(P) binding domain (Pfam);Glyceraldehyde-3-phosphate dehydrogenase, type I (TIGRFAM);Glyceraldehyde 3-phosphate dehydrogenase, catalytic domain (Pfam);Glyceraldehyde/Erythrose phosphate dehydrogenase family (PIRSF);Glyceraldehyde/Erythrose phosphate dehydrogenase family (PRINTS);Glyceraldehyde 3-phosphate dehydrogenase, active site (ProSitePatterns);NA…	1.02807	1.03	0.922571	4081.Solyc10g005510.2.1
199	251	Gene.42827_TRINITY_DN44251_c4_g2_g.42827_m.42827	Gene.42827_TRINITY_DN44251_c4_g2_g.42827_m.42827	15.13	226.68	5709000	4503000	4975000	4780000	6170000	6168000	5741000	5709000	4992000	5947000	9	20	5	iTRAQ 8plex (K N-term)	67267	Gene.42827::TRINITY_DN44251_c4_g2::g.42827 ORF type:complete len:618 (-) TRINITY_DN44251_c4_g2:262-2115(-)	sly:101246811		pyrophosphate--fructose 6-phosphate 1-phosphotransferase subunit alpha	F:GO:0005524; P:GO:0006094; C:GO:0005945; F:GO:0047334; F:GO:0046872; P:GO:0006098; P:GO:0006013; P:GO:0061615; P:GO:0006000; P:GO:0006012; P:GO:0046835; F:GO:0003872	F:ATP binding; P:gluconeogenesis; C:6-phosphofructokinase complex; F:diphosphate-fructose-6-phosphate 1-phosphotransferase activity; F:metal ion binding; P:pentose-phosphate shunt; P:mannose metabolic process; P:glycolytic process through fructose-6-phosphate; P:fructose metabolic process; P:galactose metabolic process; P:carbohydrate phosphorylation; F:6-phosphofructokinase activity	G3DSA:3.40.50.450 (Gene3D);SSF53784 (SUPERFAMILY);G3DSA:1.10.10.480 (Gene3D);MF_01980 (Hamap);PF00365 (Pfam);TIGR02477 (TIGRFAM);G3DSA:3.40.50.460 (Gene3D);PIRSF005677 (PIRSF)	Pyrophosphate--fructose 6-phosphate 1-phosphotransferase [pfp]. (Hamap);Phosphofructokinase (Pfam);PFKA_PPi: diphosphate--fructose-6-phosphate 1-phosphotransferase (TIGRFAM)	IPR035966 (SUPERFAMILY);IPR011183 (Hamap);IPR000023 (Pfam);IPR011183 (TIGRFAM);IPR011183 (PIRSF)	Phosphofructokinase superfamily (SUPERFAMILY);Pyrophosphate-dependent phosphofructokinase PfpB (Hamap);Phosphofructokinase domain (Pfam);Pyrophosphate-dependent phosphofructokinase PfpB (TIGRFAM);Pyrophosphate-dependent phosphofructokinase PfpB (PIRSF)	0.839415	-1.19	0.0306902	4081.Solyc12g095760.1.1
200	252	Gene.81652_TRINITY_DN41551_c0_g1_g.81652_m.81652	Gene.81652_TRINITY_DN41551_c0_g1_g.81652_m.81652	21.32	225.27	80180000	74660000	72810000	80790000	95940000	93040000	87840000	84070000	77130000	90230000	66	20	20	iTRAQ 8plex (K N-term); Deamidation (NQ)	26375	Gene.81652::TRINITY_DN41551_c0_g1::g.81652 ORF type:3prime_partial len:235 (-) TRINITY_DN41551_c0_g1:2-703(-)	sly:101265270		embryonic protein DC-8			Coil (Coils);G3DSA:1.20.120.20 (Gene3D);mobidb-lite (MobiDBLite)	consensus disorder prediction (MobiDBLite)			0.854815	-1.17	0.00737904	4081.Solyc09g008770.2.1
201	129	Gene.25402_TRINITY_DN50345_c3_g1_g.25402_m.25402	Gene.25402_TRINITY_DN50345_c3_g1_g.25402_m.25402	28.81	223.52	36540000	34950000	30520000	31250000	49930000	50130000	43630000	43180000	33340000	46720000	33	20	13	Carbamidomethylation; iTRAQ 8plex (K N-term); Deamidation (NQ)	47435	Gene.25402::TRINITY_DN50345_c3_g1::g.25402 ORF type:3prime_partial len:441 (-) TRINITY_DN50345_c3_g1:3-1322(-)	sly:101263320		chaperonin CPN60-2, mitochondrial	F:GO:0005524; C:GO:0005737; P:GO:0042026	F:ATP binding; C:cytoplasm; P:protein refolding	SSF52029 (SUPERFAMILY);G3DSA:3.50.7.10 (Gene3D);TIGR02348 (TIGRFAM);G3DSA:1.10.560.10 (Gene3D);PR00298 (PRINTS);PF00118 (Pfam);cd03344 (CDD);SSF48592 (SUPERFAMILY)	GroEL: chaperonin GroL (TIGRFAM);60kDa chaperonin signature (PRINTS);TCP-1/cpn60 chaperonin family (Pfam);GroEL (CDD)	IPR027409 (SUPERFAMILY);IPR027409 (Gene3D);IPR001844 (TIGRFAM);IPR027413 (Gene3D);IPR001844 (PRINTS);IPR002423 (Pfam);IPR001844 (CDD);IPR027413 (SUPERFAMILY)	GroEL-like apical domain superfamily (SUPERFAMILY);GroEL-like apical domain superfamily (Gene3D);Chaperonin Cpn60 (TIGRFAM);GroEL-like equatorial domain superfamily (Gene3D);Chaperonin Cpn60 (PRINTS);Chaperonin Cpn60/TCP-1 family (Pfam);Chaperonin Cpn60 (CDD);GroEL-like equatorial domain superfamily (SUPERFAMILY)	0.713613	-1.4	0.00131522	4081.Solyc05g053470.2.1
202	627	Gene.85027_TRINITY_DN53750_c0_g10_g.85027_m.85027	Gene.85027_TRINITY_DN53750_c0_g10_g.85027_m.85027	28.3	155.5	1343000	1313000	1217000	1222000	1588000	1643000	1619000	1603000	1274000	1613000	10	10	2	iTRAQ 8plex (K N-term)	32558	Gene.85027::TRINITY_DN53750_c0_g10::g.85027 ORF type:5prime_partial len:288 (+) TRINITY_DN53750_c0_g10:1-864(+)	sly:101246054		predicted protein	F:GO:0004623; F:GO:0019904; N/A; N/A; P:GO:0009395; P:GO:0071901; F:GO:0008426; P:GO:0042313	F:phospholipase A2 activity; F:protein domain specific binding; N/A; N/A; P:phospholipid catabolic process; P:negative regulation of protein serine/threonine kinase activity; F:protein kinase C inhibitor activity; P:protein kinase C deactivation	PF00244 (Pfam);PIRSF000868 (PIRSF);PR00305 (PRINTS);cd10020 (CDD);SSF48445 (SUPERFAMILY);mobidb-lite (MobiDBLite);PS00796 (ProSitePatterns);G3DSA:1.20.190.20 (Gene3D);SM00101 (SMART);PS00797 (ProSitePatterns)	14-3-3 protein (Pfam);14-3-3 protein zeta signature (PRINTS);14-3-3_epsilon (CDD);consensus disorder prediction (MobiDBLite);14-3-3 proteins signature 1. (ProSitePatterns);14-3-3 proteins signature 2. (ProSitePatterns)	IPR023410 (Pfam);IPR000308 (PIRSF);IPR000308 (PRINTS);IPR036815 (SUPERFAMILY);IPR023409 (ProSitePatterns);IPR036815 (Gene3D);IPR023410 (SMART)	14-3-3 domain (Pfam);14-3-3 protein (PIRSF);14-3-3 protein (PRINTS);14-3-3 domain superfamily (SUPERFAMILY);14-3-3 protein, conserved site (ProSitePatterns);14-3-3 domain superfamily (Gene3D);14-3-3 domain (SMART)	0.789833	-1.27	0.00147911	4081.Solyc05g012420.2.1
204	671	Gene.45523_TRINITY_DN50173_c1_g4_g.45523_m.45523	Gene.45523_TRINITY_DN50173_c1_g4_g.45523_m.45523	15.84	180.7	66990000	60310000	53440000	56380000	72580000	75640000	66420000	68300000	59280000	70730000	37	8	8	Carbamidomethylation; iTRAQ 8plex (K N-term); Oxidation (M); Deamidation (NQ)	25933	Gene.45523::TRINITY_DN50173_c1_g4::g.45523 ORF type:5prime_partial len:236 (-) TRINITY_DN50173_c1_g4:22-729(-)	sly:101248935		UTP--glucose-1-phosphate uridylyltransferase	P:GO:0006011; P:GO:0006012; P:GO:0005982; P:GO:0005985; F:GO:0003983; P:GO:0009117	P:UDP-glucose metabolic process; P:galactose metabolic process; P:starch metabolic process; P:sucrose metabolic process; F:UTP:glucose-1-phosphate uridylyltransferase activity; P:nucleotide metabolic process	PF01704 (Pfam);G3DSA:2.160.10.10 (Gene3D);SSF53448 (SUPERFAMILY);G3DSA:3.90.550.10 (Gene3D)	UTP--glucose-1-phosphate uridylyltransferase (Pfam)	IPR002618 (Pfam);IPR029044 (SUPERFAMILY);IPR029044 (Gene3D)	UDPGP family (Pfam);Nucleotide-diphospho-sugar transferases (SUPERFAMILY);Nucleotide-diphospho-sugar transferases (Gene3D)	0.838117	-1.19	0.0260615	4081.Solyc11g011960.1.1
205	271	Gene.79589_TRINITY_DN51239_c2_g1_g.79589_m.79589	Gene.79589_TRINITY_DN51239_c2_g1_g.79589_m.79589	12.13	221.87	2169000	2375000	2163000	2211000	3063000	3433000	2476000	2442000	2241000	2862000	12	14	2	iTRAQ 8plex (K N-term)	36169	Gene.79589::TRINITY_DN51239_c2_g1::g.79589 ORF type:complete len:314 (-) TRINITY_DN51239_c2_g1:1903-2844(-)	sly:101259333		catalase isozyme 1	P:GO:0009970; F:GO:0004096; C:GO:0009941; P:GO:0046686; P:GO:0042542; P:GO:0006568; P:GO:0009416; P:GO:0009845; C:GO:0009514; F:GO:0020037; P:GO:0006995; P:GO:0042744; C:GO:0005634; P:GO:0009737; P:GO:0006804; C:GO:0005618; C:GO:0005739; P:GO:0098869; P:GO:0015947; P:GO:0055114; P:GO:0016036; F:GO:0050897	P:cellular response to sulfate starvation; F:catalase activity; C:chloroplast envelope; P:response to cadmium ion; P:response to hydrogen peroxide; P:tryptophan metabolic process; P:response to light stimulus; P:seed germination; C:glyoxysome; F:heme binding; P:cellular response to nitrogen starvation; P:hydrogen peroxide catabolic process; C:nucleus; P:response to abscisic acid; P:obsolete perox…	PS51402 (ProSiteProfiles);SSF56634 (SUPERFAMILY);PF00199 (Pfam);SM01060 (SMART);G3DSA:2.40.180.10 (Gene3D);PS00437 (ProSitePatterns)	catalase family profile. (ProSiteProfiles);Catalase (Pfam);Catalase proximal heme-ligand signature. (ProSitePatterns)	IPR018028 (ProSiteProfiles);IPR020835 (SUPERFAMILY);IPR011614 (Pfam);IPR011614 (SMART);IPR037060 (Gene3D);IPR002226 (ProSitePatterns)	Catalase, mono-functional, haem-containing (ProSiteProfiles);Catalase superfamily (SUPERFAMILY);Catalase core domain (Pfam);Catalase core domain (SMART);Catalase core domain superfamily (Gene3D);Catalase haem-binding site (ProSitePatterns)	0.783019	-1.28	0.061235	4081.Solyc04g082460.2.1
206	65	Gene.5859_TRINITY_DN52698_c1_g3_g.5859_m.5859	Gene.5859_TRINITY_DN52698_c1_g3_g.5859_m.5859	27.24	274.24	35030000	33120000	30550000	31270000	41990000	41310000	38680000	38560000	32520000	40160000	55	36	28	Carbamidomethylation; iTRAQ 8plex (K N-term); Oxidation (M); Deamidation (NQ)	69273	Gene.5859::TRINITY_DN52698_c1_g3::g.5859 ORF type:3prime_partial len:633 (+) TRINITY_DN52698_c1_g3:81-1976(+)	sly:101264587		bifunctional aspartokinase/homoserine dehydrogenase 2, chloroplastic-like	P:GO:0009085; C:GO:0009507; F:GO:0050661; F:GO:0004072; P:GO:0006563; P:GO:0055114; P:GO:0016310; F:GO:0004412; P:GO:0006544; P:GO:0006566	P:lysine biosynthetic process; C:chloroplast; F:NADP binding; F:aspartate kinase activity; P:L-serine metabolic process; P:oxidation-reduction process; P:phosphorylation; F:homoserine dehydrogenase activity; P:glycine metabolic process; P:threonine metabolic process	TIGR00657 (TIGRFAM);PF13840 (Pfam);PS00324 (ProSitePatterns);PS51671 (ProSiteProfiles);SSF55021 (SUPERFAMILY);G3DSA:3.40.1160.10 (Gene3D);G3DSA:3.40.50.720 (Gene3D);cd04922 (CDD);PF01842 (Pfam);mobidb-lite (MobiDBLite);cd04257 (CDD);G3DSA:3.30.70.260 (Gene3D);SSF53633 (SUPERFAMILY);cd04921 (CDD);SSF51735 (SUPERFAMILY);PF00696 (Pfam)	asp_kinases: aspartate kinase (TIGRFAM);ACT domain (Pfam);Aspartokinase signature. (ProSitePatterns);ACT domain profile. (ProSiteProfiles);ACT_AKi-HSDH-ThrA_2 (CDD);consensus disorder prediction (MobiDBLite);AAK_AK-HSDH (CDD);ACT_AKi-HSDH-ThrA-like_1 (CDD);Amino acid kinase family (Pfam)	IPR001341 (TIGRFAM);IPR027795 (Pfam);IPR018042 (ProSitePatterns);IPR002912 (ProSiteProfiles);IPR036393 (Gene3D);IPR002912 (Pfam);IPR036393 (SUPERFAMILY);IPR036291 (SUPERFAMILY);IPR001048 (Pfam)	Aspartate kinase (TIGRFAM);GATS-like ACT domain (Pfam);Aspartate kinase, conserved site (ProSitePatterns);ACT domain (ProSiteProfiles);Acetylglutamate kinase-like superfamily (Gene3D);ACT domain (Pfam);Acetylglutamate kinase-like superfamily (SUPERFAMILY);NAD(P)-binding domain superfamily (SUPERFAMILY);Aspartate/glutamate/uridylate kinase (Pfam)	0.809761	-1.23	0.00188799	4081.Solyc11g040390.1.1
207	1861	Gene.48406_TRINITY_DN50571_c1_g1_g.48406_m.48406	Gene.48406_TRINITY_DN50571_c1_g1_g.48406_m.48406	23.72	204.24	897000	925400	917700	999400	1169000	1339000	1097000	1189000	934900	1198000	6	10	1	iTRAQ 8plex (K N-term)	13725	Gene.48406::TRINITY_DN50571_c1_g1::g.48406 ORF type:3prime_partial len:125 (-) TRINITY_DN50571_c1_g1:1-372(-)	sly:101254111		phosphoglycerate kinase, cytosolic	F:GO:0005524; P:GO:0006094; F:GO:0004618; P:GO:0006096; P:GO:0015976	F:ATP binding; P:gluconeogenesis; F:phosphoglycerate kinase activity; P:glycolytic process; P:carbon utilization	SSF53748 (SUPERFAMILY);G3DSA:3.40.50.1260 (Gene3D);PF00162 (Pfam);PR00477 (PRINTS)	Phosphoglycerate kinase (Pfam);Phosphoglycerate kinase family signature (PRINTS)	IPR036043 (SUPERFAMILY);IPR015824 (Gene3D);IPR001576 (Pfam);IPR001576 (PRINTS)	Phosphoglycerate kinase superfamily (SUPERFAMILY);Phosphoglycerate kinase, N-terminal (Gene3D);Phosphoglycerate kinase (Pfam);Phosphoglycerate kinase (PRINTS)	0.780384	-1.28	0.0042462	4081.Solyc07g066600.2.1
208	368	Gene.78384_TRINITY_DN45511_c6_g4_g.78384_m.78384	Gene.78384_TRINITY_DN45511_c6_g4_g.78384_m.78384	20.77	222.45	37010000	35790000	31220000	31780000	42140000	44520000	42390000	42040000	33970000	42770000	57	15	12	Carbamidomethylation; iTRAQ 8plex (K N-term); Oxidation (M); Deamidation (NQ)	25090	Gene.78384::TRINITY_DN45511_c6_g4::g.78384 ORF type:complete len:234 (+) TRINITY_DN45511_c6_g4:154-855(+)	sly:543636	DDTFR10	elongation factor 1-delta-like	P:GO:0006448; F:GO:0003746; C:GO:0005840; C:GO:0005853	P:regulation of translational elongation; F:translation elongation factor activity; C:ribosome; C:eukaryotic translation elongation factor 1 complex	Coil (Coils);SSF54984 (SUPERFAMILY);PS00824 (ProSitePatterns);cd00292 (CDD);PF00736 (Pfam);PS00825 (ProSitePatterns);SSF47616 (SUPERFAMILY);SM00888 (SMART);G3DSA:3.30.70.60 (Gene3D)	Elongation factor 1 beta/beta'/delta chain signature 1. (ProSitePatterns);EF1B (CDD);EF-1 guanine nucleotide exchange domain (Pfam);Elongation factor 1 beta/beta'/delta chain signature 2. (ProSitePatterns)	IPR036219 (SUPERFAMILY);IPR001326 (ProSitePatterns);IPR014038 (CDD);IPR014038 (Pfam);IPR036282 (SUPERFAMILY);IPR014038 (SMART);IPR014717 (Gene3D)	Translation elongation factor eEF-1beta-like superfamily (SUPERFAMILY);Translation elongation factor EF1B, beta/delta chains, conserved site (ProSitePatterns);Translation elongation factor EF1B, beta/delta subunit, guanine nucleotide exchange domain (CDD);Translation elongation factor EF1B, beta/delta subunit, guanine nucleotide exchange domain (Pfam);Glutathione S-transferase, C-terminal domain …	0.794248	-1.26	0.00837529	4081.Solyc07g016150.2.1
209	651	Gene.79329_TRINITY_DN49075_c1_g7_g.79329_m.79329	Gene.79329_TRINITY_DN49075_c1_g7_g.79329_m.79329	17.11	185.17	3388000	2742000	2704000	2577000	3802000	3994000	3446000	3300000	2872000	3647000	25	11	4	Carbamidomethylation; iTRAQ 8plex (K N-term)	31008	Gene.79329::TRINITY_DN49075_c1_g7::g.79329 ORF type:5prime_partial len:273 (-) TRINITY_DN49075_c1_g7:237-1055(-)	sly:101243846		14-3-3-like protein D	F:GO:0019904	F:protein domain specific binding	PIRSF000868 (PIRSF);G3DSA:1.20.190.20 (Gene3D);PR00305 (PRINTS);PF00244 (Pfam);SSF48445 (SUPERFAMILY);PS00797 (ProSitePatterns);SM00101 (SMART);Coil (Coils);PS00796 (ProSitePatterns)	14-3-3 protein zeta signature (PRINTS);14-3-3 protein (Pfam);14-3-3 proteins signature 2. (ProSitePatterns);14-3-3 proteins signature 1. (ProSitePatterns)	IPR000308 (PIRSF);IPR036815 (Gene3D);IPR000308 (PRINTS);IPR023410 (Pfam);IPR036815 (SUPERFAMILY);IPR023409 (ProSitePatterns);IPR023410 (SMART)	14-3-3 protein (PIRSF);14-3-3 domain superfamily (Gene3D);14-3-3 protein (PRINTS);14-3-3 domain (Pfam);14-3-3 domain superfamily (SUPERFAMILY);14-3-3 protein, conserved site (ProSitePatterns);14-3-3 domain (SMART)	0.787497	-1.27	0.0194536	4081.Solyc11g010470.1.1
210	83	Gene.88192_TRINITY_DN46790_c3_g1_g.88192_m.88192	Gene.88192_TRINITY_DN46790_c3_g1_g.88192_m.88192	16.88	242.61	44330000	40180000	36920000	38460000	48020000	48220000	45100000	45220000	39970000	46640000	44	22	21	Carbamidomethylation; iTRAQ 8plex (K N-term); Oxidation (M); Deamidation (NQ)	57685	Gene.88192::TRINITY_DN46790_c3_g1::g.88192 ORF type:complete len:511 (-) TRINITY_DN46790_c3_g1:572-2104(-)	sly:101246092		cytochrome P450 98A2	F:GO:0016711; F:GO:0005506; P:GO:0009809; C:GO:0016021; P:GO:0055114; P:GO:0009813; F:GO:0020037	F:flavonoid 3'-monooxygenase activity; F:iron ion binding; P:lignin biosynthetic process; C:integral component of membrane; P:oxidation-reduction process; P:flavonoid biosynthetic process; F:heme binding	PS00086 (ProSitePatterns);Coil (Coils);SSF48264 (SUPERFAMILY);PR00463 (PRINTS);G3DSA:1.10.630.10 (Gene3D);PF00067 (Pfam);PR00385 (PRINTS)	Cytochrome P450 cysteine heme-iron ligand signature. (ProSitePatterns);E-class P450 group I signature (PRINTS);Cytochrome P450 (Pfam);P450 superfamily signature (PRINTS)	IPR017972 (ProSitePatterns);IPR036396 (SUPERFAMILY);IPR002401 (PRINTS);IPR036396 (Gene3D);IPR001128 (Pfam);IPR001128 (PRINTS)	Cytochrome P450, conserved site (ProSitePatterns);Cytochrome P450 superfamily (SUPERFAMILY);Cytochrome P450, E-class, group I (PRINTS);Cytochrome P450 superfamily (Gene3D);Cytochrome P450 (Pfam);Cytochrome P450 (PRINTS)	0.85699	-1.17	0.0205116	4081.Solyc01g096670.2.1
212	38	Gene.1928_TRINITY_DN50144_c0_g2_g.1928_m.1928	Gene.1928_TRINITY_DN50144_c0_g2_g.1928_m.1928	11.88	278.44	9116000	8212000	7247000	7236000	9313000	9679000	9148000	8770000	7952000	9227000	38	27	12	Carbamidomethylation; iTRAQ 8plex (K N-term); Oxidation (M); Deamidation (NQ)	54163	Gene.1928::TRINITY_DN50144_c0_g2::g.1928 ORF type:complete len:499 (-) TRINITY_DN50144_c0_g2:1157-2653(-)	sly:101263001		6-phosphogluconate dehydrogenase, decarboxylating 2, chloroplastic	P:GO:0009409; P:GO:0009737; F:GO:0004616; P:GO:0009651; P:GO:0006098; P:GO:0055114; P:GO:0019521; P:GO:0009414	P:response to cold; P:response to abscisic acid; F:phosphogluconate dehydrogenase (decarboxylating) activity; P:response to salt stress; P:pentose-phosphate shunt; P:oxidation-reduction process; P:D-gluconate metabolic process; P:response to water deprivation	PF00393 (Pfam);Coil (Coils);SSF51735 (SUPERFAMILY);PIRSF000109 (PIRSF);SSF48179 (SUPERFAMILY);SM01350 (SMART);PR00076 (PRINTS);G3DSA:1.10.1040.10 (Gene3D);G3DSA:3.40.50.720 (Gene3D);PF03446 (Pfam);TIGR00873 (TIGRFAM);G3DSA:1.20.5.320 (Gene3D)	6-phosphogluconate dehydrogenase, C-terminal domain (Pfam);6-phosphogluconate dehydrogenase signature (PRINTS);NAD binding domain of 6-phosphogluconate dehydrogenase (Pfam);gnd: 6-phosphogluconate dehydrogenase (decarboxylating) (TIGRFAM)	IPR006114 (Pfam);IPR036291 (SUPERFAMILY);IPR006113 (PIRSF);IPR008927 (SUPERFAMILY);IPR006114 (SMART);IPR006183 (PRINTS);IPR013328 (Gene3D);IPR006115 (Pfam);IPR006113 (TIGRFAM)	6-phosphogluconate dehydrogenase, C-terminal (Pfam);NAD(P)-binding domain superfamily (SUPERFAMILY);6-phosphogluconate dehydrogenase, decarboxylating (PIRSF);6-phosphogluconate dehydrogenase-like, C-terminal domain superfamily (SUPERFAMILY);6-phosphogluconate dehydrogenase, C-terminal (SMART);6-phosphogluconate dehydrogenase (PRINTS);6-phosphogluconate dehydrogenase, domain 2 (Gene3D);6-phosphogl…	0.861819	-1.16	0.0648634	4081.Solyc12g056120.1.1
213	352	Gene.50478_TRINITY_DN51229_c3_g1_g.50478_m.50478	Gene.50478_TRINITY_DN51229_c3_g1_g.50478_m.50478	13.96	222.24	24580000	21700000	19200000	20280000	25090000	26730000	25260000	24780000	21440000	25460000	50	17	14	Carbamidomethylation; iTRAQ 8plex (K N-term); Oxidation (M); Deamidation (NQ)	29140	Gene.50478::TRINITY_DN51229_c3_g1::g.50478 ORF type:complete len:266 (-) TRINITY_DN51229_c3_g1:1350-2147(-)	sly:543969		aspartic proteinase-like	F:GO:0004190; P:GO:0030163; C:GO:0016020; P:GO:0006508; P:GO:0006629	F:aspartic-type endopeptidase activity; P:protein catabolic process; C:membrane; P:proteolysis; P:lipid metabolic process	PS51767 (ProSiteProfiles);G3DSA:2.40.70.10 (Gene3D);PS00141 (ProSitePatterns);PR00792 (PRINTS);PF00026 (Pfam);SSF50630 (SUPERFAMILY)	Peptidase family A1 domain profile. (ProSiteProfiles);Eukaryotic and viral aspartyl proteases active site. (ProSitePatterns);Pepsin (A1) aspartic protease family signature (PRINTS);Eukaryotic aspartyl protease (Pfam)	IPR033121 (ProSiteProfiles);IPR021109 (Gene3D);IPR001969 (ProSitePatterns);IPR001461 (PRINTS);IPR033121 (Pfam);IPR021109 (SUPERFAMILY)	Peptidase family A1 domain (ProSiteProfiles);Aspartic peptidase domain superfamily (Gene3D);Aspartic peptidase, active site (ProSitePatterns);Aspartic peptidase A1 family (PRINTS);Peptidase family A1 domain (Pfam);Aspartic peptidase domain superfamily (SUPERFAMILY)	0.842105	-1.19	0.0401791	4081.Solyc01g101240.2.1
214	55	Gene.2474_TRINITY_DN53780_c1_g1_g.2474_m.2474	Gene.2474_TRINITY_DN53780_c1_g1_g.2474_m.2474	12.19	275.11	33840000	29690000	26610000	26350000	34760000	35750000	33760000	32520000	29160000	34220000	48	38	38	Carbamidomethylation; iTRAQ 8plex (K N-term); Oxidation (M); Deamidation (NQ)	123570	Gene.2474::TRINITY_DN53780_c1_g1::g.2474 ORF type:complete len:1090 (+) TRINITY_DN53780_c1_g1:451-3720(+)	sly:101260692	LARS	leucine--tRNA ligase, cytoplasmic-like	F:GO:0004832; P:GO:0009097; F:GO:0005524; P:GO:0006429; F:GO:0004823; P:GO:0006438; N/A; P:GO:0009099; P:GO:0009098; F:GO:0002161; C:GO:0005829	F:valine-tRNA ligase activity; P:isoleucine biosynthetic process; F:ATP binding; P:leucyl-tRNA aminoacylation; F:leucine-tRNA ligase activity; P:valyl-tRNA aminoacylation; N/A; P:valine biosynthetic process; P:leucine biosynthetic process; F:aminoacyl-tRNA editing activity; C:cytosol	SSF50677 (SUPERFAMILY);cd00812 (CDD);SSF52374 (SUPERFAMILY);cd07959 (CDD);mobidb-lite (MobiDBLite);Coil (Coils);G3DSA:3.40.50.620 (Gene3D);SSF47323 (SUPERFAMILY);TIGR00395 (TIGRFAM);PF00133 (Pfam);PS00178 (ProSitePatterns);PF08264 (Pfam);G3DSA:1.10.730.10 (Gene3D)	LeuRS_core (CDD);Anticodon_Ia_Leu_AEc (CDD);consensus disorder prediction (MobiDBLite);leuS_arch: leucine--tRNA ligase (TIGRFAM);tRNA synthetases class I (I, L, M and V) (Pfam);Aminoacyl-transfer RNA synthetases class-I signature. (ProSitePatterns);Anticodon-binding domain of tRNA (Pfam)	IPR009008 (SUPERFAMILY);IPR014729 (Gene3D);IPR009080 (SUPERFAMILY);IPR004493 (TIGRFAM);IPR002300 (Pfam);IPR001412 (ProSitePatterns);IPR013155 (Pfam)	Valyl/Leucyl/Isoleucyl-tRNA synthetase, editing domain (SUPERFAMILY);Rossmann-like alpha/beta/alpha sandwich fold (Gene3D);Aminoacyl-tRNA synthetase, class Ia, anticodon-binding (SUPERFAMILY);Leucyl-tRNA synthetase, class Ia, archaeal/eukaryotic cytosolic (TIGRFAM);Aminoacyl-tRNA synthetase, class Ia (Pfam);Aminoacyl-tRNA synthetase, class I, conserved site (ProSitePatterns);Methionyl/Valyl/Leucy…	0.852133	-1.17	0.0603949	4081.Solyc02g065300.1.1
215	59	Gene.39235_TRINITY_DN47561_c1_g2_g.39235_m.39235	Gene.39235_TRINITY_DN47561_c1_g2_g.39235_m.39235	17.29	261.84	42510000	38610000	34390000	35940000	46870000	48330000	43490000	43470000	37870000	45540000	24	30	26	Carbamidomethylation; iTRAQ 8plex (K N-term)	158327	Gene.39235::TRINITY_DN47561_c1_g2::g.39235 ORF type:complete len:1414 (-) TRINITY_DN47561_c1_g2:1946-6187(-)	sly:101246375		ABC transporter C family member 14-like	F:GO:0005524; F:GO:0042626; P:GO:0055085; C:GO:0016021	F:ATP binding; F:ATPase activity, coupled to transmembrane movement of substances; P:transmembrane transport; C:integral component of membrane	G3DSA:1.20.1560.10 (Gene3D);PF00664 (Pfam);SSF90123 (SUPERFAMILY);PF00005 (Pfam);SSF52540 (SUPERFAMILY);PS50929 (ProSiteProfiles);cd03250 (CDD);PS00211 (ProSitePatterns);SM00382 (SMART);G3DSA:3.40.50.300 (Gene3D);mobidb-lite (MobiDBLite);PS50893 (ProSiteProfiles)	ABC transporter transmembrane region (Pfam);ABC transporter (Pfam);ABC transporter integral membrane type-1 fused domain profile. (ProSiteProfiles);ABCC_MRP_domain1 (CDD);ABC transporters family signature. (ProSitePatterns);consensus disorder prediction (MobiDBLite);ATP-binding cassette, ABC transporter-type domain profile. (ProSiteProfiles)	IPR036640 (Gene3D);IPR011527 (Pfam);IPR036640 (SUPERFAMILY);IPR003439 (Pfam);IPR027417 (SUPERFAMILY);IPR011527 (ProSiteProfiles);IPR017871 (ProSitePatterns);IPR003593 (SMART);IPR003439 (ProSiteProfiles)	ABC transporter type 1, transmembrane domain superfamily (Gene3D);ABC transporter type 1, transmembrane domain (Pfam);ABC transporter type 1, transmembrane domain superfamily (SUPERFAMILY);ABC transporter-like (Pfam);P-loop containing nucleoside triphosphate hydrolase (SUPERFAMILY);ABC transporter type 1, transmembrane domain (ProSiteProfiles);ABC transporter, conserved site (ProSitePatterns);AAA…	0.831577	-1.2	0.0186638	4081.Solyc01g080640.2.1
217	977	Gene.10969_TRINITY_DN50571_c1_g2_g.10969_m.10969	Gene.10969_TRINITY_DN50571_c1_g2_g.10969_m.10969	29.8	181.87	9274000	8909000	8949000	9025000	12630000	13260000	11840000	11650000	9039000	12340000	19	10	2	iTRAQ 8plex (K N-term); Oxidation (M)	15021	Gene.10969::TRINITY_DN50571_c1_g2::g.10969 ORF type:5prime_partial len:145 (-) TRINITY_DN50571_c1_g2:1045-1479(-)	sly:101254111		phosphoglycerate kinase, cytosolic	F:GO:0005524; P:GO:0006094; C:GO:0005737; F:GO:0004618; P:GO:0006096; P:GO:0015976	F:ATP binding; P:gluconeogenesis; C:cytoplasm; F:phosphoglycerate kinase activity; P:glycolytic process; P:carbon utilization	PF00162 (Pfam);SSF53748 (SUPERFAMILY);PR00477 (PRINTS);G3DSA:3.40.50.1260 (Gene3D)	Phosphoglycerate kinase (Pfam);Phosphoglycerate kinase family signature (PRINTS)	IPR001576 (Pfam);IPR036043 (SUPERFAMILY);IPR001576 (PRINTS);IPR015824 (Gene3D)	Phosphoglycerate kinase (Pfam);Phosphoglycerate kinase superfamily (SUPERFAMILY);Phosphoglycerate kinase (PRINTS);Phosphoglycerate kinase, N-terminal (Gene3D)	0.732496	-1.37	0.00104713	4081.Solyc07g066600.2.1
218	77	Gene.9457_TRINITY_DN49921_c0_g3_g.9457_m.9457	Gene.9457_TRINITY_DN49921_c0_g3_g.9457_m.9457	15.47	248.01	15190000	13550000	14800000	11650000	17050000	18270000	16790000	16160000	13800000	17070000	15	25	10	iTRAQ 8plex (K N-term); Deamidation (NQ)	68556	Gene.9457::TRINITY_DN49921_c0_g3::g.9457 ORF type:complete len:624 (-) TRINITY_DN49921_c0_g3:401-2272(-)	sly:543861		V-type proton ATPase catalytic subunit A	F:GO:0005524; P:GO:0006119; P:GO:0015991; F:GO:0046961; C:GO:0005774; C:GO:0033180; C:GO:0005886	F:ATP binding; P:oxidative phosphorylation; P:ATP hydrolysis coupled proton transport; F:proton-transporting ATPase activity, rotational mechanism; C:vacuolar membrane; C:proton-transporting V-type ATPase, V1 domain; C:plasma membrane	PS00152 (ProSitePatterns);G3DSA:1.10.1140.10 (Gene3D);SSF47917 (SUPERFAMILY);MF_00309 (Hamap);PF02874 (Pfam);PF16886 (Pfam);SSF50615 (SUPERFAMILY);TIGR01042 (TIGRFAM);G3DSA:3.40.50.300 (Gene3D);cd01134 (CDD);PF00006 (Pfam);SSF52540 (SUPERFAMILY)	ATP synthase alpha and beta subunits signature. (ProSitePatterns);V-type ATP synthase alpha chain [atpA]. (Hamap);ATP synthase alpha/beta family, beta-barrel domain (Pfam);ATPsynthase alpha/beta subunit N-term extension (Pfam);V-ATPase_V1_A: V-type ATPase, A subunit (TIGRFAM);V_A-ATPase_A (CDD);ATP synthase alpha/beta family, nucleotide-binding domain (Pfam)	IPR020003 (ProSitePatterns);IPR024034 (Gene3D);IPR022878 (Hamap);IPR004100 (Pfam);IPR031686 (Pfam);IPR036121 (SUPERFAMILY);IPR005725 (TIGRFAM);IPR000194 (Pfam);IPR027417 (SUPERFAMILY)	ATPase, alpha/beta subunit, nucleotide-binding domain, active site (ProSitePatterns);ATPase, F1/V1 complex, beta/alpha subunit, C-terminal (Gene3D);V-type ATP synthase catalytic alpha chain (Hamap);ATPase, F1/V1/A1 complex, alpha/beta subunit, N-terminal domain (Pfam);ATPsynthase alpha/beta subunit, N-terminal extension (Pfam);ATPase, F1/V1/A1 complex, alpha/beta subunit, N-terminal domain superf…	0.808436	-1.24	0.0283792	4081.Solyc12g055800.1.1
220	156	Gene.29943_TRINITY_DN49240_c0_g4_g.29943_m.29943	Gene.29943_TRINITY_DN49240_c0_g4_g.29943_m.29943	7.32	245.65	14060000	11960000	12910000	11080000	12180000	14390000	13870000	14810000	12560000	13860000	15	21	8	Carbamidomethylation; iTRAQ 8plex (K N-term)	86587	Gene.29943::TRINITY_DN49240_c0_g4::g.29943 ORF type:5prime_partial len:754 (+) TRINITY_DN49240_c0_g4:2-2263(+)	sly:101260143	HSP90	heat shock protein 83	F:GO:0005524; P:GO:0009816; C:GO:0005737; P:GO:0061077; F:GO:0051082	F:ATP binding; P:defense response to bacterium, incompatible interaction; C:cytoplasm; P:chaperone-mediated protein folding; F:unfolded protein binding	SSF54211 (SUPERFAMILY);PIRSF002583 (PIRSF);PR00775 (PRINTS);SSF55874 (SUPERFAMILY);PF00183 (Pfam);mobidb-lite (MobiDBLite);SSF110942 (SUPERFAMILY);Coil (Coils);PF02518 (Pfam);cd00075 (CDD);G3DSA:3.30.565.10 (Gene3D);PS00298 (ProSitePatterns);MF_00505 (Hamap);SM00387 (SMART)	90kDa heat shock protein signature (PRINTS);Hsp90 protein (Pfam);consensus disorder prediction (MobiDBLite);Histidine kinase-, DNA gyrase B-, and HSP90-like ATPase (Pfam);HATPase_c (CDD);Heat shock hsp90 proteins family signature. (ProSitePatterns);Chaperone protein HtpG [htpG]. (Hamap)	IPR020568 (SUPERFAMILY);IPR001404 (PIRSF);IPR020575 (PRINTS);IPR036890 (SUPERFAMILY);IPR001404 (Pfam);IPR037196 (SUPERFAMILY);IPR003594 (Pfam);IPR003594 (CDD);IPR036890 (Gene3D);IPR019805 (ProSitePatterns);IPR001404 (Hamap);IPR003594 (SMART)	Ribosomal protein S5 domain 2-type fold (SUPERFAMILY);Heat shock protein Hsp90 family (PIRSF);Heat shock protein Hsp90, N-terminal (PRINTS);Histidine kinase/HSP90-like ATPase superfamily (SUPERFAMILY);Heat shock protein Hsp90 family (Pfam);HSP90, C-terminal domain (SUPERFAMILY);Histidine kinase/HSP90-like ATPase (Pfam);Histidine kinase/HSP90-like ATPase (CDD);Histidine kinase/HSP90-like ATPase su…	0.906205	-1.1	0.185353	4081.Solyc03g007890.2.1
221	104	Gene.11603_TRINITY_DN48310_c1_g1_g.11603_m.11603	Gene.11603_TRINITY_DN48310_c1_g1_g.11603_m.11603	10.19	231.29	22640000	23080000	22950000	19510000	25780000	25210000	23650000	22690000	22050000	24330000	25	20	9	Carbamidomethylation; iTRAQ 8plex (K N-term); Oxidation (M); Deamidation (NQ)	52919	Gene.11603::TRINITY_DN48310_c1_g1::g.11603 ORF type:complete len:481 (+) TRINITY_DN48310_c1_g1:150-1592(+)	sly:101263958		UDP-glucose 6-dehydrogenase 3	F:GO:0051287; F:GO:0003979; P:GO:0055114; P:GO:0005982; P:GO:0005985; P:GO:0009117	F:NAD binding; F:UDP-glucose 6-dehydrogenase activity; P:oxidation-reduction process; P:starch metabolic process; P:sucrose metabolic process; P:nucleotide metabolic process	G3DSA:1.20.5.100 (Gene3D);G3DSA:3.40.50.720 (Gene3D);SSF52413 (SUPERFAMILY);SSF51735 (SUPERFAMILY);PF00984 (Pfam);SSF48179 (SUPERFAMILY);PIRSF500133 (PIRSF);TIGR03026 (TIGRFAM);SM00984 (SMART);PF03720 (Pfam);PF03721 (Pfam);PIRSF000124 (PIRSF)	UDP-glucose/GDP-mannose dehydrogenase family, central domain (Pfam);NDP-sugDHase: nucleotide sugar dehydrogenase (TIGRFAM);UDP-glucose/GDP-mannose dehydrogenase family, UDP binding domain (Pfam);UDP-glucose/GDP-mannose dehydrogenase family, NAD binding domain (Pfam)	IPR021157 (Gene3D);IPR036220 (SUPERFAMILY);IPR036291 (SUPERFAMILY);IPR014026 (Pfam);IPR008927 (SUPERFAMILY);IPR028356 (PIRSF);IPR017476 (TIGRFAM);IPR014027 (SMART);IPR014027 (Pfam);IPR001732 (Pfam);IPR017476 (PIRSF)	Cytochrome c1, transmembrane anchor, C-terminal (Gene3D);UDP-glucose/GDP-mannose dehydrogenase, C-terminal domain superfamily (SUPERFAMILY);NAD(P)-binding domain superfamily (SUPERFAMILY);UDP-glucose/GDP-mannose dehydrogenase, dimerisation (Pfam);6-phosphogluconate dehydrogenase-like, C-terminal domain superfamily (SUPERFAMILY);UDP-glucose 6-dehydrogenase, eukaryotic type (PIRSF);UDP-glucose/GDP-…	0.906289	-1.1	0.0957194	4081.Solyc02g067080.2.1
222	302	Gene.42145_TRINITY_DN46053_c0_g4_g.42145_m.42145	Gene.42145_TRINITY_DN46053_c0_g4_g.42145_m.42145	1.32	198.75	2952000	2497000	2816000	1651000	1936000	2973000	2767000	2708000	2479000	2596000	17	13	3	Carbamidomethylation; iTRAQ 8plex (K N-term)	36686	Gene.42145::TRINITY_DN46053_c0_g4::g.42145 ORF type:3prime_partial len:331 (-) TRINITY_DN46053_c0_g4:3-992(-)	sly:101253675		predicted protein	C:GO:0036156; F:GO:0005524; C:GO:0031514; P:GO:0010628; C:GO:0044297; P:GO:0090131; C:GO:0030175; C:GO:0030027	C:inner dynein arm; F:ATP binding; C:motile cilium; P:positive regulation of gene expression; C:cell body; P:mesenchyme migration; C:filopodium; C:lamellipodium	PS00406 (ProSitePatterns);G3DSA:3.30.420.40 (Gene3D);PR00190 (PRINTS);cd00012 (CDD);PF00022 (Pfam);SSF53067 (SUPERFAMILY);G3DSA:3.90.640.10 (Gene3D);PS01132 (ProSitePatterns);SM00268 (SMART)	Actins signature 1. (ProSitePatterns);Actin signature (PRINTS);NBD_sugar-kinase_HSP70_actin (CDD);Actin (Pfam);Actins and actin-related proteins signature. (ProSitePatterns)	IPR004001 (ProSitePatterns);IPR004000 (PRINTS);IPR004000 (Pfam);IPR020902 (ProSitePatterns);IPR004000 (SMART)	Actin, conserved site (ProSitePatterns);Actin family (PRINTS);Actin family (Pfam);Actin/actin-like conserved site (ProSitePatterns);Actin family (SMART)	0.954931	-1.05	0.737904	4081.Solyc10g080500.1.1
223	510	Gene.68749_TRINITY_DN46193_c2_g1_g.68749_m.68749	Gene.68749_TRINITY_DN46193_c2_g1_g.68749_m.68749	26.55	215.29	7963000	7413000	6555000	7028000	10370000	10050000	9228000	8834000	7240000	9619000	22	14	4	Carbamidomethylation; iTRAQ 8plex (K N-term); Deamidation (NQ)	17400	Gene.68749::TRINITY_DN46193_c2_g1::g.68749 ORF type:complete len:160 (+) TRINITY_DN46193_c2_g1:2028-2507(+)	sly:543667	eIF-5A1;eIF-5A-1	eukaryotic translation initiation factor 5A-2	F:GO:0003743; P:GO:0045905; F:GO:0003746; F:GO:0043022; P:GO:0006452; C:GO:0005840; P:GO:0006446; P:GO:0045901	F:translation initiation factor activity; P:positive regulation of translational termination; F:translation elongation factor activity; F:ribosome binding; P:translational frameshifting; C:ribosome; P:regulation of translational initiation; P:positive regulation of translational elongation	G3DSA:2.30.30.30 (Gene3D);G3DSA:2.40.50.140 (Gene3D);SSF50249 (SUPERFAMILY);TIGR00037 (TIGRFAM);cd04468 (CDD);PIRSF003025 (PIRSF);PF01287 (Pfam);SM01376 (SMART);SSF50104 (SUPERFAMILY);mobidb-lite (MobiDBLite);PS00302 (ProSitePatterns)	eIF_5A: translation elongation factor IF5A (TIGRFAM);S1_eIF5A (CDD);Eukaryotic elongation factor 5A hypusine, DNA-binding OB fold (Pfam);consensus disorder prediction (MobiDBLite);Eukaryotic initiation factor 5A hypusine signature. (ProSitePatterns)	IPR014722 (Gene3D);IPR012340 (SUPERFAMILY);IPR001884 (TIGRFAM);IPR001884 (PIRSF);IPR020189 (Pfam);IPR020189 (SMART);IPR008991 (SUPERFAMILY);IPR019769 (ProSitePatterns)	Ribosomal protein L2, domain 2 (Gene3D);Nucleic acid-binding, OB-fold (SUPERFAMILY);Translation elongation factor IF5A-like (TIGRFAM);Translation elongation factor IF5A-like (PIRSF);Translation elongation factor, IF5A C-terminal (Pfam);Translation elongation factor, IF5A C-terminal (SMART);Translation protein SH3-like domain superfamily (SUPERFAMILY);Translation elongation factor, IF5A, hypusine …	0.752677	-1.33	0.00221309	4081.Solyc12g010060.1.1
224	682	Gene.71214_TRINITY_DN47546_c0_g1_g.71214_m.71214	Gene.71214_TRINITY_DN47546_c0_g1_g.71214_m.71214	12.26	229.55	12310000	9356000	8997000	9823000	12620000	13510000	11510000	11490000	10120000	12280000	11	13	2	iTRAQ 8plex (K N-term)	22066	Gene.71214::TRINITY_DN47546_c0_g1::g.71214 ORF type:internal len:188 (+) TRINITY_DN47546_c0_g1:2-562(+)	sly:101260143	HSP90	heat shock protein 83	F:GO:0005524; C:GO:0005737; F:GO:0051082; P:GO:0006457; P:GO:0006950	F:ATP binding; C:cytoplasm; F:unfolded protein binding; P:protein folding; P:response to stress	G3DSA:3.30.565.10 (Gene3D);PR00775 (PRINTS);PF00183 (Pfam);SSF55874 (SUPERFAMILY);mobidb-lite (MobiDBLite);Coil (Coils)	90kDa heat shock protein signature (PRINTS);Hsp90 protein (Pfam);consensus disorder prediction (MobiDBLite)	IPR036890 (Gene3D);IPR020575 (PRINTS);IPR001404 (Pfam);IPR036890 (SUPERFAMILY)	Histidine kinase/HSP90-like ATPase superfamily (Gene3D);Heat shock protein Hsp90, N-terminal (PRINTS);Heat shock protein Hsp90 family (Pfam);Histidine kinase/HSP90-like ATPase superfamily (SUPERFAMILY)	0.824104	-1.21	0.0594292	4081.Solyc06g036290.2.1
225	56	Gene.17966_TRINITY_DN50211_c4_g1_g.17966_m.17966	Gene.17966_TRINITY_DN50211_c4_g1_g.17966_m.17966	11	268.72	17530000	15810000	14540000	13510000	17670000	18370000	17150000	17330000	15370000	17640000	33	32	20	Carbamidomethylation; iTRAQ 8plex (K N-term); Deamidation (NQ)	75848	Gene.17966::TRINITY_DN50211_c4_g1::g.17966 ORF type:complete len:681 (+) TRINITY_DN50211_c4_g1:331-2373(+)	sly:101246148	AGO4B	protein argonaute 4	F:GO:0003676; F:GO:0005515; P:GO:0031047	F:nucleic acid binding; F:protein binding; P:gene silencing by RNA	G3DSA:3.30.420.10 (Gene3D);PS50821 (ProSiteProfiles);mobidb-lite (MobiDBLite);PF02171 (Pfam);cd02846 (CDD);SSF53098 (SUPERFAMILY);PF16488 (Pfam);G3DSA:2.170.260.10 (Gene3D);PF02170 (Pfam);G3DSA:3.40.50.2300 (Gene3D);PF08699 (Pfam);PS50822 (ProSiteProfiles);SM01163 (SMART);PF16486 (Pfam);SSF101690 (SUPERFAMILY)	PAZ domain profile. (ProSiteProfiles);consensus disorder prediction (MobiDBLite);Piwi domain (Pfam);PAZ_argonaute_like (CDD);Argonaute linker 2 domain (Pfam);PAZ domain (Pfam);Argonaute linker 1 domain (Pfam);Piwi domain profile. (ProSiteProfiles);N-terminal domain of argonaute (Pfam)	IPR036397 (Gene3D);IPR003100 (ProSiteProfiles);IPR003165 (Pfam);IPR012337 (SUPERFAMILY);IPR032472 (Pfam);IPR003100 (Pfam);IPR014811 (Pfam);IPR003165 (ProSiteProfiles);IPR014811 (SMART);IPR032474 (Pfam);IPR036085 (SUPERFAMILY)	Ribonuclease H superfamily (Gene3D);PAZ domain (ProSiteProfiles);Piwi domain (Pfam);Ribonuclease H-like superfamily (SUPERFAMILY);Argonaute linker 2 domain (Pfam);PAZ domain (Pfam);Argonaute, linker 1 domain (Pfam);Piwi domain (ProSiteProfiles);Argonaute, linker 1 domain (SMART);Protein argonaute, N-terminal (Pfam);PAZ domain superfamily (SUPERFAMILY)	0.871315	-1.15	0.0794328	4081.Solyc06g073540.2.1
226	69	Gene.79178_TRINITY_DN46932_c0_g2_g.79178_m.79178	Gene.79178_TRINITY_DN46932_c0_g2_g.79178_m.79178	12.34	272	51690000	44840000	40270000	41440000	53660000	53890000	50740000	50040000	44590000	52100000	43	36	35	Carbamidomethylation; iTRAQ 8plex (K N-term); Deamidation (NQ)	105587	Gene.79178::TRINITY_DN46932_c0_g2::g.79178 ORF type:complete len:929 (-) TRINITY_DN46932_c0_g2:386-3172(-)	sly:543798	gluII	probable glucan 1,3-alpha-glucosidase	P:GO:0005975; F:GO:0004553; F:GO:0030246	P:carbohydrate metabolic process; F:hydrolase activity, hydrolyzing O-glycosyl compounds; F:carbohydrate binding	G3DSA:2.60.40.1180 (Gene3D);SSF51011 (SUPERFAMILY);SSF74650 (SUPERFAMILY);cd06603 (CDD);PF01055 (Pfam);PS00129 (ProSitePatterns);PF13802 (Pfam);SSF51445 (SUPERFAMILY);G3DSA:3.20.20.80 (Gene3D);cd14752 (CDD);G3DSA:2.60.40.1760 (Gene3D)	GH31_GANC_GANAB_alpha (CDD);Glycosyl hydrolases family 31 (Pfam);Glycosyl hydrolases family 31 active site. (ProSitePatterns);Galactose mutarotase-like (Pfam);GH31_N (CDD)	IPR011013 (SUPERFAMILY);IPR000322 (Pfam);IPR030458 (ProSitePatterns);IPR025887 (Pfam);IPR017853 (SUPERFAMILY)	Galactose mutarotase-like domain superfamily (SUPERFAMILY);Glycoside hydrolase family 31 (Pfam);Glycosyl hydrolases family 31, active site (ProSitePatterns);Glycoside hydrolase family 31, N-terminal domain (Pfam);Glycoside hydrolase superfamily (SUPERFAMILY)	0.855854	-1.17	0.0583445	4081.Solyc04g049070.2.1
228	91	Gene.70960_TRINITY_DN51249_c0_g1_g.70960_m.70960	Gene.70960_TRINITY_DN51249_c0_g1_g.70960_m.70960	28.94	244.27	21080000	18890000	16810000	17060000	29270000	29390000	25420000	25330000	18470000	27370000	31	24	14	Carbamidomethylation; iTRAQ 8plex (K N-term); Oxidation (M); Deamidation (NQ)	49468	Gene.70960::TRINITY_DN51249_c0_g1::g.70960 ORF type:5prime_partial len:456 (-) TRINITY_DN51249_c0_g1:1055-2422(-)	sly:101265681		stromal 70 kDa heat shock-related protein, chloroplastic	F:GO:0005524; F:GO:0051082; P:GO:0006457	F:ATP binding; F:unfolded protein binding; P:protein folding	G3DSA:3.90.640.10 (Gene3D);SSF53067 (SUPERFAMILY);cd10234 (CDD);PF00012 (Pfam);PR00301 (PRINTS);PS00329 (ProSitePatterns);G3DSA:3.30.420.40 (Gene3D);PS00297 (ProSitePatterns);Coil (Coils)	HSPA9-Ssq1-like_NBD (CDD);Hsp70 protein (Pfam);70kDa heat shock protein signature (PRINTS);Heat shock hsp70 proteins family signature 2. (ProSitePatterns);Heat shock hsp70 proteins family signature 1. (ProSitePatterns)	IPR013126 (Pfam);IPR013126 (PRINTS);IPR018181 (ProSitePatterns)	Heat shock protein 70 family (Pfam);Heat shock protein 70 family (PRINTS);Heat shock protein 70, conserved site (ProSitePatterns)	0.674826	-1.48	0.00127644	4081.Solyc01g103450.2.1
229	613	Gene.78339_TRINITY_DN52218_c0_g4_g.78339_m.78339	Gene.78339_TRINITY_DN52218_c0_g4_g.78339_m.78339	19.8	201.83	11720000	9983000	10560000	10850000	24200000	24100000	16620000	15740000	10800000	20170000	43	13	5	iTRAQ 8plex (K N-term)	17808	Gene.78339::TRINITY_DN52218_c0_g4::g.78339 ORF type:complete len:158 (-) TRINITY_DN52218_c0_g4:168-641(-)	sly:101264936	Hsp20.0	18.5 kDa class I heat shock protein-like	C:GO:0005737	C:cytoplasm	cd06472 (CDD);PF00011 (Pfam);PS01031 (ProSiteProfiles);G3DSA:2.60.40.790 (Gene3D);SSF49764 (SUPERFAMILY)	ACD_ScHsp26_like (CDD);Hsp20/alpha crystallin family (Pfam);Small heat shock protein (sHSP) domain profile. (ProSiteProfiles)	IPR002068 (Pfam);IPR002068 (ProSiteProfiles);IPR008978 (Gene3D);IPR008978 (SUPERFAMILY)	Alpha crystallin/Hsp20 domain (Pfam);Alpha crystallin/Hsp20 domain (ProSiteProfiles);HSP20-like chaperone (Gene3D);HSP20-like chaperone (SUPERFAMILY)	0.535449	-1.87	0.0104713	4081.Solyc06g076570.1.1
230	334	Gene.89106_TRINITY_DN50157_c0_g1_g.89106_m.89106	Gene.89106_TRINITY_DN50157_c0_g1_g.89106_m.89106	15.41	212.25	866900	776200	632300	670600	999600	960700	955700	899900	736500	954000	14	16	3	Carbamidomethylation; iTRAQ 8plex (K N-term)	25960	Gene.89106::TRINITY_DN50157_c0_g1::g.89106 ORF type:internal len:224 (+) TRINITY_DN50157_c0_g1:1-669(+)	sly:543903	HSC80;Lehsp90-2;hsp90-2	heat shock cognate protein 80	F:GO:0005524; F:GO:0051082; P:GO:0006457; P:GO:0006950	F:ATP binding; F:unfolded protein binding; P:protein folding; P:response to stress	SSF54211 (SUPERFAMILY);PF00183 (Pfam);Coil (Coils)	Hsp90 protein (Pfam)	IPR020568 (SUPERFAMILY);IPR001404 (Pfam)	Ribosomal protein S5 domain 2-type fold (SUPERFAMILY);Heat shock protein Hsp90 family (Pfam)	0.772013	-1.3	0.028774	4081.Solyc07g065840.2.1
232	2581	Gene.59579_TRINITY_DN53483_c3_g1_g.59579_m.59579	Gene.59579_TRINITY_DN53483_c3_g1_g.59579_m.59579	18.59	219.15	60270000	51460000	52280000	55290000	60200000	69890000	67340000	62450000	54840000	64990000	37	11	11	iTRAQ 8plex (K N-term)	16547	Gene.59579::TRINITY_DN53483_c3_g1::g.59579 ORF type:5prime_partial len:147 (+) TRINITY_DN53483_c3_g1:1-441(+)	sly:101256744		vicilin-like seed storage protein At2g18540	C:GO:0016021; F:GO:0045735	C:integral component of membrane; F:nutrient reservoir activity	G3DSA:2.60.120.10 (Gene3D);SSF51182 (SUPERFAMILY)		IPR014710 (Gene3D);IPR011051 (SUPERFAMILY)	RmlC-like jelly roll fold (Gene3D);RmlC-like cupin domain superfamily (SUPERFAMILY)	0.843822	-1.19	0.0138357	4081.Solyc02g085590.2.1
233	300	Gene.27033_TRINITY_DN52509_c1_g4_g.27033_m.27033	Gene.27033_TRINITY_DN52509_c1_g4_g.27033_m.27033	30.22	229.93	13040000	11870000	11700000	11740000	15850000	15870000	14760000	14200000	12090000	15170000	21	17	5	Carbamidomethylation; iTRAQ 8plex (K N-term); Deamidation (NQ)	26520	Gene.27033::TRINITY_DN52509_c1_g4::g.27033 ORF type:internal len:234 (+) TRINITY_DN52509_c1_g4:2-700(+)	sly:101254320		elongation factor 2	F:GO:0005525; P:GO:0006448; F:GO:0003746; F:GO:0003924; C:GO:0005840	F:GTP binding; P:regulation of translational elongation; F:translation elongation factor activity; F:GTPase activity; C:ribosome	SSF50447 (SUPERFAMILY);G3DSA:2.40.30.10 (Gene3D);G3DSA:3.90.1430.10 (Gene3D);SSF52540 (SUPERFAMILY)		IPR009000 (SUPERFAMILY);IPR027417 (SUPERFAMILY)	Translation protein, beta-barrel domain superfamily (SUPERFAMILY);P-loop containing nucleoside triphosphate hydrolase (SUPERFAMILY)	0.796968	-1.25	0.000950605	4081.Solyc08g062910.2.1
234	197	Gene.37593_TRINITY_DN44717_c1_g2_g.37593_m.37593	Gene.37593_TRINITY_DN44717_c1_g2_g.37593_m.37593	1.19	226.85	17890000	15740000	17020000	11050000	12650000	16590000	16840000	17810000	15470000	15980000	40	16	13	Carbamidomethylation; iTRAQ 8plex (K N-term); Deamidation (NQ)	47169	Gene.37593::TRINITY_DN44717_c1_g2::g.37593 ORF type:complete len:435 (-) TRINITY_DN44717_c1_g2:338-1642(-)	sly:544068	PGH1;ER28	bifunctional enolase 2/transcriptional activator-like	P:GO:0006094; P:GO:0009094; P:GO:0009651; P:GO:0006571; P:GO:0006096; P:GO:0046686; C:GO:0000015; C:GO:0005740; P:GO:0009416; C:GO:0005886; F:GO:0000287; F:GO:0004634; C:GO:0005634; F:GO:0003677; P:GO:0009409; C:GO:0009507; C:GO:0009506; P:GO:0009737; F:GO:0005507; P:GO:0000162	P:gluconeogenesis; P:L-phenylalanine biosynthetic process; P:response to salt stress; P:tyrosine biosynthetic process; P:glycolytic process; P:response to cadmium ion; C:phosphopyruvate hydratase complex; C:mitochondrial envelope; P:response to light stimulus; C:plasma membrane; F:magnesium ion binding; F:phosphopyruvate hydratase activity; C:nucleus; F:DNA binding; P:response to cold; C:chloropl…	TIGR01060 (TIGRFAM);SFLDG00178 (SFLD);SM01192 (SMART);Coil (Coils);PF03952 (Pfam);G3DSA:3.20.20.120 (Gene3D);SSF51604 (SUPERFAMILY);PS00164 (ProSitePatterns);SM01193 (SMART);MF_00318 (Hamap);cd03313 (CDD);SFLDS00001 (SFLD);SSF54826 (SUPERFAMILY);G3DSA:3.30.390.10 (Gene3D);PIRSF001400 (PIRSF);SFLDF00002 (SFLD);PR00148 (PRINTS);PF00113 (Pfam)	eno: phosphopyruvate hydratase (TIGRFAM);enolase (SFLD);Enolase, N-terminal domain (Pfam);Enolase signature. (ProSitePatterns);Enolase [eno]. (Hamap);enolase (CDD);Enolase (SFLD);Enolase signature (PRINTS);Enolase, C-terminal TIM barrel domain (Pfam)	IPR000941 (TIGRFAM);IPR000941 (SFLD);IPR020810 (SMART);IPR020811 (Pfam);IPR036849 (Gene3D);IPR036849 (SUPERFAMILY);IPR020809 (ProSitePatterns);IPR020811 (SMART);IPR000941 (Hamap);IPR000941 (CDD);IPR034390 (SFLD);IPR029017 (SUPERFAMILY);IPR029017 (Gene3D);IPR000941 (PIRSF);IPR000941 (PRINTS);IPR020810 (Pfam)	Enolase (TIGRFAM);Enolase (SFLD);Enolase, C-terminal TIM barrel domain (SMART);Enolase, N-terminal (Pfam);Enolase-like, C-terminal (Gene3D);Enolase-like, C-terminal (SUPERFAMILY);Enolase, conserved site (ProSitePatterns);Enolase, N-terminal (SMART);Enolase (Hamap);Enolase (CDD);Enolase-like superfamily (SFLD);Enolase-like, N-terminal (SUPERFAMILY);Enolase-like, N-terminal (Gene3D);Enolase (PIRSF)…	0.968085	-1.03	0.760326	4081.Solyc09g009020.2.1
235	1192	Gene.21068_TRINITY_DN41985_c1_g2_g.21068_m.21068	Gene.21068_TRINITY_DN41985_c1_g2_g.21068_m.21068	2.09	161.64	131700	82340	61490	70070	89090	69210	67570	76280	86390	75540	7	8	1	iTRAQ 8plex (K N-term)	30403	Gene.21068::TRINITY_DN41985_c1_g2::g.21068 ORF type:5prime_partial len:268 (+) TRINITY_DN41985_c1_g2:2-805(+)	sly:544116	tft10	14-3-3 protein 10	F:GO:0019904; P:GO:0090378; F:GO:0051117	F:protein domain specific binding; P:seed trichome elongation; F:ATPase binding	PF00244 (Pfam);SM00101 (SMART);G3DSA:1.20.190.20 (Gene3D);PR00305 (PRINTS);PS00797 (ProSitePatterns);PS00796 (ProSitePatterns);PIRSF000868 (PIRSF);Coil (Coils);SSF48445 (SUPERFAMILY)	14-3-3 protein (Pfam);14-3-3 protein zeta signature (PRINTS);14-3-3 proteins signature 2. (ProSitePatterns);14-3-3 proteins signature 1. (ProSitePatterns)	IPR023410 (Pfam);IPR023410 (SMART);IPR036815 (Gene3D);IPR000308 (PRINTS);IPR023409 (ProSitePatterns);IPR000308 (PIRSF);IPR036815 (SUPERFAMILY)	14-3-3 domain (Pfam);14-3-3 domain (SMART);14-3-3 domain superfamily (Gene3D);14-3-3 protein (PRINTS);14-3-3 protein, conserved site (ProSitePatterns);14-3-3 protein (PIRSF);14-3-3 domain superfamily (SUPERFAMILY)	1.14363	1.14	0.618016	4081.Solyc04g076060.2.1
236	410	Gene.81077_TRINITY_DN47962_c0_g1_g.81077_m.81077	Gene.81077_TRINITY_DN47962_c0_g1_g.81077_m.81077	18.55	224.08	7330000	6796000	5875000	6264000	8473000	8306000	8025000	7624000	6574000	8107000	40	13	6	iTRAQ 8plex (K N-term); Oxidation (M); Deamidation (NQ)	28036	Gene.81077::TRINITY_DN47962_c0_g1::g.81077 ORF type:complete len:258 (-) TRINITY_DN47962_c0_g1:179-952(-)	sly:543623	TAL;ToTAL	transaldolase family protein	P:GO:0005975; F:GO:0004801; C:GO:0005737; P:GO:0006098	P:carbohydrate metabolic process; F:sedoheptulose-7-phosphate:D-glyceraldehyde-3-phosphate glyceronetransferase activity; C:cytoplasm; P:pentose-phosphate shunt	G3DSA:3.20.20.70 (Gene3D);MF_00493 (Hamap);SSF51569 (SUPERFAMILY);PF00923 (Pfam)	Transaldolase [tal]. (Hamap);Transaldolase/Fructose-6-phosphate aldolase (Pfam)	IPR013785 (Gene3D);IPR004732 (Hamap);IPR001585 (Pfam)	Aldolase-type TIM barrel (Gene3D);Transaldolase type 2 (Hamap);Transaldolase/Fructose-6-phosphate aldolase (Pfam)	0.810904	-1.23	0.0139637	4081.Solyc00g006800.2.1
237	324	Gene.59210_TRINITY_DN49663_c2_g2_g.59210_m.59210	Gene.59210_TRINITY_DN49663_c2_g2_g.59210_m.59210	18.32	222.05	36020000	31480000	28840000	31060000	47750000	48090000	38010000	37690000	31850000	42880000	53	15	14	iTRAQ 8plex (K N-term); Oxidation (M); Deamidation (NQ)	31200	Gene.59210::TRINITY_DN49663_c2_g2::g.59210 ORF type:complete len:279 (-) TRINITY_DN49663_c2_g2:964-1800(-)	sly:101250401		probable nucleoredoxin 1	P:GO:0045454	P:cell redox homeostasis	Coil (Coils);PF13905 (Pfam);SSF52833 (SUPERFAMILY);G3DSA:3.40.30.10 (Gene3D)	Thioredoxin-like (Pfam)	IPR012336 (Pfam);IPR036249 (SUPERFAMILY)	Thioredoxin-like fold (Pfam);Thioredoxin-like superfamily (SUPERFAMILY)	0.742771	-1.35	0.0147231	4081.Solyc05g005460.2.1
238	433	Gene.7865_TRINITY_DN52908_c1_g5_g.7865_m.7865	Gene.7865_TRINITY_DN52908_c1_g5_g.7865_m.7865	19.02	217.85	23430000	21560000	19420000	22540000	28300000	27030000	25370000	24230000	21740000	26230000	34	13	6	Carbamidomethylation; iTRAQ 8plex (K N-term); Oxidation (M); Deamidation (NQ)	18868	Gene.7865::TRINITY_DN52908_c1_g5::g.7865 ORF type:3prime_partial len:170 (-) TRINITY_DN52908_c1_g5:1-507(-)	sly:101250808		40S ribosomal protein SA-like	P:GO:0006407; P:GO:0000461; F:GO:0003735; C:GO:0015935; P:GO:0000447; P:GO:0000028; C:GO:0030686; P:GO:0006412	P:rRNA export from nucleus; P:endonucleolytic cleavage to generate mature 3'-end of SSU-rRNA from (SSU-rRNA, 5.8S rRNA, LSU-rRNA); F:structural constituent of ribosome; C:small ribosomal subunit; P:endonucleolytic cleavage in ITS1 to separate SSU-rRNA from 5.8S rRNA and LSU-rRNA from tricistronic rRNA transcript (SSU-rRNA, 5.8S rRNA, LSU-rRNA); P:ribosomal small subunit assembly; C:90S preribosom…	PS00962 (ProSitePatterns);PR00395 (PRINTS);PS00963 (ProSitePatterns);SSF52313 (SUPERFAMILY);PF00318 (Pfam);cd01425 (CDD);G3DSA:3.40.50.10490 (Gene3D);TIGR01012 (TIGRFAM)	Ribosomal protein S2 signature 1. (ProSitePatterns);Ribosomal protein S2 signature (PRINTS);Ribosomal protein S2 signature 2. (ProSitePatterns);Ribosomal protein S2 (Pfam);RPS2 (CDD);uS2_euk_arch: ribosomal protein uS2 (TIGRFAM)	IPR018130 (ProSitePatterns);IPR001865 (PRINTS);IPR023591 (SUPERFAMILY);IPR001865 (Pfam);IPR001865 (CDD);IPR005707 (TIGRFAM)	Ribosomal protein S2, conserved site (ProSitePatterns);Ribosomal protein S2 (PRINTS);Ribosomal protein S2, flavodoxin-like domain superfamily (SUPERFAMILY);Ribosomal protein S2 (Pfam);Ribosomal protein S2 (CDD);Ribosomal protein S2, eukaryotic/archaeal (TIGRFAM)	0.828822	-1.21	0.0125314	4081.Solyc06g072120.2.1
242	223	Gene.85453_TRINITY_DN54217_c1_g1_g.85453_m.85453	Gene.85453_TRINITY_DN54217_c1_g1_g.85453_m.85453	18.19	226.54	9855000	8442000	7790000	7665000	10280000	11030000	10950000	11290000	8438000	10890000	36	19	9	Carbamidomethylation; iTRAQ 8plex (K N-term); Oxidation (M)	24312	Gene.85453::TRINITY_DN54217_c1_g1::g.85453 ORF type:5prime_partial len:220 (+) TRINITY_DN54217_c1_g1:1-660(+)	sly:101250055		probable aldo-keto reductase 2			PF00248 (Pfam);cd06660 (CDD);SSF51430 (SUPERFAMILY);G3DSA:3.20.20.100 (Gene3D)	Aldo/keto reductase family (Pfam);Aldo_ket_red (CDD)	IPR023210 (Pfam);IPR023210 (CDD);IPR036812 (SUPERFAMILY);IPR036812 (Gene3D)	NADP-dependent oxidoreductase domain (Pfam);NADP-dependent oxidoreductase domain (CDD);NADP-dependent oxidoreductase domain superfamily (SUPERFAMILY);NADP-dependent oxidoreductase domain superfamily (Gene3D)	0.774839	-1.29	0.0151705	4081.Solyc09g097960.2.1
243	484	Gene.54031_TRINITY_DN44334_c1_g1_g.54031_m.54031	Gene.54031_TRINITY_DN44334_c1_g1_g.54031_m.54031	24.19	216.6	17120000	15030000	15040000	15570000	19410000	19160000	18990000	17940000	15690000	18870000	44	13	6	Carbamidomethylation; iTRAQ 8plex (K N-term); Oxidation (M); Deamidation (NQ)	25543	Gene.54031::TRINITY_DN44334_c1_g1::g.54031 ORF type:complete len:225 (-) TRINITY_DN44334_c1_g1:1526-2200(-)	sly:101246830		stearoyl-[acyl-carrier-protein] 9-desaturase, chloroplastic	C:GO:0009507; F:GO:0005515; F:GO:0046872; N/A; F:GO:0045300; P:GO:0055114; P:GO:0006633	C:chloroplast; F:protein binding; F:metal ion binding; N/A; F:acyl-[acyl-carrier-protein] desaturase activity; P:oxidation-reduction process; P:fatty acid biosynthetic process	PF03405 (Pfam);G3DSA:1.10.620.20 (Gene3D);SSF47240 (SUPERFAMILY)	Fatty acid desaturase (Pfam)	IPR005067 (Pfam);IPR009078 (SUPERFAMILY)	Fatty acid desaturase, type 2 (Pfam);Ferritin-like superfamily (SUPERFAMILY)	0.831479	-1.2	0.00381066	4081.Solyc06g053480.2.1
244	151	Gene.82251_TRINITY_DN47817_c0_g1_g.82251_m.82251	Gene.82251_TRINITY_DN47817_c0_g1_g.82251_m.82251	0.91	242.86	1974000	1535000	1530000	964700	1206000	1628000	1626000	1663000	1501000	1531000	17	17	5	Carbamidomethylation; iTRAQ 8plex (K N-term); Deamidation (NQ)	50152	Gene.82251::TRINITY_DN47817_c0_g1::g.82251 ORF type:complete len:452 (+) TRINITY_DN47817_c0_g1:88-1443(+)	sly:101255154		tubulin alpha chain	F:GO:0005525; P:GO:0007010; C:GO:0005737; F:GO:0003924; F:GO:0005200; C:GO:0005874; P:GO:0007017	F:GTP binding; P:cytoskeleton organization; C:cytoplasm; F:GTPase activity; F:structural constituent of cytoskeleton; C:microtubule; P:microtubule-based process	SM00864 (SMART);G3DSA:3.40.50.1440 (Gene3D);cd02186 (CDD);G3DSA:3.30.1330.20 (Gene3D);SSF55307 (SUPERFAMILY);PF00091 (Pfam);SM00865 (SMART);PS00227 (ProSitePatterns);G3DSA:1.10.287.600 (Gene3D);mobidb-lite (MobiDBLite);PR01162 (PRINTS);PF03953 (Pfam);PR01161 (PRINTS);SSF52490 (SUPERFAMILY)	alpha_tubulin (CDD);Tubulin/FtsZ family, GTPase domain (Pfam);Tubulin subunits alpha, beta, and gamma signature. (ProSitePatterns);consensus disorder prediction (MobiDBLite);Alpha-tubulin signature (PRINTS);Tubulin C-terminal domain (Pfam);Tubulin signature (PRINTS)	IPR003008 (SMART);IPR036525 (Gene3D);IPR037103 (Gene3D);IPR008280 (SUPERFAMILY);IPR003008 (Pfam);IPR018316 (SMART);IPR017975 (ProSitePatterns);IPR002452 (PRINTS);IPR018316 (Pfam);IPR000217 (PRINTS);IPR036525 (SUPERFAMILY)	Tubulin/FtsZ, GTPase domain (SMART);Tubulin/FtsZ, GTPase domain superfamily (Gene3D);Tubulin/FtsZ, C-terminal domain superfamily (Gene3D);Tubulin/FtsZ, C-terminal (SUPERFAMILY);Tubulin/FtsZ, GTPase domain (Pfam);Tubulin/FtsZ, 2-layer sandwich domain (SMART);Tubulin, conserved site (ProSitePatterns);Alpha tubulin (PRINTS);Tubulin/FtsZ, 2-layer sandwich domain (Pfam);Tubulin (PRINTS);Tubulin/FtsZ, …	0.980405	-1.02	0.810961	4081.Solyc02g087880.2.1
245	447	Gene.4950_TRINITY_DN41807_c1_g2_g.4950_m.4950	Gene.4950_TRINITY_DN41807_c1_g2_g.4950_m.4950	25.16	203.79	40850000	38640000	35720000	36320000	54990000	54620000	46820000	46520000	37880000	50730000	42	13	9	Carbamidomethylation; iTRAQ 8plex (K N-term); Deamidation (NQ)	25161	Gene.4950::TRINITY_DN41807_c1_g2::g.4950 ORF type:complete len:222 (+) TRINITY_DN41807_c1_g2:102-767(+)	sly:778291	RAN2B	GTP-binding nuclear protein Ran-3	F:GO:0005525; C:GO:0005634; P:GO:0000054; C:GO:0009506; F:GO:0005515; F:GO:0003924; P:GO:0006606; C:GO:0005829; C:GO:0005794	F:GTP binding; C:nucleus; P:ribosomal subunit export from nucleus; C:plasmodesma; F:protein binding; F:GTPase activity; P:protein import into nucleus; C:cytosol; C:Golgi apparatus	cd00877 (CDD);TIGR00231 (TIGRFAM);PF00071 (Pfam);G3DSA:3.40.50.300 (Gene3D);SM00175 (SMART);SM00174 (SMART);SSF52540 (SUPERFAMILY);PS51418 (ProSiteProfiles);PR00627 (PRINTS);SM00173 (SMART);SM00176 (SMART);G3DSA:3.30.70.1390 (Gene3D)	Ran (CDD);small_GTP: small GTP-binding protein domain (TIGRFAM);Ras family (Pfam);small GTPase Ran family profile. (ProSiteProfiles);GTP-binding nuclear protein Ran/Tc4 family signature (PRINTS)	IPR005225 (TIGRFAM);IPR001806 (Pfam);IPR027417 (SUPERFAMILY);IPR002041 (ProSiteProfiles);IPR002041 (PRINTS)	Small GTP-binding protein domain (TIGRFAM);Small GTPase superfamily (Pfam);P-loop containing nucleoside triphosphate hydrolase (SUPERFAMILY);Ran GTPase (ProSiteProfiles);Ran GTPase (PRINTS)	0.746698	-1.34	0.00304789	4081.Solyc01g104700.2.1
246	200	Gene.59129_TRINITY_DN43453_c3_g1_g.59129_m.59129	Gene.59129_TRINITY_DN43453_c3_g1_g.59129_m.59129	5.73	236.64	5204000	4682000	4769000	3452000	4217000	5844000	5432000	5245000	4527000	5185000	11	18	6	iTRAQ 8plex (K N-term); Deamidation (NQ)	86116	Gene.59129::TRINITY_DN43453_c3_g1::g.59129 ORF type:5prime_partial len:748 (+) TRINITY_DN43453_c3_g1:3-2246(+)	sly:101260143	HSP90	heat shock protein 83	F:GO:0005524; C:GO:0005737; F:GO:0051082; P:GO:0006457; P:GO:0006950	F:ATP binding; C:cytoplasm; F:unfolded protein binding; P:protein folding; P:response to stress	PR00775 (PRINTS);PIRSF002583 (PIRSF);PF00183 (Pfam);SSF110942 (SUPERFAMILY);Coil (Coils);mobidb-lite (MobiDBLite);PS00298 (ProSitePatterns);SSF55874 (SUPERFAMILY);PF02518 (Pfam);SM00387 (SMART);MF_00505 (Hamap);G3DSA:3.30.565.10 (Gene3D);SSF54211 (SUPERFAMILY);cd00075 (CDD)	90kDa heat shock protein signature (PRINTS);Hsp90 protein (Pfam);consensus disorder prediction (MobiDBLite);Heat shock hsp90 proteins family signature. (ProSitePatterns);Histidine kinase-, DNA gyrase B-, and HSP90-like ATPase (Pfam);Chaperone protein HtpG [htpG]. (Hamap);HATPase_c (CDD)	IPR020575 (PRINTS);IPR001404 (PIRSF);IPR001404 (Pfam);IPR037196 (SUPERFAMILY);IPR019805 (ProSitePatterns);IPR036890 (SUPERFAMILY);IPR003594 (Pfam);IPR003594 (SMART);IPR001404 (Hamap);IPR036890 (Gene3D);IPR020568 (SUPERFAMILY);IPR003594 (CDD)	Heat shock protein Hsp90, N-terminal (PRINTS);Heat shock protein Hsp90 family (PIRSF);Heat shock protein Hsp90 family (Pfam);HSP90, C-terminal domain (SUPERFAMILY);Heat shock protein Hsp90, conserved site (ProSitePatterns);Histidine kinase/HSP90-like ATPase superfamily (SUPERFAMILY);Histidine kinase/HSP90-like ATPase (Pfam);Histidine kinase/HSP90-like ATPase (SMART);Heat shock protein Hsp90 famil…	0.873095	-1.15	0.267301	4081.Solyc03g007890.2.1
248	471	Gene.19939_TRINITY_DN50418_c2_g3_g.19939_m.19939	Gene.19939_TRINITY_DN50418_c2_g3_g.19939_m.19939	12.22	180.5	2828000	2538000	2325000	2443000	2562000	3176000	3171000	2912000	2533000	2955000	8	12	4	Carbamidomethylation; iTRAQ 8plex (K N-term); Oxidation (M); Deamidation (NQ)	55492	Gene.19939::TRINITY_DN50418_c2_g3::g.19939 ORF type:complete len:512 (+) TRINITY_DN50418_c2_g3:55-1590(+)	sly:101248260		aspartic proteinase-like	F:GO:0004190; P:GO:0006508; P:GO:0006629; C:GO:0016021	F:aspartic-type endopeptidase activity; P:proteolysis; P:lipid metabolic process; C:integral component of membrane	PF05184 (Pfam);PS00141 (ProSitePatterns);PF03489 (Pfam);G3DSA:2.40.70.10 (Gene3D);PS51767 (ProSiteProfiles);PS50015 (ProSiteProfiles);SSF47862 (SUPERFAMILY);cd06098 (CDD);SSF50630 (SUPERFAMILY);PF00026 (Pfam);PR00792 (PRINTS)	Saposin-like type B, region 1 (Pfam);Eukaryotic and viral aspartyl proteases active site. (ProSitePatterns);Saposin-like type B, region 2 (Pfam);Peptidase family A1 domain profile. (ProSiteProfiles);Saposin B type domain profile. (ProSiteProfiles);phytepsin (CDD);Eukaryotic aspartyl protease (Pfam);Pepsin (A1) aspartic protease family signature (PRINTS)	IPR007856 (Pfam);IPR001969 (ProSitePatterns);IPR008138 (Pfam);IPR021109 (Gene3D);IPR033121 (ProSiteProfiles);IPR008139 (ProSiteProfiles);IPR011001 (SUPERFAMILY);IPR033869 (CDD);IPR021109 (SUPERFAMILY);IPR033121 (Pfam);IPR001461 (PRINTS)	Saposin-like type B, region 1 (Pfam);Aspartic peptidase, active site (ProSitePatterns);Saposin B type, region 2 (Pfam);Aspartic peptidase domain superfamily (Gene3D);Peptidase family A1 domain (ProSiteProfiles);Saposin B type domain (ProSiteProfiles);Saposin-like (SUPERFAMILY);Phytepsin (CDD);Aspartic peptidase domain superfamily (SUPERFAMILY);Peptidase family A1 domain (Pfam);Aspartic peptidase …	0.857191	-1.17	0.0599791	4081.Solyc02g080880.2.1
249	94	Gene.5145_TRINITY_DN45325_c1_g1_g.5145_m.5145	Gene.5145_TRINITY_DN45325_c1_g1_g.5145_m.5145	15.33	239.56	16550000	15490000	14390000	13320000	17770000	18210000	17810000	17380000	14960000	17800000	30	19	11	Carbamidomethylation; iTRAQ 8plex (K N-term); Deamidation (NQ)	54573	Gene.5145::TRINITY_DN45325_c1_g1::g.5145 ORF type:complete len:510 (+) TRINITY_DN45325_c1_g1:203-1732(+)	sly:101267392		enolase 1, chloroplastic	C:GO:0009570; F:GO:0000287; F:GO:0004634; P:GO:0006094; P:GO:0009094; P:GO:0000162; P:GO:0006571; P:GO:0006096; C:GO:0000015; P:GO:0009735	C:chloroplast stroma; F:magnesium ion binding; F:phosphopyruvate hydratase activity; P:gluconeogenesis; P:L-phenylalanine biosynthetic process; P:tryptophan biosynthetic process; P:tyrosine biosynthetic process; P:glycolytic process; C:phosphopyruvate hydratase complex; P:response to cytokinin	MF_00318 (Hamap);mobidb-lite (MobiDBLite);PR00148 (PRINTS);SM01192 (SMART);SM01193 (SMART);SFLDS00001 (SFLD);TIGR01060 (TIGRFAM);G3DSA:3.30.390.10 (Gene3D);SSF51604 (SUPERFAMILY);PS00164 (ProSitePatterns);SFLDG00178 (SFLD);SFLDF00002 (SFLD);PF00113 (Pfam);G3DSA:3.20.20.120 (Gene3D);SSF54826 (SUPERFAMILY);cd03313 (CDD);PF03952 (Pfam)	Enolase [eno]. (Hamap);consensus disorder prediction (MobiDBLite);Enolase signature (PRINTS);Enolase (SFLD);eno: phosphopyruvate hydratase (TIGRFAM);Enolase signature. (ProSitePatterns);enolase (SFLD);Enolase, C-terminal TIM barrel domain (Pfam);enolase (CDD);Enolase, N-terminal domain (Pfam)	IPR000941 (Hamap);IPR000941 (PRINTS);IPR020810 (SMART);IPR020811 (SMART);IPR034390 (SFLD);IPR000941 (TIGRFAM);IPR029017 (Gene3D);IPR036849 (SUPERFAMILY);IPR020809 (ProSitePatterns);IPR000941 (SFLD);IPR020810 (Pfam);IPR036849 (Gene3D);IPR029017 (SUPERFAMILY);IPR000941 (CDD);IPR020811 (Pfam)	Enolase (Hamap);Enolase (PRINTS);Enolase, C-terminal TIM barrel domain (SMART);Enolase, N-terminal (SMART);Enolase-like superfamily (SFLD);Enolase (TIGRFAM);Enolase-like, N-terminal (Gene3D);Enolase-like, C-terminal (SUPERFAMILY);Enolase, conserved site (ProSitePatterns);Enolase (SFLD);Enolase, C-terminal TIM barrel domain (Pfam);Enolase-like, C-terminal (Gene3D);Enolase-like, N-terminal (SUPERFA…	0.840449	-1.19	0.0293089	4081.Solyc03g114500.2.1
250	181	Gene.36439_TRINITY_DN52885_c1_g6_g.36439_m.36439	Gene.36439_TRINITY_DN52885_c1_g6_g.36439_m.36439	26.03	241.85	18270000	18460000	16140000	15770000	23760000	23270000	21940000	21930000	17160000	22720000	56	20	13	Carbamidomethylation; iTRAQ 8plex (K N-term); Oxidation (M); Deamidation (NQ)	28797	Gene.36439::TRINITY_DN52885_c1_g6::g.36439 ORF type:complete len:265 (-) TRINITY_DN52885_c1_g6:249-1043(-)	sly:544164	ME1;LeME1;NADP-ME	NADP-dependent malic enzyme	P:GO:0006108; F:GO:0046872; F:GO:0051287; P:GO:0051260; F:GO:0004471; P:GO:0006099; F:GO:0004473; P:GO:0006090; P:GO:0015976	P:malate metabolic process; F:metal ion binding; F:NAD binding; P:protein homooligomerization; F:malate dehydrogenase (decarboxylating) (NAD+) activity; P:tricarboxylic acid cycle; F:malate dehydrogenase (decarboxylating) (NADP+) activity; P:pyruvate metabolic process; P:carbon utilization	G3DSA:3.40.50.720 (Gene3D);PR00072 (PRINTS);PIRSF000106 (PIRSF);cd05312 (CDD);PF03949 (Pfam);SSF51735 (SUPERFAMILY);SM00919 (SMART)	Malic enzyme signature (PRINTS);NAD_bind_1_malic_enz (CDD);Malic enzyme, NAD binding domain (Pfam)	IPR001891 (PRINTS);IPR001891 (PIRSF);IPR012302 (Pfam);IPR036291 (SUPERFAMILY);IPR012302 (SMART)	Malic oxidoreductase (PRINTS);Malic oxidoreductase (PIRSF);Malic enzyme, NAD-binding (Pfam);NAD(P)-binding domain superfamily (SUPERFAMILY);Malic enzyme, NAD-binding (SMART)	0.755282	-1.32	0.00249459	4081.Solyc12g044600.2.1
251	434	Gene.16024_TRINITY_DN45878_c0_g1_g.16024_m.16024	Gene.16024_TRINITY_DN45878_c0_g1_g.16024_m.16024	19.27	225.68	6734000	6946000	5465000	7589000	10090000	9747000	8325000	8436000	6683000	9150000	15	11	4	Carbamidomethylation; iTRAQ 8plex (K N-term); Oxidation (M); Deamidation (NQ)	47836	Gene.16024::TRINITY_DN45878_c0_g1::g.16024 ORF type:3prime_partial len:447 (+) TRINITY_DN45878_c0_g1:91-1428(+)	sly:101263320		chaperonin CPN60-2, mitochondrial	P:GO:0045041; F:GO:0005524; F:GO:0044183; C:GO:0005739; P:GO:0061077; C:GO:0005829; F:GO:0051082; P:GO:0042026; P:GO:0006458	P:protein import into mitochondrial intermembrane space; F:ATP binding; F:protein binding involved in protein folding; C:mitochondrion; P:chaperone-mediated protein folding; C:cytosol; F:unfolded protein binding; P:protein refolding; P:'de novo' protein folding	PF00118 (Pfam);G3DSA:1.10.560.10 (Gene3D);SSF52029 (SUPERFAMILY);G3DSA:3.50.7.10 (Gene3D);SSF48592 (SUPERFAMILY);TIGR02348 (TIGRFAM);PR00298 (PRINTS);cd03344 (CDD)	TCP-1/cpn60 chaperonin family (Pfam);GroEL: chaperonin GroL (TIGRFAM);60kDa chaperonin signature (PRINTS);GroEL (CDD)	IPR002423 (Pfam);IPR027413 (Gene3D);IPR027409 (SUPERFAMILY);IPR027409 (Gene3D);IPR027413 (SUPERFAMILY);IPR001844 (TIGRFAM);IPR001844 (PRINTS);IPR001844 (CDD)	Chaperonin Cpn60/TCP-1 family (Pfam);GroEL-like equatorial domain superfamily (Gene3D);GroEL-like apical domain superfamily (SUPERFAMILY);GroEL-like apical domain superfamily (Gene3D);GroEL-like equatorial domain superfamily (SUPERFAMILY);Chaperonin Cpn60 (TIGRFAM);Chaperonin Cpn60 (PRINTS);Chaperonin Cpn60 (CDD)	0.730383	-1.37	0.0118304	4081.Solyc05g053470.2.1
252	1590	Gene.69968_TRINITY_DN51087_c1_g6_g.69968_m.69968	Gene.69968_TRINITY_DN51087_c1_g6_g.69968_m.69968	10.77	153.86	285100	209900	263600	224100	278000	335200	281600	277600	245700	293100	9	6	1	Carbamidomethylation; iTRAQ 8plex (K N-term); Oxidation (M); Deamidation (NQ)	34686	Gene.69968::TRINITY_DN51087_c1_g6::g.69968 ORF type:3prime_partial len:318 (-) TRINITY_DN51087_c1_g6:3-953(-)	sly:101264700		Elongation factor 1-alpha	F:GO:0005525; P:GO:0006448; F:GO:0003746; F:GO:0003924; C:GO:0005840	F:GTP binding; P:regulation of translational elongation; F:translation elongation factor activity; F:GTPase activity; C:ribosome	SSF50447 (SUPERFAMILY);cd03693 (CDD);cd01883 (CDD);PF00009 (Pfam);G3DSA:3.40.50.300 (Gene3D);PR00315 (PRINTS);TIGR00483 (TIGRFAM);SSF52540 (SUPERFAMILY);G3DSA:2.40.30.10 (Gene3D);PF03144 (Pfam);PS00301 (ProSitePatterns);PS51722 (ProSiteProfiles)	EF1_alpha_II (CDD);EF1_alpha (CDD);Elongation factor Tu GTP binding domain (Pfam);GTP-binding elongation factor signature (PRINTS);EF-1_alpha: translation elongation factor EF-1, subunit alpha (TIGRFAM);Elongation factor Tu domain 2 (Pfam);Translational (tr)-type guanine nucleotide-binding (G) domain signature. (ProSitePatterns);Translational (tr)-type guanine nucleotide-binding (G) domain profil…	IPR009000 (SUPERFAMILY);IPR000795 (Pfam);IPR000795 (PRINTS);IPR004539 (TIGRFAM);IPR027417 (SUPERFAMILY);IPR004161 (Pfam);IPR031157 (ProSitePatterns);IPR000795 (ProSiteProfiles)	Translation protein, beta-barrel domain superfamily (SUPERFAMILY);Transcription factor, GTP-binding domain (Pfam);Transcription factor, GTP-binding domain (PRINTS);Translation elongation factor EF1A, eukaryotic/archaeal (TIGRFAM);P-loop containing nucleoside triphosphate hydrolase (SUPERFAMILY);Translation elongation factor EFTu-like, domain 2 (Pfam);Tr-type G domain, conserved site (ProSitePatte…	0.83828	-1.19	0.0837529	4081.Solyc11g069700.1.1
253	160	Gene.47526_TRINITY_DN54490_c5_g1_g.47526_m.47526	Gene.47526_TRINITY_DN54490_c5_g1_g.47526_m.47526	16.94	253.77	19740000	19140000	17740000	17960000	22400000	25270000	20970000	20750000	18650000	22350000	42	21	11	Carbamidomethylation; iTRAQ 8plex (K N-term); Oxidation (M); Deamidation (NQ)	29515	Gene.47526::TRINITY_DN54490_c5_g1::g.47526 ORF type:complete len:266 (+) TRINITY_DN54490_c5_g1:626-1423(+)	sly:101263592		glyoxysomal fatty acid beta-oxidation multifunctional protein MFP-a	C:GO:0005777; P:GO:0006635; F:GO:0003857; C:GO:0016021; P:GO:0006552; P:GO:0006574; P:GO:0006550; P:GO:0006633; P:GO:0006568; P:GO:0018874; F:GO:0070403; P:GO:0006554	C:peroxisome; P:fatty acid beta-oxidation; F:3-hydroxyacyl-CoA dehydrogenase activity; C:integral component of membrane; P:leucine catabolic process; P:valine catabolic process; P:isoleucine catabolic process; P:fatty acid biosynthetic process; P:tryptophan metabolic process; P:benzoate metabolic process; F:NAD+ binding; P:lysine catabolic process	PF02737 (Pfam);G3DSA:3.40.50.720 (Gene3D);SSF48179 (SUPERFAMILY);G3DSA:1.10.1040.10 (Gene3D);PF00725 (Pfam);PS00067 (ProSitePatterns)	3-hydroxyacyl-CoA dehydrogenase, NAD binding domain (Pfam);3-hydroxyacyl-CoA dehydrogenase, C-terminal domain (Pfam);3-hydroxyacyl-CoA dehydrogenase signature. (ProSitePatterns)	IPR006176 (Pfam);IPR008927 (SUPERFAMILY);IPR013328 (Gene3D);IPR006108 (Pfam);IPR006180 (ProSitePatterns)	3-hydroxyacyl-CoA dehydrogenase, NAD binding (Pfam);6-phosphogluconate dehydrogenase-like, C-terminal domain superfamily (SUPERFAMILY);6-phosphogluconate dehydrogenase, domain 2 (Gene3D);3-hydroxyacyl-CoA dehydrogenase, C-terminal (Pfam);3-hydroxyacyl-CoA dehydrogenase, conserved site (ProSitePatterns)	0.834452	-1.2	0.0202302	4081.Solyc12g099440.1.1
255	66	Gene.86916_TRINITY_DN49418_c1_g1_g.86916_m.86916	Gene.86916_TRINITY_DN49418_c1_g1_g.86916_m.86916	11.19	266.42	13670000	11720000	10270000	10200000	14290000	14680000	12840000	12720000	11490000	13630000	24	25	8	Carbamidomethylation; iTRAQ 8plex (K N-term)	49144	Gene.86916::TRINITY_DN49418_c1_g1::g.86916 ORF type:5prime_partial len:455 (+) TRINITY_DN49418_c1_g1:2-1366(+)	sly:101246121		T-complex protein 1 subunit delta	C:GO:0005832; F:GO:0005524; F:GO:0044183; P:GO:0061077; F:GO:0051082; P:GO:0006458	C:chaperonin-containing T-complex; F:ATP binding; F:protein binding involved in protein folding; P:chaperone-mediated protein folding; F:unfolded protein binding; P:'de novo' protein folding	PS00995 (ProSitePatterns);SSF52029 (SUPERFAMILY);PF00118 (Pfam);cd03338 (CDD);PR00304 (PRINTS);G3DSA:1.10.560.10 (Gene3D);G3DSA:3.50.7.10 (Gene3D);SSF54849 (SUPERFAMILY);TIGR02342 (TIGRFAM);SSF48592 (SUPERFAMILY)	Chaperonins TCP-1 signature 3. (ProSitePatterns);TCP-1/cpn60 chaperonin family (Pfam);TCP1_delta (CDD);Tailless complex polypeptide 1 (chaperone) signature (PRINTS);chap_CCT_delta: T-complex protein 1, delta subunit (TIGRFAM)	IPR002194 (ProSitePatterns);IPR027409 (SUPERFAMILY);IPR002423 (Pfam);IPR012717 (CDD);IPR017998 (PRINTS);IPR027413 (Gene3D);IPR027409 (Gene3D);IPR037290 (SUPERFAMILY);IPR012717 (TIGRFAM);IPR027413 (SUPERFAMILY)	Chaperonin TCP-1, conserved site (ProSitePatterns);GroEL-like apical domain superfamily (SUPERFAMILY);Chaperonin Cpn60/TCP-1 family (Pfam);T-complex protein 1, delta subunit (CDD);Chaperone tailless complex polypeptide 1 (TCP-1) (PRINTS);GroEL-like equatorial domain superfamily (Gene3D);GroEL-like apical domain superfamily (Gene3D);Chaperonin Cpn60/TCP-1 domain superfamily (SUPERFAMILY);T-complex…	0.842993	-1.19	0.0760326	4081.Solyc03g118910.1.1
256	665	Gene.82049_TRINITY_DN44239_c0_g2_g.82049_m.82049	Gene.82049_TRINITY_DN44239_c0_g2_g.82049_m.82049	12.59	204.13	7718000	6421000	6211000	6449000	8621000	8717000	7417000	7074000	6700000	7957000	4	11	2	iTRAQ 8plex (K N-term)	42201	Gene.82049::TRINITY_DN44239_c0_g2::g.82049 ORF type:5prime_partial len:362 (+) TRINITY_DN44239_c0_g2:1-1086(+)	sly:543585	CAT2	catalase isozyme 1	F:GO:0004096; P:GO:0009845; P:GO:0006568; C:GO:0009514; F:GO:0020037; P:GO:0042744; C:GO:0005634; P:GO:0006979; F:GO:0046872; P:GO:0006804; P:GO:0098869; P:GO:0015947; P:GO:0055114	F:catalase activity; P:seed germination; P:tryptophan metabolic process; C:glyoxysome; F:heme binding; P:hydrogen peroxide catabolic process; C:nucleus; P:response to oxidative stress; F:metal ion binding; P:obsolete peroxidase reaction; P:cellular oxidant detoxification; P:methane metabolic process; P:oxidation-reduction process	SSF56634 (SUPERFAMILY);PF00199 (Pfam);SM01060 (SMART);PS00437 (ProSitePatterns);PR00067 (PRINTS);PS51402 (ProSiteProfiles);PF06628 (Pfam);G3DSA:2.40.180.10 (Gene3D)	Catalase (Pfam);Catalase proximal heme-ligand signature. (ProSitePatterns);Catalase signature (PRINTS);catalase family profile. (ProSiteProfiles);Catalase-related immune-responsive (Pfam)	IPR020835 (SUPERFAMILY);IPR011614 (Pfam);IPR011614 (SMART);IPR002226 (ProSitePatterns);IPR018028 (PRINTS);IPR018028 (ProSiteProfiles);IPR010582 (Pfam);IPR037060 (Gene3D)	Catalase superfamily (SUPERFAMILY);Catalase core domain (Pfam);Catalase core domain (SMART);Catalase haem-binding site (ProSitePatterns);Catalase, mono-functional, haem-containing (PRINTS);Catalase, mono-functional, haem-containing (ProSiteProfiles);Catalase immune-responsive domain (Pfam);Catalase core domain superfamily (Gene3D)	0.842026	-1.19	0.0550808	4081.Solyc02g082760.2.1
257	1257	Gene.76429_TRINITY_DN51849_c2_g1_g.76429_m.76429	Gene.76429_TRINITY_DN51849_c2_g1_g.76429_m.76429	24.1	149.07	993600	948000	955000	850700	1204000	1231000	1216000	1052000	936800	1176000	14	7	1	iTRAQ 8plex (K N-term)	13017	Gene.76429::TRINITY_DN51849_c2_g1::g.76429 ORF type:internal len:114 (+) TRINITY_DN51849_c2_g1:1-339(+)	sly:543562	TFT6	14-3-3-like protein	F:GO:0019904; C:GO:0016021	F:protein domain specific binding; C:integral component of membrane	SSF48445 (SUPERFAMILY);PF00244 (Pfam);PS00796 (ProSitePatterns);Coil (Coils);G3DSA:1.20.190.20 (Gene3D);SM00101 (SMART)	14-3-3 protein (Pfam);14-3-3 proteins signature 1. (ProSitePatterns)	IPR036815 (SUPERFAMILY);IPR023410 (Pfam);IPR023409 (ProSitePatterns);IPR036815 (Gene3D);IPR023410 (SMART)	14-3-3 domain superfamily (SUPERFAMILY);14-3-3 domain (Pfam);14-3-3 protein, conserved site (ProSitePatterns);14-3-3 domain superfamily (Gene3D);14-3-3 domain (SMART)	0.796599	-1.26	0.00389045	4081.Solyc11g010200.1.1
258	102	Gene.51295_TRINITY_DN50305_c4_g2_g.51295_m.51295	Gene.51295_TRINITY_DN50305_c4_g2_g.51295_m.51295	29.45	257.21	24500000	21970000	20490000	22260000	30090000	31300000	29320000	27470000	22330000	29540000	59	29	27	Carbamidomethylation; iTRAQ 8plex (K N-term); Deamidation (NQ)	70019	Gene.51295::TRINITY_DN50305_c4_g2::g.51295 ORF type:complete len:640 (-) TRINITY_DN50305_c4_g2:1104-3023(-)	sly:101255264		patellin-3-like			SM01100 (SMART);G3DSA:3.40.525.10 (Gene3D);cd00170 (CDD);mobidb-lite (MobiDBLite);SM00516 (SMART);PR00180 (PRINTS);PF00650 (Pfam);SSF52087 (SUPERFAMILY);SSF46938 (SUPERFAMILY);PF03765 (Pfam);PS50191 (ProSiteProfiles)	SEC14 (CDD);consensus disorder prediction (MobiDBLite);Cellular retinaldehyde-binding protein signature (PRINTS);CRAL/TRIO domain (Pfam);CRAL/TRIO, N-terminal domain (Pfam);CRAL-TRIO lipid binding domain profile. (ProSiteProfiles)	IPR011074 (SMART);IPR036865 (Gene3D);IPR001251 (CDD);IPR001251 (SMART);IPR001251 (Pfam);IPR036865 (SUPERFAMILY);IPR036273 (SUPERFAMILY);IPR011074 (Pfam);IPR001251 (ProSiteProfiles)	CRAL/TRIO, N-terminal domain (SMART);CRAL-TRIO lipid binding domain superfamily (Gene3D);CRAL-TRIO lipid binding domain (CDD);CRAL-TRIO lipid binding domain (SMART);CRAL-TRIO lipid binding domain (Pfam);CRAL-TRIO lipid binding domain superfamily (SUPERFAMILY);CRAL/TRIO, N-terminal domain superfamily (SUPERFAMILY);CRAL/TRIO, N-terminal domain (Pfam);CRAL-TRIO lipid binding domain (ProSiteProfiles)	0.755924	-1.32	0.00113501	4081.Solyc11g051160.1.1
259	255	Gene.60691_TRINITY_DN50764_c1_g3_g.60691_m.60691	Gene.60691_TRINITY_DN50764_c1_g3_g.60691_m.60691	10.87	213.09	1334000	1266000	1115000	1037000	1370000	1364000	1437000	1298000	1188000	1367000	5	16	1	iTRAQ 8plex (K N-term)	37488	Gene.60691::TRINITY_DN50764_c1_g3::g.60691 ORF type:3prime_partial len:331 (+) TRINITY_DN50764_c1_g3:100-1089(+)	sly:101266405		eukaryotic initiation factor 4A-14	F:GO:0003743; F:GO:0005524; P:GO:0010501; C:GO:0005730; C:GO:0005840; P:GO:0006446; F:GO:0004004	F:translation initiation factor activity; F:ATP binding; P:RNA secondary structure unwinding; C:nucleolus; C:ribosome; P:regulation of translational initiation; F:ATP-dependent RNA helicase activity	G3DSA:3.40.50.300 (Gene3D);cd00079 (CDD);SSF52540 (SUPERFAMILY);PF00271 (Pfam);PS51192 (ProSiteProfiles);PS51194 (ProSiteProfiles);PS00039 (ProSitePatterns);SM00487 (SMART);cd00268 (CDD);PS51195 (ProSiteProfiles);PF00270 (Pfam)	HELICc (CDD);Helicase conserved C-terminal domain (Pfam);Superfamilies 1 and 2 helicase ATP-binding type-1 domain profile. (ProSiteProfiles);Superfamilies 1 and 2 helicase C-terminal domain profile. (ProSiteProfiles);DEAD-box subfamily ATP-dependent helicases signature. (ProSitePatterns);DEADc (CDD);DEAD-box RNA helicase Q motif profile. (ProSiteProfiles);DEAD/DEAH box helicase (Pfam)	IPR001650 (CDD);IPR027417 (SUPERFAMILY);IPR001650 (Pfam);IPR014001 (ProSiteProfiles);IPR001650 (ProSiteProfiles);IPR000629 (ProSitePatterns);IPR014001 (SMART);IPR014014 (ProSiteProfiles);IPR011545 (Pfam)	Helicase, C-terminal (CDD);P-loop containing nucleoside triphosphate hydrolase (SUPERFAMILY);Helicase, C-terminal (Pfam);Helicase superfamily 1/2, ATP-binding domain (ProSiteProfiles);Helicase, C-terminal (ProSiteProfiles);ATP-dependent RNA helicase DEAD-box, conserved site (ProSitePatterns);Helicase superfamily 1/2, ATP-binding domain (SMART);RNA helicase, DEAD-box type, Q motif (ProSiteProfiles…	0.869056	-1.15	0.0818465	4081.Solyc08g062800.2.1
260	353	Gene.47495_TRINITY_DN49765_c1_g4_g.47495_m.47495	Gene.47495_TRINITY_DN49765_c1_g4_g.47495_m.47495	28.29	225.88	5056000	4731000	4562000	4483000	8664000	7842000	6758000	6921000	4708000	7546000	16	18	4	Carbamidomethylation; iTRAQ 8plex (K N-term)	31610	Gene.47495::TRINITY_DN49765_c1_g4::g.47495 ORF type:5prime_partial len:278 (+) TRINITY_DN49765_c1_g4:2-835(+)	sly:101260143	HSP90	heat shock protein 83	F:GO:0005524; F:GO:0051082; P:GO:0006457; P:GO:0006950	F:ATP binding; F:unfolded protein binding; P:protein folding; P:response to stress	PF00183 (Pfam);Coil (Coils);mobidb-lite (MobiDBLite);SSF54211 (SUPERFAMILY);SSF110942 (SUPERFAMILY)	Hsp90 protein (Pfam);consensus disorder prediction (MobiDBLite)	IPR001404 (Pfam);IPR020568 (SUPERFAMILY);IPR037196 (SUPERFAMILY)	Heat shock protein Hsp90 family (Pfam);Ribosomal protein S5 domain 2-type fold (SUPERFAMILY);HSP90, C-terminal domain (SUPERFAMILY)	0.623907	-1.6	0.00148252	4081.Solyc03g007890.2.1
263	195	Gene.47865_TRINITY_DN54058_c8_g2_g.47865_m.47865	Gene.47865_TRINITY_DN54058_c8_g2_g.47865_m.47865	6.09	217.72	26250000	23640000	20210000	20290000	24550000	25570000	24900000	23510000	22600000	24630000	49	16	10	Carbamidomethylation; iTRAQ 8plex (K N-term); Oxidation (M); Deamidation (NQ)	30366	Gene.47865::TRINITY_DN54058_c8_g2::g.47865 ORF type:5prime_partial len:275 (+) TRINITY_DN54058_c8_g2:2-826(+)	sly:101248497		2,3-bisphosphoglycerate-independent phosphoglycerate mutase	P:GO:0006094; C:GO:0005737; P:GO:0006096; F:GO:0004619; F:GO:0030145; P:GO:0006007	P:gluconeogenesis; C:cytoplasm; P:glycolytic process; F:phosphoglycerate mutase activity; F:manganese ion binding; P:glucose catabolic process	PF01676 (Pfam);PF06415 (Pfam);SSF53649 (SUPERFAMILY);G3DSA:3.40.720.10 (Gene3D);G3DSA:3.40.1450.10 (Gene3D)	Metalloenzyme superfamily (Pfam);BPG-independent PGAM N-terminus (iPGM_N) (Pfam)	IPR006124 (Pfam);IPR011258 (Pfam);IPR017850 (SUPERFAMILY);IPR017849 (Gene3D)	Metalloenzyme (Pfam);BPG-independent PGAM, N-terminal (Pfam);Alkaline-phosphatase-like, core domain superfamily (SUPERFAMILY);Alkaline phosphatase-like, alpha/beta/alpha (Gene3D)	0.91758	-1.09	0.246037	4081.Solyc07g044840.2.1
265	1447	Gene.50863_TRINITY_DN46222_c3_g3_g.50863_m.50863	Gene.50863_TRINITY_DN46222_c3_g3_g.50863_m.50863	8.63	164.98	1276000	1231000	1291000	961300	1328000	1419000	1382000	1306000	1190000	1359000	6	6	1	iTRAQ 8plex (K N-term)	28742	Gene.50863::TRINITY_DN46222_c3_g3::g.50863 ORF type:internal len:268 (-) TRINITY_DN46222_c3_g3:1-801(-)	sly:101255164		heat shock 70 kDa protein-like	F:GO:0005524	F:ATP binding	PS00297 (ProSitePatterns);PF00012 (Pfam);PR00301 (PRINTS);SSF53067 (SUPERFAMILY);PS00329 (ProSitePatterns);G3DSA:3.30.420.40 (Gene3D)	Heat shock hsp70 proteins family signature 1. (ProSitePatterns);Hsp70 protein (Pfam);70kDa heat shock protein signature (PRINTS);Heat shock hsp70 proteins family signature 2. (ProSitePatterns)	IPR018181 (ProSitePatterns);IPR013126 (Pfam);IPR013126 (PRINTS)	Heat shock protein 70, conserved site (ProSitePatterns);Heat shock protein 70 family (Pfam);Heat shock protein 70 family (PRINTS)	0.875644	-1.14	0.137088	4081.Solyc11g066100.1.1
266	97	Gene.47197_TRINITY_DN47307_c2_g2_g.47197_m.47197	Gene.47197_TRINITY_DN47307_c2_g2_g.47197_m.47197	11.08	245.93	28390000	24350000	22470000	22720000	28470000	29480000	27370000	26620000	24480000	27980000	29	28	20	Carbamidomethylation; iTRAQ 8plex (K N-term); Oxidation (M); Deamidation (NQ)	85523	Gene.47197::TRINITY_DN47307_c2_g2::g.47197 ORF type:complete len:769 (-) TRINITY_DN47307_c2_g2:954-3260(-)	sly:101256513		acetyl-coenzyme A carboxylase carboxyl transferase subunit alpha, chloroplastic	F:GO:0003989; F:GO:0016740; P:GO:0006633; C:GO:0009317; P:GO:0006090	F:acetyl-CoA carboxylase activity; F:transferase activity; P:fatty acid biosynthetic process; C:acetyl-CoA carboxylase complex; P:pyruvate metabolic process	Coil (Coils);PR01069 (PRINTS);MF_00823 (Hamap);TIGR00513 (TIGRFAM);G3DSA:3.90.226.10 (Gene3D);PF03255 (Pfam);mobidb-lite (MobiDBLite);PS50989 (ProSiteProfiles);SSF52096 (SUPERFAMILY)	Acetyl-CoA carboxylase carboxyl transferase alpha subunit signature (PRINTS);Acetyl-coenzyme A carboxylase carboxyl transferase subunit alpha [accA]. (Hamap);accA: acetyl-CoA carboxylase, carboxyl transferase, alpha subunit (TIGRFAM);Acetyl co-enzyme A carboxylase carboxyltransferase alpha subunit (Pfam);consensus disorder prediction (MobiDBLite);Acetyl-coenzyme A (CoA) carboxyltransferase C-term…	IPR001095 (PRINTS);IPR001095 (Hamap);IPR001095 (TIGRFAM);IPR001095 (Pfam);IPR011763 (ProSiteProfiles);IPR029045 (SUPERFAMILY)	Acetyl-CoA carboxylase, alpha subunit (PRINTS);Acetyl-CoA carboxylase, alpha subunit (Hamap);Acetyl-CoA carboxylase, alpha subunit (TIGRFAM);Acetyl-CoA carboxylase, alpha subunit (Pfam);Acetyl-coenzyme A carboxyltransferase, C-terminal (ProSiteProfiles);ClpP/crotonase-like domain superfamily (SUPERFAMILY)	0.874911	-1.14	0.077983	4081.Solyc09g013080.2.1
267	182	Gene.86263_TRINITY_DN42172_c1_g3_g.86263_m.86263	Gene.86263_TRINITY_DN42172_c1_g3_g.86263_m.86263	23.14	224.91	538600	509200	408800	433300	708700	692200	670800	753800	478200	706400	5	19	3	iTRAQ 8plex (K N-term); Deamidation (NQ)	72970	Gene.86263::TRINITY_DN42172_c1_g3::g.86263 ORF type:complete len:682 (-) TRINITY_DN42172_c1_g3:233-2278(-)	sly:101267273		heat shock 70 kDa protein, mitochondrial	F:GO:0005524; C:GO:0005739; F:GO:0051082; P:GO:0006457	F:ATP binding; C:mitochondrion; F:unfolded protein binding; P:protein folding	G3DSA:2.60.34.10 (Gene3D);G3DSA:3.30.420.40 (Gene3D);cd11733 (CDD);Coil (Coils);PR00301 (PRINTS);PS00297 (ProSitePatterns);mobidb-lite (MobiDBLite);TIGR02350 (TIGRFAM);PS01036 (ProSitePatterns);PF00012 (Pfam);MF_00332 (Hamap);G3DSA:1.20.1270.10 (Gene3D);SSF100920 (SUPERFAMILY);PS00329 (ProSitePatterns);SSF53067 (SUPERFAMILY)	HSPA9-like_NBD (CDD);70kDa heat shock protein signature (PRINTS);Heat shock hsp70 proteins family signature 1. (ProSitePatterns);consensus disorder prediction (MobiDBLite);prok_dnaK: chaperone protein DnaK (TIGRFAM);Heat shock hsp70 proteins family signature 3. (ProSitePatterns);Hsp70 protein (Pfam);Chaperone protein DnaK [dnaK]. (Hamap);Heat shock hsp70 proteins family signature 2. (ProSitePatte…	IPR029047 (Gene3D);IPR013126 (PRINTS);IPR018181 (ProSitePatterns);IPR012725 (TIGRFAM);IPR013126 (Pfam);IPR012725 (Hamap);IPR029048 (Gene3D);IPR029047 (SUPERFAMILY)	Heat shock protein 70kD, peptide-binding domain superfamily (Gene3D);Heat shock protein 70 family (PRINTS);Heat shock protein 70, conserved site (ProSitePatterns);Chaperone DnaK (TIGRFAM);Heat shock protein 70 family (Pfam);Chaperone DnaK (Hamap);Heat shock protein 70kD, C-terminal domain superfamily (Gene3D);Heat shock protein 70kD, peptide-binding domain superfamily (SUPERFAMILY)	0.676954	-1.48	0.00485289	4081.Solyc01g106210.2.1
268	246	Gene.15193_TRINITY_DN48337_c1_g12_g.15193_m.15193	Gene.15193_TRINITY_DN48337_c1_g12_g.15193_m.15193	6.02	208.17	2554000	2125000	2119000	1631000	2015000	2516000	2496000	2620000	2107000	2412000	31	16	7	Carbamidomethylation; iTRAQ 8plex (K N-term); Deamidation (NQ)	49671	Gene.15193::TRINITY_DN48337_c1_g12::g.15193 ORF type:complete len:445 (-) TRINITY_DN48337_c1_g12:1004-2338(-)	sly:101248956		predicted protein	F:GO:0005525; P:GO:0007010; C:GO:0005737; F:GO:0003924; F:GO:0005200; C:GO:0005874; P:GO:0007017	F:GTP binding; P:cytoskeleton organization; C:cytoplasm; F:GTPase activity; F:structural constituent of cytoskeleton; C:microtubule; P:microtubule-based process	PR01163 (PRINTS);SM00865 (SMART);Coil (Coils);PF03953 (Pfam);G3DSA:3.30.1330.20 (Gene3D);SSF55307 (SUPERFAMILY);PS00227 (ProSitePatterns);PR01161 (PRINTS);mobidb-lite (MobiDBLite);PS00228 (ProSitePatterns);PF00091 (Pfam);SSF52490 (SUPERFAMILY);G3DSA:1.10.287.600 (Gene3D);G3DSA:3.40.50.1440 (Gene3D);SM00864 (SMART);cd02187 (CDD)	Beta-tubulin signature (PRINTS);Tubulin C-terminal domain (Pfam);Tubulin subunits alpha, beta, and gamma signature. (ProSitePatterns);Tubulin signature (PRINTS);consensus disorder prediction (MobiDBLite);Tubulin-beta mRNA autoregulation signal. (ProSitePatterns);Tubulin/FtsZ family, GTPase domain (Pfam);beta_tubulin (CDD)	IPR002453 (PRINTS);IPR018316 (SMART);IPR018316 (Pfam);IPR037103 (Gene3D);IPR008280 (SUPERFAMILY);IPR017975 (ProSitePatterns);IPR000217 (PRINTS);IPR013838 (ProSitePatterns);IPR003008 (Pfam);IPR036525 (SUPERFAMILY);IPR036525 (Gene3D);IPR003008 (SMART)	Beta tubulin (PRINTS);Tubulin/FtsZ, 2-layer sandwich domain (SMART);Tubulin/FtsZ, 2-layer sandwich domain (Pfam);Tubulin/FtsZ, C-terminal domain superfamily (Gene3D);Tubulin/FtsZ, C-terminal (SUPERFAMILY);Tubulin, conserved site (ProSitePatterns);Tubulin (PRINTS);Beta tubulin, autoregulation binding site (ProSitePatterns);Tubulin/FtsZ, GTPase domain (Pfam);Tubulin/FtsZ, GTPase domain superfamily …	0.873549	-1.14	0.250035	4081.Solyc12g089310.1.1
270	2112	Gene.90026_TRINITY_DN45571_c5_g2_g.90026_m.90026	Gene.90026_TRINITY_DN45571_c5_g2_g.90026_m.90026	4.99	182.77	21320000	21870000	20860000	20940000	21990000	21010000	21260000	22930000	21250000	21800000	56	9	9	Carbamidomethylation; iTRAQ 8plex (K N-term); Oxidation (M); Deamidation (NQ)	13645	Gene.90026::TRINITY_DN45571_c5_g2::g.90026 ORF type:complete len:122 (-) TRINITY_DN45571_c5_g2:425-790(-)			PREDICTED: uncharacterized protein LOC102622992 isoform X1							0.974771	-1.03	0.316957
272	95	Gene.7509_TRINITY_DN52182_c5_g2_g.7509_m.7509	Gene.7509_TRINITY_DN52182_c5_g2_g.7509_m.7509	23.81	259.83	15600000	14650000	12990000	14090000	19140000	18660000	18030000	16400000	14370000	18080000	32	26	10	Carbamidomethylation; iTRAQ 8plex (K N-term); Oxidation (M); Deamidation (NQ)	33473	Gene.7509::TRINITY_DN52182_c5_g2::g.7509 ORF type:complete len:298 (-) TRINITY_DN52182_c5_g2:3561-4454(-)	sly:101261051		guanosine nucleotide diphosphate dissociation inhibitor 2	F:GO:0005093; P:GO:0007264; P:GO:0015031; P:GO:0050790; C:GO:0005622	F:Rab GDP-dissociation inhibitor activity; P:small GTPase mediated signal transduction; P:protein transport; P:regulation of catalytic activity; C:intracellular	PF00996 (Pfam);G3DSA:3.50.50.60 (Gene3D);PR00891 (PRINTS);SSF51905 (SUPERFAMILY);PR00892 (PRINTS)	GDP dissociation inhibitor (Pfam);Rab GDI/REP protein family signature (PRINTS);Rab GDI protein signature (PRINTS)	IPR018203 (Pfam);IPR036188 (Gene3D);IPR018203 (PRINTS);IPR036188 (SUPERFAMILY);IPR000806 (PRINTS)	GDP dissociation inhibitor (Pfam);FAD/NAD(P)-binding domain superfamily (Gene3D);GDP dissociation inhibitor (PRINTS);FAD/NAD(P)-binding domain superfamily (SUPERFAMILY);Rab GDI protein (PRINTS)	0.794801	-1.26	0.00415911	4081.Solyc08g015860.2.1
274	3465	Gene.86342_TRINITY_DN29076_c0_g2_g.86342_m.86342	Gene.86342_TRINITY_DN29076_c0_g2_g.86342_m.86342	14.83	167.74	2100000	2037000	1898000	1645000	2443000	2334000	2275000	2177000	1920000	2307000	10	6	5	iTRAQ 8plex (K N-term); Deamidation (NQ)	23723	Gene.86342::TRINITY_DN29076_c0_g2::g.86342 ORF type:complete len:214 (-) TRINITY_DN29076_c0_g2:375-1016(-)	sly:101256384		glutathione S-transferase	P:GO:0006803; F:GO:0005515; C:GO:0005737; P:GO:0006749; F:GO:0004364; P:GO:0009734	P:obsolete glutathione conjugation reaction; F:protein binding; C:cytoplasm; P:glutathione metabolic process; F:glutathione transferase activity; P:auxin-activated signaling pathway	PS50405 (ProSiteProfiles);cd03053 (CDD);cd03187 (CDD);PF02798 (Pfam);G3DSA:1.20.1050.10 (Gene3D);SFLDG01154 (SFLD);SSF52833 (SUPERFAMILY);SFLDS00019 (SFLD);SSF47616 (SUPERFAMILY);G3DSA:3.40.30.10 (Gene3D);SFLDG00358 (SFLD);PS50404 (ProSiteProfiles);PF00043 (Pfam)	Soluble glutathione S-transferase C-terminal domain profile. (ProSiteProfiles);GST_N_Phi (CDD);GST_C_Phi (CDD);Glutathione S-transferase, N-terminal domain (Pfam);Main.5: Phi-like (SFLD);Glutathione Transferase (cytosolic) (SFLD);Main (cytGST) (SFLD);Soluble glutathione S-transferase N-terminal domain profile. (ProSiteProfiles);Glutathione S-transferase, C-terminal domain (Pfam)	IPR010987 (ProSiteProfiles);IPR034347 (CDD);IPR004045 (Pfam);IPR036249 (SUPERFAMILY);IPR036282 (SUPERFAMILY);IPR004045 (ProSiteProfiles);IPR004046 (Pfam)	Glutathione S-transferase, C-terminal-like (ProSiteProfiles);Glutathione S-transferases Phi, C-terminal (CDD);Glutathione S-transferase, N-terminal (Pfam);Thioredoxin-like superfamily (SUPERFAMILY);Glutathione S-transferase, C-terminal domain superfamily (SUPERFAMILY);Glutathione S-transferase, N-terminal (ProSiteProfiles);Glutathione S-transferase, C-terminal (Pfam)	0.83225	-1.2	0.0328852	4081.Solyc06g009020.2.1
276	933	Gene.45167_TRINITY_DN46157_c3_g1_g.45167_m.45167	Gene.45167_TRINITY_DN46157_c3_g1_g.45167_m.45167	15.01	187.84	2824000	2372000	2383000	2274000	2931000	3001000	2888000	2928000	2464000	2937000	11	10	1	iTRAQ 8plex (K N-term)	18039	Gene.45167::TRINITY_DN46157_c3_g1::g.45167 ORF type:internal len:167 (-) TRINITY_DN46157_c3_g1:1-498(-)	sly:101254013		tubulin alpha-3 chain	F:GO:0005525; P:GO:0007010; F:GO:0003924; F:GO:0005200; C:GO:0005874; P:GO:0007017	F:GTP binding; P:cytoskeleton organization; F:GTPase activity; F:structural constituent of cytoskeleton; C:microtubule; P:microtubule-based process	PS00227 (ProSitePatterns);PF00091 (Pfam);PR01161 (PRINTS);SM00864 (SMART);PR01162 (PRINTS);SSF52490 (SUPERFAMILY);G3DSA:3.40.50.1440 (Gene3D)	Tubulin subunits alpha, beta, and gamma signature. (ProSitePatterns);Tubulin/FtsZ family, GTPase domain (Pfam);Tubulin signature (PRINTS);Alpha-tubulin signature (PRINTS)	IPR017975 (ProSitePatterns);IPR003008 (Pfam);IPR000217 (PRINTS);IPR003008 (SMART);IPR002452 (PRINTS);IPR036525 (SUPERFAMILY);IPR036525 (Gene3D)	Tubulin, conserved site (ProSitePatterns);Tubulin/FtsZ, GTPase domain (Pfam);Tubulin (PRINTS);Tubulin/FtsZ, GTPase domain (SMART);Alpha tubulin (PRINTS);Tubulin/FtsZ, GTPase domain superfamily (SUPERFAMILY);Tubulin/FtsZ, GTPase domain superfamily (Gene3D)	0.838951	-1.19	0.03155	4081.Solyc08g006890.2.1
277	1462	Gene.26880_TRINITY_DN43504_c1_g2_g.26880_m.26880	Gene.26880_TRINITY_DN43504_c1_g2_g.26880_m.26880	11.21	145.8	276700	247700	237900	251900	277300	360100	291800	273200	253500	300600	13	6	1	Carbamidomethylation; iTRAQ 8plex (K N-term)	16353	Gene.26880::TRINITY_DN43504_c1_g2::g.26880 ORF type:5prime_partial len:145 (+) TRINITY_DN43504_c1_g2:1-435(+)	sly:101256912		ubiquitin-40S ribosomal protein S27a	C:GO:0005634; F:GO:0005515; F:GO:0003735; F:GO:0046872; P:GO:0042254; C:GO:0005840; P:GO:0006412	C:nucleus; F:protein binding; F:structural constituent of ribosome; F:metal ion binding; P:ribosome biogenesis; C:ribosome; P:translation	SM00213 (SMART);SM01402 (SMART);PS50053 (ProSiteProfiles);PS00299 (ProSitePatterns);SSF57829 (SUPERFAMILY);PF01599 (Pfam);PR00348 (PRINTS);PF00240 (Pfam);SSF54236 (SUPERFAMILY);G3DSA:3.10.20.90 (Gene3D)	Ubiquitin domain profile. (ProSiteProfiles);Ubiquitin domain signature. (ProSitePatterns);Ribosomal protein S27a (Pfam);Ubiquitin signature (PRINTS);Ubiquitin family (Pfam)	IPR000626 (SMART);IPR002906 (SMART);IPR000626 (ProSiteProfiles);IPR019954 (ProSitePatterns);IPR011332 (SUPERFAMILY);IPR002906 (Pfam);IPR019956 (PRINTS);IPR000626 (Pfam);IPR029071 (SUPERFAMILY)	Ubiquitin domain (SMART);Ribosomal protein S27a (SMART);Ubiquitin domain (ProSiteProfiles);Ubiquitin conserved site (ProSitePatterns);Zinc-binding ribosomal protein (SUPERFAMILY);Ribosomal protein S27a (Pfam);Ubiquitin (PRINTS);Ubiquitin domain (Pfam);Ubiquitin-like domain superfamily (SUPERFAMILY)	0.843313	-1.19	0.0756833	4081.Solyc01g056940.2.1
278	1177	Gene.11388_TRINITY_DN41463_c0_g1_g.11388_m.11388	Gene.11388_TRINITY_DN41463_c0_g1_g.11388_m.11388	9.46	176.34	62290000	60320000	52090000	51000000	64880000	61540000	60710000	64160000	56420000	62820000	19	9	7	iTRAQ 8plex (K N-term); Oxidation (M); Deamidation (NQ)	24489	Gene.11388::TRINITY_DN41463_c0_g1::g.11388 ORF type:5prime_partial len:229 (+) TRINITY_DN41463_c0_g1:2-688(+)	sly:101255407		peptidyl-prolyl cis-trans isomerase CYP19-4	F:GO:0003755; P:GO:0000413; P:GO:0006457	F:peptidyl-prolyl cis-trans isomerase activity; P:protein peptidyl-prolyl isomerization; P:protein folding	PF00160 (Pfam);cd01926 (CDD);G3DSA:2.40.100.10 (Gene3D);PS00170 (ProSitePatterns);PIRSF001467 (PIRSF);PR00153 (PRINTS);PS50072 (ProSiteProfiles);SSF50891 (SUPERFAMILY)	Cyclophilin type peptidyl-prolyl cis-trans isomerase/CLD (Pfam);cyclophilin_ABH_like (CDD);Cyclophilin-type peptidyl-prolyl cis-trans isomerase signature. (ProSitePatterns);Cyclophilin peptidyl-prolyl cis-trans isomerase signature (PRINTS);Cyclophilin-type peptidyl-prolyl cis-trans isomerase domain profile. (ProSiteProfiles)	IPR002130 (Pfam);IPR029000 (Gene3D);IPR020892 (ProSitePatterns);IPR024936 (PIRSF);IPR002130 (PRINTS);IPR002130 (ProSiteProfiles);IPR029000 (SUPERFAMILY)	Cyclophilin-type peptidyl-prolyl cis-trans isomerase domain (Pfam);Cyclophilin-like domain superfamily (Gene3D);Cyclophilin-type peptidyl-prolyl cis-trans isomerase, conserved site (ProSitePatterns);Cyclophilin-type peptidyl-prolyl cis-trans isomerase (PIRSF);Cyclophilin-type peptidyl-prolyl cis-trans isomerase domain (PRINTS);Cyclophilin-type peptidyl-prolyl cis-trans isomerase domain (ProSitePr…	0.898122	-1.11	0.11324	4081.Solyc06g076970.2.1
279	1347	Gene.43627_TRINITY_DN44185_c0_g2_g.43627_m.43627	Gene.43627_TRINITY_DN44185_c0_g2_g.43627_m.43627	25.32	168.28	3010000	2835000	2297000	2524000	4197000	4259000	3591000	3562000	2689000	3913000	41	9	3	iTRAQ 8plex (K N-term)	14327	Gene.43627::TRINITY_DN44185_c0_g2::g.43627 ORF type:internal len:124 (+) TRINITY_DN44185_c0_g2:3-371(+)	sly:101268307		17.8 kDa class I heat shock protein-like			PS01031 (ProSiteProfiles);PF00011 (Pfam);SSF49764 (SUPERFAMILY);cd06472 (CDD);G3DSA:2.60.40.790 (Gene3D)	Small heat shock protein (sHSP) domain profile. (ProSiteProfiles);Hsp20/alpha crystallin family (Pfam);ACD_ScHsp26_like (CDD)	IPR002068 (ProSiteProfiles);IPR002068 (Pfam);IPR008978 (SUPERFAMILY);IPR008978 (Gene3D)	Alpha crystallin/Hsp20 domain (ProSiteProfiles);Alpha crystallin/Hsp20 domain (Pfam);HSP20-like chaperone (SUPERFAMILY);HSP20-like chaperone (Gene3D)	0.687197	-1.46	0.00293765	4081.Solyc09g015020.1.1
280	111	Gene.16783_TRINITY_DN44933_c1_g4_g.16783_m.16783	Gene.16783_TRINITY_DN44933_c1_g4_g.16783_m.16783	12.95	242.61	9435000	8516000	7147000	7779000	10340000	10440000	9230000	9171000	8252000	9816000	50	18	12	Carbamidomethylation; iTRAQ 8plex (K N-term); Oxidation (M); Deamidation (NQ)	39750	Gene.16783::TRINITY_DN44933_c1_g4::g.16783 ORF type:complete len:364 (-) TRINITY_DN44933_c1_g4:794-1885(-)	sly:101261460		ATP-citrate synthase alpha chain protein 2	F:GO:0005524; F:GO:0003824; C:GO:0005829	F:ATP binding; F:catalytic activity; C:cytosol	PF16114 (Pfam);SSF56059 (SUPERFAMILY);PF08442 (Pfam);SSF52210 (SUPERFAMILY);G3DSA:3.30.470.20 (Gene3D);G3DSA:3.40.50.261 (Gene3D)	ATP citrate lyase citrate-binding (Pfam);ATP-grasp domain (Pfam)	IPR032263 (Pfam);IPR013650 (Pfam);IPR016102 (SUPERFAMILY);IPR016102 (Gene3D)	ATP-citrate synthase, citrate-binding domain (Pfam);ATP-grasp fold, succinyl-CoA synthetase-type (Pfam);Succinyl-CoA synthetase-like (SUPERFAMILY);Succinyl-CoA synthetase-like (Gene3D)	0.840668	-1.19	0.0506991	4081.Solyc01g101040.2.1
282	167	Gene.44786_TRINITY_DN49188_c2_g2_g.44786_m.44786	Gene.44786_TRINITY_DN49188_c2_g2_g.44786_m.44786	16.15	240.43	31370000	28310000	26380000	26460000	33600000	33790000	32240000	31450000	28130000	32770000	36	17	14	Carbamidomethylation; iTRAQ 8plex (K N-term); Deamidation (NQ)	42891	Gene.44786::TRINITY_DN49188_c2_g2::g.44786 ORF type:complete len:394 (+) TRINITY_DN49188_c2_g2:192-1373(+)	sly:101264821		probable fructose-bisphosphate aldolase 3, chloroplastic	P:GO:0006094; P:GO:0006020; P:GO:0006098; P:GO:0006096; P:GO:0006013; P:GO:0006000; F:GO:0004332; P:GO:0015976	P:gluconeogenesis; P:inositol metabolic process; P:pentose-phosphate shunt; P:glycolytic process; P:mannose metabolic process; P:fructose metabolic process; F:fructose-bisphosphate aldolase activity; P:carbon utilization	G3DSA:3.20.20.70 (Gene3D);PF00274 (Pfam);PS00158 (ProSitePatterns);SSF51569 (SUPERFAMILY);cd00948 (CDD)	Fructose-bisphosphate aldolase class-I (Pfam);Fructose-bisphosphate aldolase class-I active site. (ProSitePatterns);FBP_aldolase_I_a (CDD)	IPR013785 (Gene3D);IPR000741 (Pfam);IPR029768 (ProSitePatterns)	Aldolase-type TIM barrel (Gene3D);Fructose-bisphosphate aldolase, class-I (Pfam);Fructose-bisphosphate aldolase class-I active site (ProSitePatterns)	0.858407	-1.16	0.0242661	4081.Solyc05g008600.2.1
283	101	Gene.31217_TRINITY_DN43031_c2_g2_g.31217_m.31217	Gene.31217_TRINITY_DN43031_c2_g2_g.31217_m.31217	18.2	234.13	14030000	13430000	11900000	12870000	15630000	16000000	14730000	14330000	13070000	15170000	40	24	12	Carbamidomethylation; iTRAQ 8plex (K N-term); Deamidation (NQ)	53027	Gene.31217::TRINITY_DN43031_c2_g2::g.31217 ORF type:complete len:481 (-) TRINITY_DN43031_c2_g2:364-1806(-)	sly:101246311		UDP-glucose 6-dehydrogenase 5-like	C:GO:0005634; F:GO:0051287; F:GO:0003979; P:GO:0006024; C:GO:0005829; P:GO:0055114; P:GO:0005982; P:GO:0005985; P:GO:0009117	C:nucleus; F:NAD binding; F:UDP-glucose 6-dehydrogenase activity; P:glycosaminoglycan biosynthetic process; C:cytosol; P:oxidation-reduction process; P:starch metabolic process; P:sucrose metabolic process; P:nucleotide metabolic process	TIGR03026 (TIGRFAM);PF00984 (Pfam);SM00984 (SMART);SSF52413 (SUPERFAMILY);SSF48179 (SUPERFAMILY);PF03721 (Pfam);PIRSF000124 (PIRSF);G3DSA:3.40.50.720 (Gene3D);SSF51735 (SUPERFAMILY);PF03720 (Pfam);PIRSF500133 (PIRSF);G3DSA:1.20.5.100 (Gene3D)	NDP-sugDHase: nucleotide sugar dehydrogenase (TIGRFAM);UDP-glucose/GDP-mannose dehydrogenase family, central domain (Pfam);UDP-glucose/GDP-mannose dehydrogenase family, NAD binding domain (Pfam);UDP-glucose/GDP-mannose dehydrogenase family, UDP binding domain (Pfam)	IPR017476 (TIGRFAM);IPR014026 (Pfam);IPR014027 (SMART);IPR036220 (SUPERFAMILY);IPR008927 (SUPERFAMILY);IPR001732 (Pfam);IPR017476 (PIRSF);IPR036291 (SUPERFAMILY);IPR014027 (Pfam);IPR028356 (PIRSF);IPR021157 (Gene3D)	UDP-glucose/GDP-mannose dehydrogenase (TIGRFAM);UDP-glucose/GDP-mannose dehydrogenase, dimerisation (Pfam);UDP-glucose/GDP-mannose dehydrogenase, C-terminal (SMART);UDP-glucose/GDP-mannose dehydrogenase, C-terminal domain superfamily (SUPERFAMILY);6-phosphogluconate dehydrogenase-like, C-terminal domain superfamily (SUPERFAMILY);UDP-glucose/GDP-mannose dehydrogenase, N-terminal (Pfam);UDP-glucose…	0.861569	-1.16	0.0151356	4081.Solyc02g067080.2.1
284	84	Gene.32609_TRINITY_DN47269_c2_g3_g.32609_m.32609	Gene.32609_TRINITY_DN47269_c2_g3_g.32609_m.32609	4.11	247.57	10990000	9590000	9258000	10690000	10630000	11610000	10890000	9604000	10130000	10680000	22	26	7	Carbamidomethylation; iTRAQ 8plex (K N-term); Deamidation (NQ)	54638	Gene.32609::TRINITY_DN47269_c2_g3::g.32609 ORF type:complete len:506 (+) TRINITY_DN47269_c2_g3:215-1732(+)	sly:101265671		pyruvate kinase, cytosolic isozyme	F:GO:0000287; F:GO:0004743; F:GO:0005524; P:GO:0006094; F:GO:0030955; C:GO:0005737; P:GO:0006096; P:GO:0006144; F:GO:0016301; P:GO:0015976	F:magnesium ion binding; F:pyruvate kinase activity; F:ATP binding; P:gluconeogenesis; F:potassium ion binding; C:cytoplasm; P:glycolytic process; P:purine nucleobase metabolic process; F:kinase activity; P:carbon utilization	TIGR01064 (TIGRFAM);cd00288 (CDD);SSF50800 (SUPERFAMILY);PR01050 (PRINTS);PF02887 (Pfam);SSF51621 (SUPERFAMILY);G3DSA:3.40.1380.20 (Gene3D);PS00110 (ProSitePatterns);PF00224 (Pfam);G3DSA:3.20.20.60 (Gene3D);SSF52935 (SUPERFAMILY);G3DSA:2.40.33.10 (Gene3D)	pyruv_kin: pyruvate kinase (TIGRFAM);Pyruvate_Kinase (CDD);Pyruvate kinase family signature (PRINTS);Pyruvate kinase, alpha/beta domain (Pfam);Pyruvate kinase active site signature. (ProSitePatterns);Pyruvate kinase, barrel domain (Pfam)	IPR001697 (TIGRFAM);IPR001697 (CDD);IPR011037 (SUPERFAMILY);IPR001697 (PRINTS);IPR015795 (Pfam);IPR015813 (SUPERFAMILY);IPR036918 (Gene3D);IPR018209 (ProSitePatterns);IPR015793 (Pfam);IPR036918 (SUPERFAMILY)	Pyruvate kinase (TIGRFAM);Pyruvate kinase (CDD);Pyruvate kinase-like, insert domain superfamily (SUPERFAMILY);Pyruvate kinase (PRINTS);Pyruvate kinase, C-terminal (Pfam);Pyruvate/Phosphoenolpyruvate kinase-like domain superfamily (SUPERFAMILY);Pyruvate kinase, C-terminal domain superfamily (Gene3D);Pyruvate kinase, active site (ProSitePatterns);Pyruvate kinase, barrel (Pfam);Pyruvate kinase, C-te…	0.948502	-1.05	0.38815	4081.Solyc01g049650.2.1
286	617	Gene.65416_TRINITY_DN46157_c3_g2_g.65416_m.65416	Gene.65416_TRINITY_DN46157_c3_g2_g.65416_m.65416	23.47	204.14	2852000	2724000	2522000	2603000	3276000	3195000	3219000	3166000	2675000	3214000	31	10	3	Carbamidomethylation; iTRAQ 8plex (K N-term)	20264	Gene.65416::TRINITY_DN46157_c3_g2::g.65416 ORF type:complete len:183 (-) TRINITY_DN46157_c3_g2:332-880(-)	sly:101253365		tubulin alpha-3 chain	F:GO:0005525; P:GO:0007010; C:GO:0005737; F:GO:0003924; C:GO:0016021; F:GO:0005200; C:GO:0005874; P:GO:0007017	F:GTP binding; P:cytoskeleton organization; C:cytoplasm; F:GTPase activity; C:integral component of membrane; F:structural constituent of cytoskeleton; C:microtubule; P:microtubule-based process	PR01162 (PRINTS);G3DSA:3.30.1330.20 (Gene3D);Coil (Coils);PF03953 (Pfam);G3DSA:1.10.287.600 (Gene3D);SSF55307 (SUPERFAMILY);SM00865 (SMART)	Alpha-tubulin signature (PRINTS);Tubulin C-terminal domain (Pfam)	IPR002452 (PRINTS);IPR037103 (Gene3D);IPR018316 (Pfam);IPR008280 (SUPERFAMILY);IPR018316 (SMART)	Alpha tubulin (PRINTS);Tubulin/FtsZ, C-terminal domain superfamily (Gene3D);Tubulin/FtsZ, 2-layer sandwich domain (Pfam);Tubulin/FtsZ, C-terminal (SUPERFAMILY);Tubulin/FtsZ, 2-layer sandwich domain (SMART)	0.832296	-1.2	0.0044978	4081.Solyc12g088180.1.1
287	529	Gene.90154_TRINITY_DN42938_c6_g1_g.90154_m.90154	Gene.90154_TRINITY_DN42938_c6_g1_g.90154_m.90154	21.81	194.76	10790000	10750000	9065000	9179000	13600000	13140000	12230000	12320000	9946000	12820000	12	11	4	Carbamidomethylation; iTRAQ 8plex (K N-term); Oxidation (M); Deamidation (NQ)	61412	Gene.90154::TRINITY_DN42938_c6_g1::g.90154 ORF type:5prime_partial len:573 (+) TRINITY_DN42938_c6_g1:3-1721(+)	sly:101246429		dihydrolipoyl dehydrogenase 2, chloroplastic-like	P:GO:0006094; P:GO:0006118; F:GO:0050660; F:GO:0009055; P:GO:0006096; P:GO:0006563; P:GO:0006099; P:GO:0045454; P:GO:0022900; F:GO:0004148; P:GO:0006544; P:GO:0006566	P:gluconeogenesis; P:obsolete electron transport; F:flavin adenine dinucleotide binding; F:electron carrier activity; P:glycolytic process; P:L-serine metabolic process; P:tricarboxylic acid cycle; P:cell redox homeostasis; P:electron transport chain; F:dihydrolipoyl dehydrogenase activity; P:glycine metabolic process; P:threonine metabolic process	G3DSA:3.40.50.720 (Gene3D);PF02852 (Pfam);PF07992 (Pfam);SSF51905 (SUPERFAMILY);PIRSF000350 (PIRSF);G3DSA:3.30.390.30 (Gene3D);G3DSA:3.50.50.60 (Gene3D);PS00076 (ProSitePatterns);SSF55424 (SUPERFAMILY);PR00368 (PRINTS);PR00411 (PRINTS)	Pyridine nucleotide-disulphide oxidoreductase, dimerisation domain (Pfam);Pyridine nucleotide-disulphide oxidoreductase (Pfam);Pyridine nucleotide-disulphide oxidoreductases class-I active site. (ProSitePatterns);FAD-dependent pyridine nucleotide reductase signature (PRINTS);Pyridine nucleotide disulphide reductase class-I signature (PRINTS)	IPR004099 (Pfam);IPR023753 (Pfam);IPR036188 (SUPERFAMILY);IPR001100 (PIRSF);IPR016156 (Gene3D);IPR036188 (Gene3D);IPR012999 (ProSitePatterns);IPR016156 (SUPERFAMILY)	Pyridine nucleotide-disulphide oxidoreductase, dimerisation domain (Pfam);FAD/NAD(P)-binding domain (Pfam);FAD/NAD(P)-binding domain superfamily (SUPERFAMILY);Pyridine nucleotide-disulphide oxidoreductase, class I (PIRSF);FAD/NAD-linked reductase, dimerisation domain superfamily (Gene3D);FAD/NAD(P)-binding domain superfamily (Gene3D);Pyridine nucleotide-disulphide oxidoreductase, class I, active …	0.775819	-1.29	0.00659174	4081.Solyc05g053100.2.1
288	375	Gene.88770_TRINITY_DN53370_c0_g4_g.88770_m.88770	Gene.88770_TRINITY_DN53370_c0_g4_g.88770_m.88770	20.47	214.45	48050000	47490000	45520000	46220000	53620000	53080000	49780000	49870000	46820000	51590000	68	14	14	Carbamidomethylation; iTRAQ 8plex (K N-term); Oxidation (M); Deamidation (NQ)	22112	Gene.88770::TRINITY_DN53370_c0_g4::g.88770 ORF type:complete len:195 (+) TRINITY_DN53370_c0_g4:96-680(+)	sly:101257196		60S ribosomal protein L9	F:GO:0003735; P:GO:0042254; C:GO:0005840; F:GO:0019843; P:GO:0006412	F:structural constituent of ribosome; P:ribosome biogenesis; C:ribosome; F:rRNA binding; P:translation	PF00347 (Pfam);PIRSF002162 (PIRSF);G3DSA:3.90.930.12 (Gene3D);SSF56053 (SUPERFAMILY);PS00700 (ProSitePatterns)	Ribosomal protein L6 (Pfam);Ribosomal protein L6 signature 2. (ProSitePatterns)	IPR020040 (Pfam);IPR000702 (PIRSF);IPR036789 (Gene3D);IPR036789 (SUPERFAMILY);IPR002359 (ProSitePatterns)	Ribosomal protein L6, alpha-beta domain (Pfam);Ribosomal protein L6 (PIRSF);Ribosomal protein L6, alpha-beta domain superfamily (Gene3D);Ribosomal protein L6, alpha-beta domain superfamily (SUPERFAMILY);Ribosomal protein L6, conserved site-2 (ProSitePatterns)	0.90754	-1.1	0.00897429	4081.Solyc08g014550.2.1
289	142	Gene.12856_TRINITY_DN41774_c0_g3_g.12856_m.12856	Gene.12856_TRINITY_DN41774_c0_g3_g.12856_m.12856	15.43	237.74	30710000	28080000	25830000	25470000	33560000	32710000	31350000	30700000	27540000	32100000	55	23	22	Carbamidomethylation; iTRAQ 8plex (K N-term); Oxidation (M); Deamidation (NQ)	50236	Gene.12856::TRINITY_DN41774_c0_g3::g.12856 ORF type:complete len:459 (-) TRINITY_DN41774_c0_g3:386-1762(-)	sly:101250416		BAHD acyltransferase At5g47980-like	F:GO:0016747	F:transferase activity, transferring acyl groups other than amino-acyl groups	G3DSA:3.30.559.10 (Gene3D);PF02458 (Pfam)	Transferase family (Pfam)	IPR003480 (Pfam)	Transferase (Pfam)	0.857944	-1.17	0.0286418	4081.Solyc06g051320.2.1
290	346	Gene.34681_TRINITY_DN43856_c1_g5_g.34681_m.34681	Gene.34681_TRINITY_DN43856_c1_g5_g.34681_m.34681	10.73	229.58	4602000	4012000	3596000	3812000	4491000	4720000	4571000	4414000	4005000	4549000	23	14	6	Carbamidomethylation; iTRAQ 8plex (K N-term); Deamidation (NQ)	28862	Gene.34681::TRINITY_DN43856_c1_g5::g.34681 ORF type:5prime_partial len:258 (+) TRINITY_DN43856_c1_g5:3-776(+)	sly:544164	ME1;LeME1;NADP-ME	NADP-dependent malic enzyme-like	C:GO:0009507; F:GO:0008270; F:GO:0042803; P:GO:0006108; P:GO:0051289; F:GO:0051287; F:GO:0004471; P:GO:0006099; F:GO:0004473; P:GO:0006090; P:GO:0015976; F:GO:0050897	C:chloroplast; F:zinc ion binding; F:protein homodimerization activity; P:malate metabolic process; P:protein homotetramerization; F:NAD binding; F:malate dehydrogenase (decarboxylating) (NAD+) activity; P:tricarboxylic acid cycle; F:malate dehydrogenase (decarboxylating) (NADP+) activity; P:pyruvate metabolic process; P:carbon utilization; F:cobalt ion binding	SSF53223 (SUPERFAMILY);G3DSA:3.40.50.10380 (Gene3D);PS00331 (ProSitePatterns);PF00390 (Pfam);SSF51735 (SUPERFAMILY);SM01274 (SMART);PF03949 (Pfam);PR00072 (PRINTS);G3DSA:3.40.50.720 (Gene3D);PIRSF000106 (PIRSF)	Malic enzymes signature. (ProSitePatterns);Malic enzyme, N-terminal domain (Pfam);Malic enzyme, NAD binding domain (Pfam);Malic enzyme signature (PRINTS)	IPR037062 (Gene3D);IPR015884 (ProSitePatterns);IPR012301 (Pfam);IPR036291 (SUPERFAMILY);IPR012301 (SMART);IPR012302 (Pfam);IPR001891 (PRINTS);IPR001891 (PIRSF)	Malic enzyme, N-terminal domain superfamily (Gene3D);Malic enzyme, conserved site (ProSitePatterns);Malic enzyme, N-terminal domain (Pfam);NAD(P)-binding domain superfamily (SUPERFAMILY);Malic enzyme, N-terminal domain (SMART);Malic enzyme, NAD-binding (Pfam);Malic oxidoreductase (PRINTS);Malic oxidoreductase (PIRSF)	0.880413	-1.14	0.0845279	4081.Solyc12g044600.2.1
291	489	Gene.65041_TRINITY_DN44632_c1_g1_g.65041_m.65041	Gene.65041_TRINITY_DN44632_c1_g1_g.65041_m.65041	22.76	222.5	40310000	37720000	32140000	33850000	51800000	51190000	43860000	45160000	36000000	48000000	20	11	6	Carbamidomethylation; iTRAQ 8plex (K N-term); Deamidation (NQ)	37010	Gene.65041::TRINITY_DN44632_c1_g1::g.65041 ORF type:5prime_partial len:350 (+) TRINITY_DN44632_c1_g1:1-1050(+)	sly:101261134		ketol-acid reductoisomerase, chloroplastic	C:GO:0009570; P:GO:0009097; P:GO:0015940; P:GO:0009099; P:GO:0009098; C:GO:0009941; P:GO:0046686; F:GO:0004455; F:GO:0005507; C:GO:0005618; C:GO:0005739; P:GO:0055114; F:GO:0016853	C:chloroplast stroma; P:isoleucine biosynthetic process; P:pantothenate biosynthetic process; P:valine biosynthetic process; P:leucine biosynthetic process; C:chloroplast envelope; P:response to cadmium ion; F:ketol-acid reductoisomerase activity; F:copper ion binding; C:cell wall; C:mitochondrion; P:oxidation-reduction process; F:isomerase activity	SSF51735 (SUPERFAMILY);G3DSA:3.40.50.720 (Gene3D);PF07991 (Pfam)	Acetohydroxy acid isomeroreductase, NADPH-binding domain (Pfam)	IPR036291 (SUPERFAMILY);IPR013116 (Pfam)	NAD(P)-binding domain superfamily (SUPERFAMILY);Acetohydroxy acid isomeroreductase, NADPH-binding domain (Pfam)	0.75	-1.33	0.00529663	4081.Solyc07g053280.2.1
292	178	Gene.40305_TRINITY_DN53568_c2_g1_g.40305_m.40305	Gene.40305_TRINITY_DN53568_c2_g1_g.40305_m.40305	17.24	236.87	5467000	5036000	4317000	4695000	6095000	6307000	5805000	5665000	4890000	5973000	21	40	15	Carbamidomethylation; iTRAQ 8plex (K N-term); Oxidation (M); Deamidation (NQ)	136735	Gene.40305::TRINITY_DN53568_c2_g1::g.40305 ORF type:complete len:1218 (-) TRINITY_DN53568_c2_g1:518-4171(-)	sly:101264027		coatomer subunit alpha-1	P:GO:0006888; F:GO:0005515; P:GO:0006890; F:GO:0005198; C:GO:0000139; P:GO:0006891; F:GO:0016740; P:GO:0006886; C:GO:0030126	P:ER to Golgi vesicle-mediated transport; F:protein binding; P:retrograde vesicle-mediated transport, Golgi to ER; F:structural molecule activity; C:Golgi membrane; P:intra-Golgi vesicle-mediated transport; F:transferase activity; P:intracellular protein transport; C:COPI vesicle coat	G3DSA:2.40.50.140 (Gene3D);PF00400 (Pfam);PF06957 (Pfam);PS50082 (ProSiteProfiles);SSF51004 (SUPERFAMILY);G3DSA:2.80.10.50 (Gene3D);G3DSA:1.10.10.670 (Gene3D);SM00320 (SMART);PR00320 (PRINTS);G3DSA:2.130.10.10 (Gene3D);PIRSF003354 (PIRSF);G3DSA:1.25.40.10 (Gene3D);PS50294 (ProSiteProfiles);Coil (Coils);PS00678 (ProSitePatterns);PF04053 (Pfam);cd00200 (CDD);SSF50978 (SUPERFAMILY)	WD domain, G-beta repeat (Pfam);Coatomer (COPI) alpha subunit C-terminus (Pfam);Trp-Asp (WD) repeats profile. (ProSiteProfiles);G protein beta WD-40 repeat signature (PRINTS);Trp-Asp (WD) repeats circular profile. (ProSiteProfiles);Trp-Asp (WD) repeats signature. (ProSitePatterns);Coatomer WD associated region (Pfam);WD40 (CDD)	IPR001680 (Pfam);IPR010714 (Pfam);IPR001680 (ProSiteProfiles);IPR011048 (SUPERFAMILY);IPR001680 (SMART);IPR020472 (PRINTS);IPR015943 (Gene3D);IPR016391 (PIRSF);IPR011990 (Gene3D);IPR017986 (ProSiteProfiles);IPR019775 (ProSitePatterns);IPR006692 (Pfam);IPR036322 (SUPERFAMILY)	WD40 repeat (Pfam);Coatomer, alpha subunit, C-terminal (Pfam);WD40 repeat (ProSiteProfiles);Cytochrome cd1-nitrite reductase-like, haem d1 domain superfamily (SUPERFAMILY);WD40 repeat (SMART);G-protein beta WD-40 repeat (PRINTS);WD40/YVTN repeat-like-containing domain superfamily (Gene3D);Coatomer alpha subunit (PIRSF);Tetratricopeptide-like helical domain superfamily (Gene3D);WD40-repeat-contain…	0.818684	-1.22	0.0188799	4081.Solyc07g032100.2.1
293	485	Gene.84056_TRINITY_DN51571_c0_g2_g.84056_m.84056	Gene.84056_TRINITY_DN51571_c0_g2_g.84056_m.84056	1.12	184.17	88050	52610	50910	64520	54890	93420	60290	60710	64020	67330	4	10	1	iTRAQ 8plex (K N-term)	58795	Gene.84056::TRINITY_DN51571_c0_g2::g.84056 ORF type:3prime_partial len:535 (+) TRINITY_DN51571_c0_g2:78-1679(+)	sly:101264078	ER69	5-methyltetrahydropteroyltriglutamate--homocysteine methyltransferase-like	P:GO:0009086; F:GO:0008270; F:GO:0003871; P:GO:0032259	P:methionine biosynthetic process; F:zinc ion binding; F:5-methyltetrahydropteroyltriglutamate-homocysteine S-methyltransferase activity; P:methylation	PF08267 (Pfam);SSF51726 (SUPERFAMILY);cd03312 (CDD);G3DSA:3.20.20.210 (Gene3D);PF01717 (Pfam)	Cobalamin-independent synthase, N-terminal domain (Pfam);CIMS_N_terminal_like (CDD);Cobalamin-independent synthase, Catalytic domain (Pfam)	IPR013215 (Pfam);IPR002629 (Pfam)	Cobalamin-independent methionine synthase MetE, N-terminal (Pfam);Cobalamin-independent methionine synthase MetE, C-terminal/archaeal (Pfam)	0.950839	-1.05	0.772681	4081.Solyc10g081510.1.1
294	867	Gene.91184_TRINITY_DN43868_c3_g1_g.91184_m.91184	Gene.91184_TRINITY_DN43868_c3_g1_g.91184_m.91184	1.22	151.21	2161000	2246000	1625000	1175000	1601000	1747000	1585000	1699000	1802000	1658000	17	8	3	iTRAQ 8plex (K N-term); Deamidation (NQ)	28082	Gene.91184::TRINITY_DN43868_c3_g1::g.91184 ORF type:complete len:247 (+) TRINITY_DN43868_c3_g1:287-1027(+)	sly:101247195		14-3-3 protein	F:GO:0019904; C:GO:0005737	F:protein domain specific binding; C:cytoplasm	Coil (Coils);PIRSF000868 (PIRSF);PS00797 (ProSitePatterns);PF00244 (Pfam);SM00101 (SMART);cd10022 (CDD);G3DSA:1.20.190.20 (Gene3D);PS00796 (ProSitePatterns);PR00305 (PRINTS);SSF48445 (SUPERFAMILY)	14-3-3 proteins signature 2. (ProSitePatterns);14-3-3 protein (Pfam);14-3-3_beta_zeta (CDD);14-3-3 proteins signature 1. (ProSitePatterns);14-3-3 protein zeta signature (PRINTS)	IPR000308 (PIRSF);IPR023409 (ProSitePatterns);IPR023410 (Pfam);IPR023410 (SMART);IPR036815 (Gene3D);IPR000308 (PRINTS);IPR036815 (SUPERFAMILY)	14-3-3 protein (PIRSF);14-3-3 protein, conserved site (ProSitePatterns);14-3-3 domain (Pfam);14-3-3 domain (SMART);14-3-3 domain superfamily (Gene3D);14-3-3 protein (PRINTS);14-3-3 domain superfamily (SUPERFAMILY)	1.08685	1.09	0.755092	4081.Solyc12g057110.2.1
295	1085	Gene.74234_TRINITY_DN41983_c7_g1_g.74234_m.74234	Gene.74234_TRINITY_DN41983_c7_g1_g.74234_m.74234	0.9	139.53	2484000	1859000	2027000	1489000	1731000	2123000	2075000	2056000	1965000	1996000	17	7	3	iTRAQ 8plex (K N-term)	27745	Gene.74234::TRINITY_DN41983_c7_g1::g.74234 ORF type:complete len:246 (+) TRINITY_DN41983_c7_g1:420-1157(+)	sly:544213	TFT7	14-3-3-like protein	C:GO:0005634; F:GO:0019904; F:GO:0005509; C:GO:0005829; C:GO:0005886; P:GO:0048528	C:nucleus; F:protein domain specific binding; F:calcium ion binding; C:cytosol; C:plasma membrane; P:post-embryonic root development	PR00305 (PRINTS);PF00244 (Pfam);PIRSF000868 (PIRSF);SSF48445 (SUPERFAMILY);PS00797 (ProSitePatterns);SM00101 (SMART);cd10022 (CDD);G3DSA:1.20.190.20 (Gene3D);PS00796 (ProSitePatterns);Coil (Coils)	14-3-3 protein zeta signature (PRINTS);14-3-3 protein (Pfam);14-3-3 proteins signature 2. (ProSitePatterns);14-3-3_beta_zeta (CDD);14-3-3 proteins signature 1. (ProSitePatterns)	IPR000308 (PRINTS);IPR023410 (Pfam);IPR000308 (PIRSF);IPR036815 (SUPERFAMILY);IPR023409 (ProSitePatterns);IPR023410 (SMART);IPR036815 (Gene3D)	14-3-3 protein (PRINTS);14-3-3 domain (Pfam);14-3-3 protein (PIRSF);14-3-3 domain superfamily (SUPERFAMILY);14-3-3 protein, conserved site (ProSitePatterns);14-3-3 domain (SMART);14-3-3 domain superfamily (Gene3D)	0.984469	-1.02	0.812831	4081.Solyc12g057110.2.1
296	130	Gene.28623_TRINITY_DN54368_c1_g3_g.28623_m.28623	Gene.28623_TRINITY_DN54368_c1_g3_g.28623_m.28623	17.23	232.85	11330000	9790000	8862000	8903000	13010000	13890000	11550000	11200000	9721000	12410000	22	21	12	iTRAQ 8plex (K N-term); Deamidation (NQ)	72008	Gene.28623::TRINITY_DN54368_c1_g3::g.28623 ORF type:3prime_partial len:630 (-) TRINITY_DN54368_c1_g3:3-1889(-)	sly:101254814		heat shock protein 90-6, mitochondrial	F:GO:0005524; F:GO:0051082; P:GO:0006457; P:GO:0006950	F:ATP binding; F:unfolded protein binding; P:protein folding; P:response to stress	G3DSA:3.30.565.10 (Gene3D);PIRSF002583 (PIRSF);PS00298 (ProSitePatterns);PF00183 (Pfam);PR00775 (PRINTS);PF02518 (Pfam);cd00075 (CDD);SSF54211 (SUPERFAMILY);SM00387 (SMART);Coil (Coils);SSF55874 (SUPERFAMILY)	Heat shock hsp90 proteins family signature. (ProSitePatterns);Hsp90 protein (Pfam);90kDa heat shock protein signature (PRINTS);Histidine kinase-, DNA gyrase B-, and HSP90-like ATPase (Pfam);HATPase_c (CDD)	IPR036890 (Gene3D);IPR001404 (PIRSF);IPR019805 (ProSitePatterns);IPR001404 (Pfam);IPR020575 (PRINTS);IPR003594 (Pfam);IPR003594 (CDD);IPR020568 (SUPERFAMILY);IPR003594 (SMART);IPR036890 (SUPERFAMILY)	Histidine kinase/HSP90-like ATPase superfamily (Gene3D);Heat shock protein Hsp90 family (PIRSF);Heat shock protein Hsp90, conserved site (ProSitePatterns);Heat shock protein Hsp90 family (Pfam);Heat shock protein Hsp90, N-terminal (PRINTS);Histidine kinase/HSP90-like ATPase (Pfam);Histidine kinase/HSP90-like ATPase (CDD);Ribosomal protein S5 domain 2-type fold (SUPERFAMILY);Histidine kinase/HSP90…	0.78332	-1.28	0.0189234	4081.Solyc07g047790.2.1
297	116	Gene.79954_TRINITY_DN53070_c2_g1_g.79954_m.79954	Gene.79954_TRINITY_DN53070_c2_g1_g.79954_m.79954	1.83	236.19	38890000	23530000	21590000	22240000	28660000	28740000	26920000	26120000	26590000	27620000	44	24	22	Carbamidomethylation; iTRAQ 8plex (K N-term); Oxidation (M); Deamidation (NQ)	75157	Gene.79954::TRINITY_DN53070_c2_g1::g.79954 ORF type:5prime_partial len:698 (-) TRINITY_DN53070_c2_g1:2258-4351(-)	sly:101244555		tripeptidyl-peptidase 2 isoform X2	C:GO:0009507; F:GO:0008240; P:GO:0006508; F:GO:0004252; C:GO:0005774	C:chloroplast; F:tripeptidyl-peptidase activity; P:proteolysis; F:serine-type endopeptidase activity; C:vacuolar membrane	PS00137 (ProSitePatterns);mobidb-lite (MobiDBLite);PS00138 (ProSitePatterns);SSF52743 (SUPERFAMILY);PF00082 (Pfam);G3DSA:3.40.50.200 (Gene3D);cd04857 (CDD);Coil (Coils);PR00723 (PRINTS)	Serine proteases, subtilase family, histidine active site. (ProSitePatterns);consensus disorder prediction (MobiDBLite);Serine proteases, subtilase family, serine active site. (ProSitePatterns);Subtilase family (Pfam);Peptidases_S8_Tripeptidyl_Aminopeptidase_II (CDD);Subtilisin serine protease family (S8) signature (PRINTS)	IPR022398 (ProSitePatterns);IPR023828 (ProSitePatterns);IPR036852 (SUPERFAMILY);IPR000209 (Pfam);IPR036852 (Gene3D);IPR034051 (CDD);IPR015500 (PRINTS)	Peptidase S8, subtilisin, His-active site (ProSitePatterns);Peptidase S8, subtilisin, Ser-active site (ProSitePatterns);Peptidase S8/S53 domain superfamily (SUPERFAMILY);Peptidase S8/S53 domain (Pfam);Peptidase S8/S53 domain superfamily (Gene3D);Tripeptidyl-peptidase II domain (CDD);Peptidase S8, subtilisin-related (PRINTS)	0.962708	-1.04	0.656145	4081.Solyc03g025610.1.1
298	516	Gene.44753_TRINITY_DN48918_c2_g1_g.44753_m.44753	Gene.44753_TRINITY_DN48918_c2_g1_g.44753_m.44753	14.04	180.65	4594000	4283000	3829000	4084000	5242000	5442000	4764000	4383000	4197000	4958000	43	12	8	Carbamidomethylation; iTRAQ 8plex (K N-term); Deamidation (NQ)	31769	Gene.44753::TRINITY_DN48918_c2_g1::g.44753 ORF type:5prime_partial len:279 (+) TRINITY_DN48918_c2_g1:3-839(+)	sly:101257398		14-3-3-like protein GF14 iota	F:GO:0019904	F:protein domain specific binding	G3DSA:1.20.190.20 (Gene3D);PR00305 (PRINTS);PS00797 (ProSitePatterns);PF00244 (Pfam);Coil (Coils);PS00796 (ProSitePatterns);mobidb-lite (MobiDBLite);SM00101 (SMART);SSF48445 (SUPERFAMILY);PIRSF000868 (PIRSF)	14-3-3 protein zeta signature (PRINTS);14-3-3 proteins signature 2. (ProSitePatterns);14-3-3 protein (Pfam);14-3-3 proteins signature 1. (ProSitePatterns);consensus disorder prediction (MobiDBLite)	IPR036815 (Gene3D);IPR000308 (PRINTS);IPR023409 (ProSitePatterns);IPR023410 (Pfam);IPR023410 (SMART);IPR036815 (SUPERFAMILY);IPR000308 (PIRSF)	14-3-3 domain superfamily (Gene3D);14-3-3 protein (PRINTS);14-3-3 protein, conserved site (ProSitePatterns);14-3-3 domain (Pfam);14-3-3 domain (SMART);14-3-3 domain superfamily (SUPERFAMILY);14-3-3 protein (PIRSF)	0.846511	-1.18	0.0394457	4081.Solyc05g012420.2.1
299	42	Gene.16997_TRINITY_DN51305_c1_g1_g.16997_m.16997	Gene.16997_TRINITY_DN51305_c1_g1_g.16997_m.16997	18.02	255.42	19060000	17870000	15670000	15400000	21790000	22560000	19580000	20370000	17010000	21080000	36	24	11	Carbamidomethylation; iTRAQ 8plex (K N-term); Deamidation (NQ)	57608	Gene.16997::TRINITY_DN51305_c1_g1::g.16997 ORF type:complete len:533 (+) TRINITY_DN51305_c1_g1:148-1746(+)	sly:101247034		T-complex protein 1 subunit eta	C:GO:0005832; F:GO:0005524; F:GO:0044183; P:GO:0007165; P:GO:0061077; F:GO:0051082; F:GO:0043531; P:GO:0006458	C:chaperonin-containing T-complex; F:ATP binding; F:protein binding involved in protein folding; P:signal transduction; P:chaperone-mediated protein folding; F:unfolded protein binding; F:ADP binding; P:'de novo' protein folding	PS00750 (ProSitePatterns);PR00304 (PRINTS);G3DSA:1.10.560.10 (Gene3D);TIGR02345 (TIGRFAM);SSF54849 (SUPERFAMILY);cd03340 (CDD);PS00751 (ProSitePatterns);G3DSA:3.50.7.10 (Gene3D);SSF52029 (SUPERFAMILY);PS00995 (ProSitePatterns);SSF48592 (SUPERFAMILY);PF00118 (Pfam)	Chaperonins TCP-1 signature 1. (ProSitePatterns);Tailless complex polypeptide 1 (chaperone) signature (PRINTS);chap_CCT_eta: T-complex protein 1, eta subunit (TIGRFAM);TCP1_eta (CDD);Chaperonins TCP-1 signature 2. (ProSitePatterns);Chaperonins TCP-1 signature 3. (ProSitePatterns);TCP-1/cpn60 chaperonin family (Pfam)	IPR002194 (ProSitePatterns);IPR017998 (PRINTS);IPR027413 (Gene3D);IPR012720 (TIGRFAM);IPR037290 (SUPERFAMILY);IPR012720 (CDD);IPR027409 (Gene3D);IPR027409 (SUPERFAMILY);IPR027413 (SUPERFAMILY);IPR002423 (Pfam)	Chaperonin TCP-1, conserved site (ProSitePatterns);Chaperone tailless complex polypeptide 1 (TCP-1) (PRINTS);GroEL-like equatorial domain superfamily (Gene3D);T-complex protein 1, eta subunit (TIGRFAM);Chaperonin Cpn60/TCP-1 domain superfamily (SUPERFAMILY);T-complex protein 1, eta subunit (CDD);GroEL-like apical domain superfamily (Gene3D);GroEL-like apical domain superfamily (SUPERFAMILY);GroEL…	0.806926	-1.24	0.0157761	4081.Solyc06g065520.2.1
300	161	Gene.72861_TRINITY_DN44567_c0_g1_g.72861_m.72861	Gene.72861_TRINITY_DN44567_c0_g1_g.72861_m.72861	20.23	233.62	21020000	18290000	16600000	17540000	24630000	24390000	21970000	22430000	18360000	23370000	42	25	16	Carbamidomethylation; iTRAQ 8plex (K N-term); Oxidation (M); Deamidation (NQ)	49867	Gene.72861::TRINITY_DN44567_c0_g1::g.72861 ORF type:complete len:455 (-) TRINITY_DN44567_c0_g1:234-1598(-)	sly:101246428	CCT3	T-complex protein 1 subunit gamma	C:GO:0005832; F:GO:0005524; F:GO:0044183; P:GO:0061077; F:GO:0051082; P:GO:0006458	C:chaperonin-containing T-complex; F:ATP binding; F:protein binding involved in protein folding; P:chaperone-mediated protein folding; F:unfolded protein binding; P:'de novo' protein folding	G3DSA:3.30.260.10 (Gene3D);SSF52029 (SUPERFAMILY);TIGR02344 (TIGRFAM);G3DSA:1.10.560.10 (Gene3D);mobidb-lite (MobiDBLite);SSF54849 (SUPERFAMILY);Coil (Coils);G3DSA:3.50.7.10 (Gene3D);SSF48592 (SUPERFAMILY);PF00118 (Pfam)	chap_CCT_gamma: T-complex protein 1, gamma subunit (TIGRFAM);consensus disorder prediction (MobiDBLite);TCP-1/cpn60 chaperonin family (Pfam)	IPR027410 (Gene3D);IPR027409 (SUPERFAMILY);IPR012719 (TIGRFAM);IPR027413 (Gene3D);IPR037290 (SUPERFAMILY);IPR027409 (Gene3D);IPR027413 (SUPERFAMILY);IPR002423 (Pfam)	TCP-1-like chaperonin intermediate domain superfamily (Gene3D);GroEL-like apical domain superfamily (SUPERFAMILY);T-complex protein 1, gamma subunit (TIGRFAM);GroEL-like equatorial domain superfamily (Gene3D);Chaperonin Cpn60/TCP-1 domain superfamily (SUPERFAMILY);GroEL-like apical domain superfamily (Gene3D);GroEL-like equatorial domain superfamily (SUPERFAMILY);Chaperonin Cpn60/TCP-1 family (Pf…	0.785623	-1.27	0.00948418	4081.Solyc05g056310.2.1
301	1076	Gene.31689_TRINITY_DN43775_c6_g1_g.31689_m.31689	Gene.31689_TRINITY_DN43775_c6_g1_g.31689_m.31689	5.72	198.56	93940	85510	57290	93670	121700	84800	102700	83950	82600	98280	13	10	1	iTRAQ 8plex (K N-term)	18163	Gene.31689::TRINITY_DN43775_c6_g1::g.31689 ORF type:5prime_partial len:171 (-) TRINITY_DN43775_c6_g1:1174-1686(-)	sly:101248511		enoyl-[acyl-carrier-protein] reductase [NADH], chloroplastic-like	C:GO:0005835; P:GO:0042967; F:GO:0004318; P:GO:0055114; P:GO:0006633	C:fatty acid synthase complex; P:acyl-carrier-protein biosynthetic process; F:enoyl-[acyl-carrier-protein] reductase (NADH) activity; P:oxidation-reduction process; P:fatty acid biosynthetic process	PF13561 (Pfam);G3DSA:3.40.50.720 (Gene3D);PR00081 (PRINTS);SSF51735 (SUPERFAMILY)	Enoyl-(Acyl carrier protein) reductase (Pfam);Glucose/ribitol dehydrogenase family signature (PRINTS)	IPR002347 (PRINTS);IPR036291 (SUPERFAMILY)	Short-chain dehydrogenase/reductase SDR (PRINTS);NAD(P)-binding domain superfamily (SUPERFAMILY)	0.840456	-1.19	0.267917	4081.Solyc01g006450.2.1
302	267	Gene.64632_TRINITY_DN42652_c2_g1_g.64632_m.64632	Gene.64632_TRINITY_DN42652_c2_g1_g.64632_m.64632	21.05	242.21	33810000	30410000	29670000	30950000	35460000	37340000	36610000	35440000	31220000	36230000	67	15	14	Carbamidomethylation; iTRAQ 8plex (K N-term)	27678	Gene.64632::TRINITY_DN42652_c2_g1::g.64632 ORF type:complete len:256 (+) TRINITY_DN42652_c2_g1:1798-2565(+)	sly:101254608		branched-chain-amino-acid aminotransferase 2, chloroplastic-like	F:GO:0052654; F:GO:0052655; C:GO:0009507; P:GO:0009082; F:GO:0052656; P:GO:0071669	F:L-leucine transaminase activity; F:L-valine transaminase activity; C:chloroplast; P:branched-chain amino acid biosynthetic process; F:L-isoleucine transaminase activity; P:plant-type cell wall organization or biogenesis	G3DSA:3.20.10.10 (Gene3D);PF01063 (Pfam);PS00770 (ProSitePatterns);cd01557 (CDD);G3DSA:3.30.470.10 (Gene3D);SSF56752 (SUPERFAMILY);TIGR01123 (TIGRFAM)	Amino-transferase class IV (Pfam);Aminotransferases class-IV signature. (ProSitePatterns);BCAT_beta_family (CDD);ilvE_II: branched-chain amino acid aminotransferase (TIGRFAM)	IPR001544 (Pfam);IPR018300 (ProSitePatterns);IPR033939 (CDD);IPR036038 (SUPERFAMILY);IPR005786 (TIGRFAM)	Aminotransferase class IV (Pfam);Aminotransferase, class IV, conserved site (ProSitePatterns);Branched-chain aminotransferase (CDD);Aminotransferase-like, PLP-dependent enzymes (SUPERFAMILY);Branched-chain amino acid aminotransferase II (TIGRFAM)	0.861717	-1.16	0.00785236	4081.Solyc07g021630.2.1
303	80	Gene.44520_TRINITY_DN45048_c4_g1_g.44520_m.44520	Gene.44520_TRINITY_DN45048_c4_g1_g.44520_m.44520	26.28	255.87	22310000	19710000	19810000	19270000	25650000	26860000	24260000	24060000	20290000	25210000	47	26	24	Carbamidomethylation; iTRAQ 8plex (K N-term); Deamidation (NQ)	70232	Gene.44520::TRINITY_DN45048_c4_g1::g.44520 ORF type:complete len:618 (-) TRINITY_DN45048_c4_g1:690-2543(-)	sly:101250430		aminopeptidase M1	F:GO:0008270; P:GO:0043171; P:GO:0006508; C:GO:0005829; F:GO:0070006; F:GO:0042277; F:GO:0010013; C:GO:0005886	F:zinc ion binding; P:peptide catabolic process; P:proteolysis; C:cytosol; F:metalloaminopeptidase activity; F:peptide binding; F:N-1-naphthylphthalamic acid binding; C:plasma membrane	SSF55486 (SUPERFAMILY);PR00756 (PRINTS);PF11838 (Pfam);PF01433 (Pfam);G3DSA:1.10.390.10 (Gene3D)	Membrane alanyl dipeptidase (M1) family signature (PRINTS);ERAP1-like C-terminal domain (Pfam);Peptidase family M1 domain (Pfam)	IPR014782 (PRINTS);IPR024571 (Pfam);IPR014782 (Pfam)	Peptidase M1, membrane alanine aminopeptidase, N-terminal (PRINTS);ERAP1-like C-terminal domain (Pfam);Peptidase M1, membrane alanine aminopeptidase, N-terminal (Pfam)	0.804839	-1.24	0.00235505	4081.Solyc08g062630.2.1
304	164	Gene.38297_TRINITY_DN44522_c0_g3_g.38297_m.38297	Gene.38297_TRINITY_DN44522_c0_g3_g.38297_m.38297	31.82	213.49	22090000	21410000	18940000	20070000	29300000	29030000	26110000	26570000	20640000	27760000	39	19	13	iTRAQ 8plex (K N-term); Deamidation (NQ)	45182	Gene.38297::TRINITY_DN44522_c0_g3::g.38297 ORF type:3prime_partial len:410 (+) TRINITY_DN44522_c0_g3:178-1404(+)	sly:101264364		peptidyl-prolyl cis-trans isomerase FKBP62	F:GO:0003755; C:GO:0005737; F:GO:0005528; P:GO:0061077; P:GO:0000413	F:peptidyl-prolyl cis-trans isomerase activity; C:cytoplasm; F:FK506 binding; P:chaperone-mediated protein folding; P:protein peptidyl-prolyl isomerization	mobidb-lite (MobiDBLite);SSF54534 (SUPERFAMILY);PS50059 (ProSiteProfiles);G3DSA:3.10.50.40 (Gene3D);PF00254 (Pfam)	consensus disorder prediction (MobiDBLite);FKBP-type peptidyl-prolyl cis-trans isomerase domain profile. (ProSiteProfiles);FKBP-type peptidyl-prolyl cis-trans isomerase (Pfam)	IPR001179 (ProSiteProfiles);IPR001179 (Pfam)	FKBP-type peptidyl-prolyl cis-trans isomerase domain (ProSiteProfiles);FKBP-type peptidyl-prolyl cis-trans isomerase domain (Pfam)	0.743516	-1.34	0.000657658	4081.Solyc09g057660.2.1
305	379	Gene.18705_TRINITY_DN47656_c3_g5_g.18705_m.18705	Gene.18705_TRINITY_DN47656_c3_g5_g.18705_m.18705	14.64	211.57	5463000	5071000	4243000	4673000	5690000	6073000	5756000	5940000	4863000	5865000	32	16	6	Carbamidomethylation; iTRAQ 8plex (K N-term); Deamidation (NQ)	29830	Gene.18705::TRINITY_DN47656_c3_g5::g.18705 ORF type:complete len:274 (+) TRINITY_DN47656_c3_g5:193-1014(+)	sly:101258363		40S ribosomal protein S2-4-like	F:GO:0003723; F:GO:0003735; P:GO:0042254; C:GO:0015935; P:GO:0006412	F:RNA binding; F:structural constituent of ribosome; P:ribosome biogenesis; C:small ribosomal subunit; P:translation	TIGR01020 (TIGRFAM);PS00585 (ProSitePatterns);PF00333 (Pfam);G3DSA:3.30.160.20 (Gene3D);SSF54768 (SUPERFAMILY);PF03719 (Pfam);mobidb-lite (MobiDBLite);PS50881 (ProSiteProfiles);SSF54211 (SUPERFAMILY);G3DSA:3.30.230.10 (Gene3D)	uS5_euk_arch: ribosomal protein uS5 (TIGRFAM);Ribosomal protein S5 signature. (ProSitePatterns);Ribosomal protein S5, N-terminal domain (Pfam);Ribosomal protein S5, C-terminal domain (Pfam);consensus disorder prediction (MobiDBLite);S5 double stranded RNA-binding domain profile. (ProSiteProfiles)	IPR005711 (TIGRFAM);IPR018192 (ProSitePatterns);IPR013810 (Pfam);IPR005324 (Pfam);IPR013810 (ProSiteProfiles);IPR020568 (SUPERFAMILY);IPR014721 (Gene3D)	Ribosomal protein S5, eukaryotic/archaeal (TIGRFAM);Ribosomal protein S5, N-terminal, conserved site (ProSitePatterns);Ribosomal protein S5, N-terminal (Pfam);Ribosomal protein S5, C-terminal (Pfam);Ribosomal protein S5, N-terminal (ProSiteProfiles);Ribosomal protein S5 domain 2-type fold (SUPERFAMILY);Ribosomal protein S5 domain 2-type fold, subgroup (Gene3D)	0.829156	-1.21	0.0343558	4081.Solyc04g074300.2.1
306	1023	Gene.74960_TRINITY_DN46375_c1_g1_g.74960_m.74960	Gene.74960_TRINITY_DN46375_c1_g1_g.74960_m.74960	23.58	206.74	15310000	13700000	12820000	13660000	17060000	18260000	16820000	16550000	13920000	17190000	41	11	6	Carbamidomethylation; iTRAQ 8plex (K N-term)	21222	Gene.74960::TRINITY_DN46375_c1_g1::g.74960 ORF type:complete len:190 (+) TRINITY_DN46375_c1_g1:210-779(+)	sly:101244123		probable protein disulfide-isomerase A6	F:GO:0003756; P:GO:0009793; C:GO:0005783; P:GO:0045454; P:GO:0046686; P:GO:0009553; C:GO:0005774; P:GO:0006457; P:GO:0034976; P:GO:0048868	F:protein disulfide isomerase activity; P:embryo development ending in seed dormancy; C:endoplasmic reticulum; P:cell redox homeostasis; P:response to cadmium ion; P:embryo sac development; C:vacuolar membrane; P:protein folding; P:response to endoplasmic reticulum stress; P:pollen tube development	SSF52833 (SUPERFAMILY);G3DSA:3.40.30.10 (Gene3D);TIGR01126 (TIGRFAM);PS00194 (ProSitePatterns);PS51352 (ProSiteProfiles);cd02998 (CDD);PR00421 (PRINTS);PF00085 (Pfam)	pdi_dom: protein disulfide-isomerase domain (TIGRFAM);Thioredoxin family active site. (ProSitePatterns);Thioredoxin domain profile. (ProSiteProfiles);PDI_a_ERp38 (CDD);Thioredoxin family signature (PRINTS);Thioredoxin (Pfam)	IPR036249 (SUPERFAMILY);IPR005788 (TIGRFAM);IPR017937 (ProSitePatterns);IPR013766 (ProSiteProfiles);IPR013766 (Pfam)	Thioredoxin-like superfamily (SUPERFAMILY);Disulphide isomerase (TIGRFAM);Thioredoxin, conserved site (ProSitePatterns);Thioredoxin domain (ProSiteProfiles);Thioredoxin domain (Pfam)	0.809773	-1.23	0.00438531	4081.Solyc01g100320.2.1
307	1542	Gene.66936_TRINITY_DN52692_c2_g4_g.66936_m.66936	Gene.66936_TRINITY_DN52692_c2_g4_g.66936_m.66936	12.21	191.4	51560000	51650000	46330000	44820000	55950000	56150000	51940000	51460000	48610000	53870000	73	7	7	iTRAQ 8plex (K N-term)	12469	Gene.66936::TRINITY_DN52692_c2_g4::g.66936 ORF type:5prime_partial len:125 (+) TRINITY_DN52692_c2_g4:1-375(+)	sly:101246850		60S acidic ribosomal protein P2B-like	F:GO:0003735; P:GO:0002181; P:GO:0042254; C:GO:0005840; P:GO:0006414	F:structural constituent of ribosome; P:cytoplasmic translation; P:ribosome biogenesis; C:ribosome; P:translational elongation	cd05833 (CDD);MF_01478 (Hamap);mobidb-lite (MobiDBLite);PF00428 (Pfam)	Ribosomal_P2 (CDD);50S ribosomal protein L12 [rpl12]. (Hamap);consensus disorder prediction (MobiDBLite);60s Acidic ribosomal protein (Pfam)	IPR027534 (Hamap)	Ribosomal protein L12 family (Hamap)	0.902358	-1.11	0.0601174	4081.Solyc06g074430.2.1
308	131	Gene.79138_TRINITY_DN51148_c4_g4_g.79138_m.79138	Gene.79138_TRINITY_DN51148_c4_g4_g.79138_m.79138	13.49	224.84	15070000	13290000	14480000	11760000	16690000	17420000	15610000	14950000	13680000	16190000	52	22	14	Carbamidomethylation; iTRAQ 8plex (K N-term); Oxidation (M); Deamidation (NQ)	54400	Gene.79138::TRINITY_DN51148_c4_g4::g.79138 ORF type:complete len:515 (+) TRINITY_DN51148_c4_g4:266-1810(+)	sly:544237		dihydrolipoyl dehydrogenase 1, mitochondrial	P:GO:0006094; P:GO:0006118; F:GO:0050660; F:GO:0009055; P:GO:0006096; P:GO:0006563; P:GO:0006099; P:GO:0045454; P:GO:0022900; F:GO:0004148; P:GO:0006544; P:GO:0006566	P:gluconeogenesis; P:obsolete electron transport; F:flavin adenine dinucleotide binding; F:electron carrier activity; P:glycolytic process; P:L-serine metabolic process; P:tricarboxylic acid cycle; P:cell redox homeostasis; P:electron transport chain; F:dihydrolipoyl dehydrogenase activity; P:glycine metabolic process; P:threonine metabolic process	PR00368 (PRINTS);G3DSA:3.50.50.60 (Gene3D);G3DSA:3.30.390.30 (Gene3D);G3DSA:3.40.50.720 (Gene3D);PS00076 (ProSitePatterns);PF02852 (Pfam);PIRSF000350 (PIRSF);PF07992 (Pfam);PR00411 (PRINTS);SSF55424 (SUPERFAMILY);TIGR01350 (TIGRFAM);SSF51905 (SUPERFAMILY)	FAD-dependent pyridine nucleotide reductase signature (PRINTS);Pyridine nucleotide-disulphide oxidoreductases class-I active site. (ProSitePatterns);Pyridine nucleotide-disulphide oxidoreductase, dimerisation domain (Pfam);Pyridine nucleotide-disulphide oxidoreductase (Pfam);Pyridine nucleotide disulphide reductase class-I signature (PRINTS);lipoamide_DH: dihydrolipoyl dehydrogenase (TIGRFAM)	IPR036188 (Gene3D);IPR016156 (Gene3D);IPR012999 (ProSitePatterns);IPR004099 (Pfam);IPR001100 (PIRSF);IPR023753 (Pfam);IPR016156 (SUPERFAMILY);IPR006258 (TIGRFAM);IPR036188 (SUPERFAMILY)	FAD/NAD(P)-binding domain superfamily (Gene3D);FAD/NAD-linked reductase, dimerisation domain superfamily (Gene3D);Pyridine nucleotide-disulphide oxidoreductase, class I, active site (ProSitePatterns);Pyridine nucleotide-disulphide oxidoreductase, dimerisation domain (Pfam);Pyridine nucleotide-disulphide oxidoreductase, class I (PIRSF);FAD/NAD(P)-binding domain (Pfam);FAD/NAD-linked reductase, dim…	0.844966	-1.18	0.0447713	4081.Solyc05g053300.2.1
309	134	Gene.71_TRINITY_DN53291_c0_g1_g.71_m.71	Gene.71_TRINITY_DN53291_c0_g1_g.71_m.71	20.01	232.74	607300	498900	433000	492900	730400	762300	691800	653300	517400	709400	3	17	2	iTRAQ 8plex (K N-term)	65729	Gene.71::TRINITY_DN53291_c0_g1::g.71 ORF type:complete len:609 (+) TRINITY_DN53291_c0_g1:131-1957(+)	sly:101267503		ATP-citrate synthase beta chain protein 2	F:GO:0048037; P:GO:0008152; F:GO:0016829; F:GO:0046912	F:cofactor binding; P:metabolic process; F:lyase activity; F:transferase activity, transferring acyl groups, acyl groups converted into alkyl on transfer	PS01217 (ProSitePatterns);cd06100 (CDD);PS00399 (ProSitePatterns);G3DSA:1.10.580.10 (Gene3D);G3DSA:3.40.50.720 (Gene3D);PF00549 (Pfam);SSF51735 (SUPERFAMILY);G3DSA:1.10.230.10 (Gene3D);SSF48256 (SUPERFAMILY);PS01216 (ProSitePatterns);G3DSA:3.40.50.261 (Gene3D);PF00285 (Pfam)	ATP-citrate lyase / succinyl-CoA ligases family signature 3. (ProSitePatterns);CCL_ACL-C (CDD);ATP-citrate lyase / succinyl-CoA ligases family active site. (ProSitePatterns);CoA-ligase (Pfam);ATP-citrate lyase / succinyl-CoA ligases family signature 1. (ProSitePatterns);Citrate synthase, C-terminal domain (Pfam)	IPR017866 (ProSitePatterns);IPR017440 (ProSitePatterns);IPR016142 (Gene3D);IPR005811 (Pfam);IPR036291 (SUPERFAMILY);IPR016143 (Gene3D);IPR036969 (SUPERFAMILY);IPR033847 (ProSitePatterns);IPR016102 (Gene3D);IPR002020 (Pfam)	Succinyl-CoA synthetase, beta subunit, conserved site (ProSitePatterns);ATP-citrate lyase/succinyl-CoA ligase, active site (ProSitePatterns);Citrate synthase-like, large alpha subdomain (Gene3D);ATP-citrate lyase/succinyl-CoA ligase (Pfam);NAD(P)-binding domain superfamily (SUPERFAMILY);Citrate synthase-like, small alpha subdomain (Gene3D);Citrate synthase superfamily (SUPERFAMILY);ATP-citrate ly…	0.729349	-1.37	0.009977	4081.Solyc12g099260.1.1
310	1363	Gene.26450_TRINITY_DN49075_c0_g1_g.26450_m.26450	Gene.26450_TRINITY_DN49075_c0_g1_g.26450_m.26450	3.59	139.16	1181000	800900	931100	370100	448800	678600	668200	631100	820800	606700	6	6	1	iTRAQ 8plex (K N-term)	28158	Gene.26450::TRINITY_DN49075_c0_g1::g.26450 ORF type:5prime_partial len:251 (-) TRINITY_DN49075_c0_g1:1298-2050(-)	sly:101247195		14-3-3-like protein	F:GO:0019904; F:GO:0046982; P:GO:0007165; P:GO:0090378; P:GO:0010266; F:GO:0051117	F:protein domain specific binding; F:protein heterodimerization activity; P:signal transduction; P:seed trichome elongation; P:response to vitamin B1; F:ATPase binding	cd10023 (CDD);PF00244 (Pfam);PR00305 (PRINTS);SM00101 (SMART);PS00796 (ProSitePatterns);PIRSF000868 (PIRSF);SSF48445 (SUPERFAMILY);G3DSA:1.20.190.20 (Gene3D);PS00797 (ProSitePatterns)	14-3-3_theta (CDD);14-3-3 protein (Pfam);14-3-3 protein zeta signature (PRINTS);14-3-3 proteins signature 1. (ProSitePatterns);14-3-3 proteins signature 2. (ProSitePatterns)	IPR023410 (Pfam);IPR000308 (PRINTS);IPR023410 (SMART);IPR023409 (ProSitePatterns);IPR000308 (PIRSF);IPR036815 (SUPERFAMILY);IPR036815 (Gene3D)	14-3-3 domain (Pfam);14-3-3 protein (PRINTS);14-3-3 domain (SMART);14-3-3 protein, conserved site (ProSitePatterns);14-3-3 protein (PIRSF);14-3-3 domain superfamily (SUPERFAMILY);14-3-3 domain superfamily (Gene3D)	1.35289	1.35	0.437522	4081.Solyc12g057110.2.1
311	351	Gene.80807_TRINITY_DN51066_c3_g2_g.80807_m.80807	Gene.80807_TRINITY_DN51066_c3_g2_g.80807_m.80807	17.83	217.58	17080000	15100000	16460000	14270000	19980000	20640000	17850000	17540000	15730000	19000000	62	16	11	Carbamidomethylation; iTRAQ 8plex (K N-term); Oxidation (M); Deamidation (NQ)	18600	Gene.80807::TRINITY_DN51066_c3_g2::g.80807 ORF type:complete len:171 (-) TRINITY_DN51066_c3_g2:22-534(-)	sly:544022	FRK2;FK	putative fructokinase 2	F:GO:0005524; P:GO:0019252; C:GO:0016021; P:GO:0006013; C:GO:0005829; P:GO:0006000; P:GO:0046835; F:GO:0008865; P:GO:0005985	F:ATP binding; P:starch biosynthetic process; C:integral component of membrane; P:mannose metabolic process; C:cytosol; P:fructose metabolic process; P:carbohydrate phosphorylation; F:fructokinase activity; P:sucrose metabolic process	G3DSA:3.40.1190.20 (Gene3D);PF00294 (Pfam);SSF53613 (SUPERFAMILY);cd01167 (CDD);PS00584 (ProSitePatterns)	pfkB family carbohydrate kinase (Pfam);bac_FRK (CDD);pfkB family of carbohydrate kinases signature 2. (ProSitePatterns)	IPR029056 (Gene3D);IPR011611 (Pfam);IPR029056 (SUPERFAMILY);IPR002173 (ProSitePatterns)	Ribokinase-like (Gene3D);Carbohydrate kinase PfkB (Pfam);Ribokinase-like (SUPERFAMILY);Carbohydrate/puine kinase, PfkB, conserved site (ProSitePatterns)	0.827895	-1.21	0.0164816	4081.Solyc06g073190.2.1
312	216	Gene.90123_TRINITY_DN44064_c1_g2_g.90123_m.90123	Gene.90123_TRINITY_DN44064_c1_g2_g.90123_m.90123	21.69	233.54	7005000	6549000	4762000	5106000	10490000	10810000	8316000	8426000	5855000	9511000	26	16	5	iTRAQ 8plex (K N-term); Oxidation (M)	23432	Gene.90123::TRINITY_DN44064_c1_g2::g.90123 ORF type:5prime_partial len:209 (+) TRINITY_DN44064_c1_g2:1-627(+)	sly:101260709		alpha-1,4-glucan-protein synthase [UDP-forming] 2-like	C:GO:0005829; F:GO:0052691; P:GO:0033356; C:GO:0005794	C:cytosol; F:UDP-arabinopyranose mutase activity; P:UDP-L-arabinose metabolic process; C:Golgi apparatus	PF03214 (Pfam)	Reversibly glycosylated polypeptide (Pfam)	IPR037595 (Pfam)	Reversibly glycosylated polypeptide family (Pfam)	0.615603	-1.62	0.00677642	4081.Solyc05g012070.2.1
314	1024	Gene.83465_TRINITY_DN45159_c2_g3_g.83465_m.83465	Gene.83465_TRINITY_DN45159_c2_g3_g.83465_m.83465	24.59	178.22	9652000	8841000	8098000	8392000	11820000	10930000	10640000	10660000	8815000	11050000	24	7	3	iTRAQ 8plex (K N-term); Oxidation (M)	15461	Gene.83465::TRINITY_DN45159_c2_g3::g.83465 ORF type:complete len:135 (-) TRINITY_DN45159_c2_g3:255-659(-)	sly:101262929		60S ribosomal protein L14-1	F:GO:0003723; F:GO:0003735; P:GO:0042273; C:GO:0005840; P:GO:0006412	F:RNA binding; F:structural constituent of ribosome; P:ribosomal large subunit biogenesis; C:ribosome; P:translation	cd06088 (CDD);G3DSA:2.30.30.30 (Gene3D);SSF50104 (SUPERFAMILY);PF01929 (Pfam)	KOW_RPL14 (CDD);Ribosomal protein L14 (Pfam)	IPR014722 (Gene3D);IPR008991 (SUPERFAMILY);IPR002784 (Pfam)	Ribosomal protein L2, domain 2 (Gene3D);Translation protein SH3-like domain superfamily (SUPERFAMILY);Ribosomal protein L14e domain (Pfam)	0.797738	-1.25	0.00347536	4081.Solyc06g083820.2.1
315	2002	Gene.91628_TRINITY_DN49944_c2_g2_g.91628_m.91628	Gene.91628_TRINITY_DN49944_c2_g2_g.91628_m.91628	2.68	177.04	118700	68840	49220	106200	241000	60380	85780	88170	85760	118800	62	8	5	Carbamidomethylation; iTRAQ 8plex (K N-term); Oxidation (M); Deamidation (NQ)	12936	Gene.91628::TRINITY_DN49944_c2_g2::g.91628 ORF type:complete len:116 (+) TRINITY_DN49944_c2_g2:159-506(+)	sly:544197	GPXle-1;PHGPx	probable phospholipid hydroperoxide glutathione peroxidase	P:GO:0006979; F:GO:0004602; P:GO:0006749; P:GO:0006804; P:GO:0098869; P:GO:0055114	P:response to oxidative stress; F:glutathione peroxidase activity; P:glutathione metabolic process; P:obsolete peroxidase reaction; P:cellular oxidant detoxification; P:oxidation-reduction process	G3DSA:3.40.30.10 (Gene3D);PIRSF000303 (PIRSF);SSF52833 (SUPERFAMILY);cd00340 (CDD);PR01011 (PRINTS);PS51355 (ProSiteProfiles);PF00255 (Pfam);PS00460 (ProSitePatterns);PS00763 (ProSitePatterns)	GSH_Peroxidase (CDD);Glutathione peroxidase family signature (PRINTS);Glutathione peroxidase profile. (ProSiteProfiles);Glutathione peroxidase (Pfam);Glutathione peroxidases active site. (ProSitePatterns);Glutathione peroxidases signature 2. (ProSitePatterns)	IPR000889 (PIRSF);IPR036249 (SUPERFAMILY);IPR000889 (CDD);IPR000889 (PRINTS);IPR000889 (ProSiteProfiles);IPR000889 (Pfam);IPR029759 (ProSitePatterns);IPR029760 (ProSitePatterns)	Glutathione peroxidase (PIRSF);Thioredoxin-like superfamily (SUPERFAMILY);Glutathione peroxidase (CDD);Glutathione peroxidase (PRINTS);Glutathione peroxidase (ProSiteProfiles);Glutathione peroxidase (Pfam);Glutathione peroxidase active site (ProSitePatterns);Glutathione peroxidase conserved site (ProSitePatterns)	0.721886	-1.39	0.539511	4081.Solyc08g080940.2.1
316	239	Gene.37457_TRINITY_DN48808_c0_g4_g.37457_m.37457	Gene.37457_TRINITY_DN48808_c0_g4_g.37457_m.37457	8.26	223.65	53610000	48160000	41670000	41240000	55700000	53500000	49420000	49110000	46170000	51930000	58	17	16	Carbamidomethylation; iTRAQ 8plex (K N-term); Deamidation (NQ)	28214	Gene.37457::TRINITY_DN48808_c0_g4::g.37457 ORF type:complete len:262 (+) TRINITY_DN48808_c0_g4:110-895(+)	sly:544079	RPL8;L2;rpl2	60S ribosomal protein L8-3	F:GO:0003723; F:GO:0003735; P:GO:0002181; P:GO:0042254; C:GO:0005840	F:RNA binding; F:structural constituent of ribosome; P:cytoplasmic translation; P:ribosome biogenesis; C:ribosome	G3DSA:4.10.950.10 (Gene3D);PIRSF002158 (PIRSF);PS00467 (ProSitePatterns);G3DSA:2.30.30.30 (Gene3D);G3DSA:2.40.50.140 (Gene3D);SSF50104 (SUPERFAMILY);SSF50249 (SUPERFAMILY);SM01383 (SMART);PF00181 (Pfam);PF03947 (Pfam);SM01382 (SMART)	Ribosomal protein L2 signature. (ProSitePatterns);Ribosomal Proteins L2, RNA binding domain (Pfam);Ribosomal Proteins L2, C-terminal domain (Pfam)	IPR014726 (Gene3D);IPR002171 (PIRSF);IPR022671 (ProSitePatterns);IPR014722 (Gene3D);IPR008991 (SUPERFAMILY);IPR012340 (SUPERFAMILY);IPR002171 (SMART);IPR022666 (Pfam);IPR022669 (Pfam);IPR022669 (SMART)	Ribosomal protein L2, domain 3 (Gene3D);Ribosomal protein L2 (PIRSF);Ribosomal protein L2, conserved site (ProSitePatterns);Ribosomal protein L2, domain 2 (Gene3D);Translation protein SH3-like domain superfamily (SUPERFAMILY);Nucleic acid-binding, OB-fold (SUPERFAMILY);Ribosomal protein L2 (SMART);Ribosomal Proteins L2, RNA binding domain (Pfam);Ribosomal protein L2, C-terminal (Pfam);Ribosomal p…	0.889081	-1.12	0.149279	4081.Solyc10g006580.2.1
318	326	Gene.56984_TRINITY_DN44019_c2_g4_g.56984_m.56984	Gene.56984_TRINITY_DN44019_c2_g4_g.56984_m.56984	19.08	231.04	5946000	5164000	5206000	4997000	6494000	6922000	6323000	5853000	5328000	6398000	6	15	2	iTRAQ 8plex (K N-term)	26787	Gene.56984::TRINITY_DN44019_c2_g4::g.56984 ORF type:complete len:240 (-) TRINITY_DN44019_c2_g4:144-863(-)	sly:101257282		40S ribosomal protein S3-3-like	C:GO:0005634; P:GO:0006308; F:GO:0003723; F:GO:0003735; P:GO:0006285; P:GO:0002181; P:GO:0042254; C:GO:0015935; F:GO:0003684; F:GO:0008534	C:nucleus; P:DNA catabolic process; F:RNA binding; F:structural constituent of ribosome; P:base-excision repair, AP site formation; P:cytoplasmic translation; P:ribosome biogenesis; C:small ribosomal subunit; F:damaged DNA binding; F:oxidized purine nucleobase lesion DNA N-glycosylase activity	PS50823 (ProSiteProfiles);SSF54821 (SUPERFAMILY);G3DSA:3.30.1140.32 (Gene3D);cd02413 (CDD);PS00548 (ProSitePatterns);SSF54814 (SUPERFAMILY);PF00189 (Pfam);TIGR01008 (TIGRFAM);G3DSA:3.30.300.20 (Gene3D);PF07650 (Pfam)	Type-2 KH domain profile. (ProSiteProfiles);40S_S3_KH (CDD);Ribosomal protein S3 signature. (ProSitePatterns);Ribosomal protein S3, C-terminal domain (Pfam);uS3_euk_arch: ribosomal protein uS3 (TIGRFAM);KH domain (Pfam)	IPR004044 (ProSiteProfiles);IPR036419 (SUPERFAMILY);IPR036419 (Gene3D);IPR018280 (ProSitePatterns);IPR009019 (SUPERFAMILY);IPR001351 (Pfam);IPR005703 (TIGRFAM);IPR015946 (Gene3D);IPR004044 (Pfam)	K Homology domain, type 2 (ProSiteProfiles);Ribosomal protein S3, C-terminal domain superfamily (SUPERFAMILY);Ribosomal protein S3, C-terminal domain superfamily (Gene3D);Ribosomal protein S3, conserved site (ProSitePatterns);K homology domain superfamily, prokaryotic type (SUPERFAMILY);Ribosomal protein S3, C-terminal (Pfam);Ribosomal protein S3, eukaryotic/archaeal (TIGRFAM);K homology domain-l…	0.83276	-1.2	0.0123595	4081.Solyc07g041310.2.1
319	63	Gene.24540_TRINITY_DN49930_c2_g1_g.24540_m.24540	Gene.24540_TRINITY_DN49930_c2_g1_g.24540_m.24540	26.96	255.59	32020000	30840000	28070000	25590000	42920000	44340000	38720000	37950000	29170000	40990000	68	23	23	iTRAQ 8plex (K N-term); Oxidation (M); Deamidation (NQ)	48189	Gene.24540::TRINITY_DN49930_c2_g1::g.24540 ORF type:5prime_partial len:433 (-) TRINITY_DN49930_c2_g1:133-1431(-)	sly:101254583		chaperone protein ClpB1	F:GO:0005524; P:GO:0019538	F:ATP binding; P:protein metabolic process	PS00871 (ProSitePatterns);SSF52540 (SUPERFAMILY);PF10431 (Pfam);PF07724 (Pfam);PR00300 (PRINTS);G3DSA:3.40.50.300 (Gene3D);G3DSA:1.10.8.60 (Gene3D);SM00382 (SMART);cd00009 (CDD);SM01086 (SMART)	Chaperonins clpA/B signature 2. (ProSitePatterns);C-terminal, D2-small domain, of ClpB protein (Pfam);AAA domain (Cdc48 subfamily) (Pfam);ATP-dependent Clp protease ATP-binding subunit signature (PRINTS);AAA (CDD)	IPR028299 (ProSitePatterns);IPR027417 (SUPERFAMILY);IPR019489 (Pfam);IPR003959 (Pfam);IPR001270 (PRINTS);IPR003593 (SMART);IPR019489 (SMART)	ClpA/B, conserved site 2 (ProSitePatterns);P-loop containing nucleoside triphosphate hydrolase (SUPERFAMILY);Clp ATPase, C-terminal (Pfam);ATPase, AAA-type, core (Pfam);ClpA/B family (PRINTS);AAA+ ATPase domain (SMART);Clp ATPase, C-terminal (SMART)	0.711637	-1.41	0.00201372	4081.Solyc03g115230.2.1
320	979	Gene.41548_TRINITY_DN45511_c6_g8_g.41548_m.41548	Gene.41548_TRINITY_DN45511_c6_g8_g.41548_m.41548	18.2	203.76	38160000	33150000	30170000	31960000	43690000	42090000	40360000	38950000	33370000	41280000	68	9	9	Carbamidomethylation; iTRAQ 8plex (K N-term); Deamidation (NQ)	16246	Gene.41548::TRINITY_DN45511_c6_g8::g.41548 ORF type:3prime_partial len:153 (-) TRINITY_DN45511_c6_g8:1-456(-)	sly:101268350		elongation factor 1-beta 1	P:GO:0006448; F:GO:0003746; C:GO:0005840; F:GO:0016740; C:GO:0005853	P:regulation of translational elongation; F:translation elongation factor activity; C:ribosome; F:transferase activity; C:eukaryotic translation elongation factor 1 complex	G3DSA:1.20.1050.10 (Gene3D);SSF47616 (SUPERFAMILY);PS00824 (ProSitePatterns);mobidb-lite (MobiDBLite)	Elongation factor 1 beta/beta'/delta chain signature 1. (ProSitePatterns);consensus disorder prediction (MobiDBLite)	IPR036282 (SUPERFAMILY);IPR001326 (ProSitePatterns)	Glutathione S-transferase, C-terminal domain superfamily (SUPERFAMILY);Translation elongation factor EF1B, beta/delta chains, conserved site (ProSitePatterns)	0.808382	-1.24	0.0151356	4081.Solyc11g072190.1.1
322	269	Gene.35393_TRINITY_DN52518_c1_g1_g.35393_m.35393	Gene.35393_TRINITY_DN52518_c1_g1_g.35393_m.35393	15.99	204.89	41610000	38300000	35120000	41320000	50220000	46860000	44050000	42430000	39080000	45890000	38	14	11	Carbamidomethylation; iTRAQ 8plex (K N-term)	38818	Gene.35393::TRINITY_DN52518_c1_g1::g.35393 ORF type:complete len:367 (-) TRINITY_DN52518_c1_g1:2600-3700(-)	sly:101245293		dihydrolipoyl dehydrogenase 2, chloroplastic-like	C:GO:0009570; P:GO:0006094; P:GO:0006086; F:GO:0009055; P:GO:0006096; C:GO:0009941; P:GO:0006563; P:GO:0006099; P:GO:0045454; P:GO:0022900; C:GO:0005730; F:GO:0004148; P:GO:0006544; P:GO:0006566; P:GO:0006118; F:GO:0050660; P:GO:0046685; C:GO:0005829	C:chloroplast stroma; P:gluconeogenesis; P:acetyl-CoA biosynthetic process from pyruvate; F:electron carrier activity; P:glycolytic process; C:chloroplast envelope; P:L-serine metabolic process; P:tricarboxylic acid cycle; P:cell redox homeostasis; P:electron transport chain; C:nucleolus; F:dihydrolipoyl dehydrogenase activity; P:glycine metabolic process; P:threonine metabolic process; P:obsolet…	PR00411 (PRINTS);PS00076 (ProSitePatterns);SSF51905 (SUPERFAMILY);PR00368 (PRINTS);PF07992 (Pfam);G3DSA:3.50.50.60 (Gene3D);G3DSA:3.40.50.720 (Gene3D);G3DSA:1.10.287.990 (Gene3D)	Pyridine nucleotide disulphide reductase class-I signature (PRINTS);Pyridine nucleotide-disulphide oxidoreductases class-I active site. (ProSitePatterns);FAD-dependent pyridine nucleotide reductase signature (PRINTS);Pyridine nucleotide-disulphide oxidoreductase (Pfam)	IPR012999 (ProSitePatterns);IPR036188 (SUPERFAMILY);IPR023753 (Pfam);IPR036188 (Gene3D)	Pyridine nucleotide-disulphide oxidoreductase, class I, active site (ProSitePatterns);FAD/NAD(P)-binding domain superfamily (SUPERFAMILY);FAD/NAD(P)-binding domain (Pfam);FAD/NAD(P)-binding domain superfamily (Gene3D)	0.851602	-1.17	0.0251768	4081.Solyc01g100360.2.1
323	347	Gene.27483_TRINITY_DN50345_c3_g4_g.27483_m.27483	Gene.27483_TRINITY_DN50345_c3_g4_g.27483_m.27483	6.67	201.79	25420	41280	38690	39410	59710	78160	33770	37330	36200	52240	7	12	1	iTRAQ 8plex (K N-term); Deamidation (NQ)	65158	Gene.27483::TRINITY_DN50345_c3_g4::g.27483 ORF type:5prime_partial len:617 (-) TRINITY_DN50345_c3_g4:171-2021(-)	sly:101266598		ruBisCO large subunit-binding protein subunit alpha	F:GO:0005524; C:GO:0009507; F:GO:0044183; C:GO:0005739; P:GO:0061077; C:GO:0005829; F:GO:0051082; P:GO:0042026; P:GO:0006458; P:GO:0009658; P:GO:0007005	F:ATP binding; C:chloroplast; F:protein binding involved in protein folding; C:mitochondrion; P:chaperone-mediated protein folding; C:cytosol; F:unfolded protein binding; P:protein refolding; P:'de novo' protein folding; P:chloroplast organization; P:mitochondrion organization	SSF52029 (SUPERFAMILY);MF_00600 (Hamap);Coil (Coils);G3DSA:1.10.560.10 (Gene3D);SSF54849 (SUPERFAMILY);PF00118 (Pfam);G3DSA:3.50.7.10 (Gene3D);TIGR02348 (TIGRFAM);PS00296 (ProSitePatterns);PR00298 (PRINTS);cd03344 (CDD);SSF48592 (SUPERFAMILY)	60 kDa chaperonin [groL]. (Hamap);TCP-1/cpn60 chaperonin family (Pfam);GroEL: chaperonin GroL (TIGRFAM);Chaperonins cpn60 signature. (ProSitePatterns);60kDa chaperonin signature (PRINTS);GroEL (CDD)	IPR027409 (SUPERFAMILY);IPR001844 (Hamap);IPR027413 (Gene3D);IPR037290 (SUPERFAMILY);IPR002423 (Pfam);IPR027409 (Gene3D);IPR001844 (TIGRFAM);IPR018370 (ProSitePatterns);IPR001844 (PRINTS);IPR001844 (CDD);IPR027413 (SUPERFAMILY)	GroEL-like apical domain superfamily (SUPERFAMILY);Chaperonin Cpn60 (Hamap);GroEL-like equatorial domain superfamily (Gene3D);Chaperonin Cpn60/TCP-1 domain superfamily (SUPERFAMILY);Chaperonin Cpn60/TCP-1 family (Pfam);GroEL-like apical domain superfamily (Gene3D);Chaperonin Cpn60 (TIGRFAM);Chaperonin Cpn60, conserved site (ProSitePatterns);Chaperonin Cpn60 (PRINTS);Chaperonin Cpn60 (CDD);GroEL-l…	0.692956	-1.44	0.215278	4081.Solyc11g069790.1.1
324	280	Gene.86915_TRINITY_DN47621_c4_g7_g.86915_m.86915	Gene.86915_TRINITY_DN47621_c4_g7_g.86915_m.86915	16.98	244.38	10070000	8088000	7815000	7762000	11040000	11150000	11030000	10320000	8433000	10890000	20	16	5	iTRAQ 8plex (K N-term); Deamidation (NQ)	36972	Gene.86915::TRINITY_DN47621_c4_g7::g.86915 ORF type:3prime_partial len:347 (-) TRINITY_DN47621_c4_g7:3-1040(-)	sly:101264039		3-oxoacyl-[acyl-carrier-protein] synthase I, chloroplastic	F:GO:0004315; C:GO:0005835; P:GO:0042967; P:GO:0006633	F:3-oxoacyl-[acyl-carrier-protein] synthase activity; C:fatty acid synthase complex; P:acyl-carrier-protein biosynthetic process; P:fatty acid biosynthetic process	cd00834 (CDD);PS00606 (ProSitePatterns);PF00109 (Pfam);mobidb-lite (MobiDBLite);SSF53901 (SUPERFAMILY);G3DSA:3.40.47.10 (Gene3D);SM00825 (SMART)	KAS_I_II (CDD);Beta-ketoacyl synthases active site. (ProSitePatterns);Beta-ketoacyl synthase, N-terminal domain (Pfam);consensus disorder prediction (MobiDBLite);Beta-ketoacyl synthase (SMART)	IPR018201 (ProSitePatterns);IPR014030 (Pfam);IPR016039 (SUPERFAMILY);IPR016039 (Gene3D);IPR020841 (SMART)	Beta-ketoacyl synthase, active site (ProSitePatterns);Beta-ketoacyl synthase, N-terminal (Pfam);Thiolase-like (SUPERFAMILY);Thiolase-like (Gene3D);Polyketide synthase, beta-ketoacyl synthase domain (SMART)	0.77438	-1.29	0.0200447	4081.Solyc08g016170.2.1
325	700	Gene.21382_TRINITY_DN46157_c3_g4_g.21382_m.21382	Gene.21382_TRINITY_DN46157_c3_g4_g.21382_m.21382	7.52	203.85	391700	294900	264500	237000	334800	382300	372000	325600	307600	353700	14	12	2	Carbamidomethylation; iTRAQ 8plex (K N-term)	32965	Gene.21382::TRINITY_DN46157_c3_g4::g.21382 ORF type:internal len:300 (-) TRINITY_DN46157_c3_g4:2-898(-)	sly:101254013		tubulin alpha-3 chain-like	F:GO:0005525; P:GO:0007010; C:GO:0005737; F:GO:0003924; F:GO:0005200; C:GO:0005874; P:GO:0007017	F:GTP binding; P:cytoskeleton organization; C:cytoplasm; F:GTPase activity; F:structural constituent of cytoskeleton; C:microtubule; P:microtubule-based process	SM00864 (SMART);SSF55307 (SUPERFAMILY);G3DSA:3.40.50.1440 (Gene3D);PR01161 (PRINTS);PF00091 (Pfam);PS00227 (ProSitePatterns);PR01162 (PRINTS);SSF52490 (SUPERFAMILY)	Tubulin signature (PRINTS);Tubulin/FtsZ family, GTPase domain (Pfam);Tubulin subunits alpha, beta, and gamma signature. (ProSitePatterns);Alpha-tubulin signature (PRINTS)	IPR003008 (SMART);IPR008280 (SUPERFAMILY);IPR036525 (Gene3D);IPR000217 (PRINTS);IPR003008 (Pfam);IPR017975 (ProSitePatterns);IPR002452 (PRINTS);IPR036525 (SUPERFAMILY)	Tubulin/FtsZ, GTPase domain (SMART);Tubulin/FtsZ, C-terminal (SUPERFAMILY);Tubulin/FtsZ, GTPase domain superfamily (Gene3D);Tubulin (PRINTS);Tubulin/FtsZ, GTPase domain (Pfam);Tubulin, conserved site (ProSitePatterns);Alpha tubulin (PRINTS);Tubulin/FtsZ, GTPase domain superfamily (SUPERFAMILY)	0.869664	-1.15	0.177011	4081.Solyc08g006890.2.1
327	1147	Gene.41260_TRINITY_DN42094_c3_g4_g.41260_m.41260	Gene.41260_TRINITY_DN42094_c3_g4_g.41260_m.41260	19.8	177.89	1588000	1359000	1355000	1367000	2014000	1811000	1612000	1702000	1417000	1785000	9	10	2	iTRAQ 8plex (K N-term)	19756	Gene.41260::TRINITY_DN42094_c3_g4::g.41260 ORF type:5prime_partial len:180 (-) TRINITY_DN42094_c3_g4:194-733(-)	sly:544227	eIF-5A4;eIF-5A-4	eukaryotic translation initiation factor 5A-2	F:GO:0003743; P:GO:0045905; F:GO:0003746; F:GO:0043022; P:GO:0006452; C:GO:0005840; P:GO:0006446; P:GO:0045901	F:translation initiation factor activity; P:positive regulation of translational termination; F:translation elongation factor activity; F:ribosome binding; P:translational frameshifting; C:ribosome; P:regulation of translational initiation; P:positive regulation of translational elongation	cd04468 (CDD);TIGR00037 (TIGRFAM);SM01376 (SMART);PF01287 (Pfam);G3DSA:2.30.30.30 (Gene3D);G3DSA:2.40.50.140 (Gene3D);PS00302 (ProSitePatterns);SSF50104 (SUPERFAMILY);PIRSF003025 (PIRSF);mobidb-lite (MobiDBLite);SSF50249 (SUPERFAMILY)	S1_eIF5A (CDD);eIF_5A: translation elongation factor IF5A (TIGRFAM);Eukaryotic elongation factor 5A hypusine, DNA-binding OB fold (Pfam);Eukaryotic initiation factor 5A hypusine signature. (ProSitePatterns);consensus disorder prediction (MobiDBLite)	IPR001884 (TIGRFAM);IPR020189 (SMART);IPR020189 (Pfam);IPR014722 (Gene3D);IPR019769 (ProSitePatterns);IPR008991 (SUPERFAMILY);IPR001884 (PIRSF);IPR012340 (SUPERFAMILY)	Translation elongation factor IF5A-like (TIGRFAM);Translation elongation factor, IF5A C-terminal (SMART);Translation elongation factor, IF5A C-terminal (Pfam);Ribosomal protein L2, domain 2 (Gene3D);Translation elongation factor, IF5A, hypusine site (ProSitePatterns);Translation protein SH3-like domain superfamily (SUPERFAMILY);Translation elongation factor IF5A-like (PIRSF);Nucleic acid-binding,…	0.793838	-1.26	0.0104713	4081.Solyc12g010060.1.1
328	863	Gene.11766_TRINITY_DN41215_c0_g3_g.11766_m.11766	Gene.11766_TRINITY_DN41215_c0_g3_g.11766_m.11766	12.05	177.07	60790	76750	51000	41310	63480	94430	82480	88400	57460	82200	6	10	1	iTRAQ 8plex (K N-term); Deamidation (NQ)	37146	Gene.11766::TRINITY_DN41215_c0_g3::g.11766 ORF type:5prime_partial len:347 (+) TRINITY_DN41215_c0_g3:3-1043(+)	sly:101256813		glyceraldehyde-3-phosphate dehydrogenase, cytosolic	C:GO:0009507; F:GO:0050661; F:GO:0051287; P:GO:0055114; P:GO:0006006; F:GO:0016620	C:chloroplast; F:NADP binding; F:NAD binding; P:oxidation-reduction process; P:glucose metabolic process; F:oxidoreductase activity, acting on the aldehyde or oxo group of donors, NAD or NADP as acceptor	SSF55347 (SUPERFAMILY);SM00846 (SMART);PS00071 (ProSitePatterns);G3DSA:3.30.360.10 (Gene3D);SSF51735 (SUPERFAMILY);PIRSF000149 (PIRSF);PF02800 (Pfam);PR00078 (PRINTS);G3DSA:3.40.50.720 (Gene3D);TIGR01534 (TIGRFAM);PF00044 (Pfam)	Glyceraldehyde 3-phosphate dehydrogenase active site. (ProSitePatterns);Glyceraldehyde 3-phosphate dehydrogenase, C-terminal domain (Pfam);Glyceraldehyde-3-phosphate dehydrogenase signature (PRINTS);GAPDH-I: glyceraldehyde-3-phosphate dehydrogenase, type I (TIGRFAM);Glyceraldehyde 3-phosphate dehydrogenase, NAD binding domain (Pfam)	IPR020828 (SMART);IPR020830 (ProSitePatterns);IPR036291 (SUPERFAMILY);IPR020831 (PIRSF);IPR020829 (Pfam);IPR020831 (PRINTS);IPR006424 (TIGRFAM);IPR020828 (Pfam)	Glyceraldehyde 3-phosphate dehydrogenase, NAD(P) binding domain (SMART);Glyceraldehyde 3-phosphate dehydrogenase, active site (ProSitePatterns);NAD(P)-binding domain superfamily (SUPERFAMILY);Glyceraldehyde/Erythrose phosphate dehydrogenase family (PIRSF);Glyceraldehyde 3-phosphate dehydrogenase, catalytic domain (Pfam);Glyceraldehyde/Erythrose phosphate dehydrogenase family (PRINTS);Glyceraldehy…	0.699027	-1.43	0.0623735	4081.Solyc10g005510.2.1
329	180	Gene.90772_TRINITY_DN52796_c2_g3_g.90772_m.90772	Gene.90772_TRINITY_DN52796_c2_g3_g.90772_m.90772	18.04	221.03	26470000	24570000	21530000	22240000	29960000	30410000	27520000	27570000	23700000	28860000	72	21	21	Carbamidomethylation; iTRAQ 8plex (K N-term); Oxidation (M); Deamidation (NQ)	37429	Gene.90772::TRINITY_DN52796_c2_g3::g.90772 ORF type:complete len:337 (+) TRINITY_DN52796_c2_g3:361-1371(+)	sly:101265522		probable voltage-gated potassium channel subunit beta	F:GO:0005524; F:GO:0047681; F:GO:0004672; P:GO:0055114; P:GO:0006468	F:ATP binding; F:aryl-alcohol dehydrogenase (NADP+) activity; F:protein kinase activity; P:oxidation-reduction process; P:protein phosphorylation	G3DSA:3.20.20.100 (Gene3D);SSF51430 (SUPERFAMILY);cd06660 (CDD);PR01577 (PRINTS);PF00248 (Pfam)	Aldo_ket_red (CDD);KCNAB voltage-gated K+ channel beta subunit family signature (PRINTS);Aldo/keto reductase family (Pfam)	IPR036812 (Gene3D);IPR036812 (SUPERFAMILY);IPR023210 (CDD);IPR005399 (PRINTS);IPR023210 (Pfam)	NADP-dependent oxidoreductase domain superfamily (Gene3D);NADP-dependent oxidoreductase domain superfamily (SUPERFAMILY);NADP-dependent oxidoreductase domain (CDD);Potassium channel, voltage-dependent, beta subunit, KCNAB-related (PRINTS);NADP-dependent oxidoreductase domain (Pfam)	0.821206	-1.22	0.0157036	4081.Solyc12g098150.1.1
330	217	Gene.27476_TRINITY_DN44239_c0_g4_g.27476_m.27476	Gene.27476_TRINITY_DN44239_c0_g4_g.27476_m.27476	13.88	229.25	7361000	6723000	6010000	5737000	8497000	8023000	7178000	7287000	6482000	7746000	22	16	7	iTRAQ 8plex (K N-term)	52452	Gene.27476::TRINITY_DN44239_c0_g4::g.27476 ORF type:complete len:452 (+) TRINITY_DN44239_c0_g4:578-1933(+)	sly:101259333		catalase isozyme 1	F:GO:0004096; P:GO:0042542; P:GO:0006568; P:GO:0009845; C:GO:0009514; F:GO:0020037; P:GO:0042744; C:GO:0005634; F:GO:0046872; P:GO:0006804; C:GO:0005739; P:GO:0098869; P:GO:0015947; P:GO:0055114	F:catalase activity; P:response to hydrogen peroxide; P:tryptophan metabolic process; P:seed germination; C:glyoxysome; F:heme binding; P:hydrogen peroxide catabolic process; C:nucleus; F:metal ion binding; P:obsolete peroxidase reaction; C:mitochondrion; P:cellular oxidant detoxification; P:methane metabolic process; P:oxidation-reduction process	PIRSF038928 (PIRSF);PF00199 (Pfam);PR00067 (PRINTS);PF06628 (Pfam);SSF56634 (SUPERFAMILY);PS51402 (ProSiteProfiles);PS00437 (ProSitePatterns);SM01060 (SMART);G3DSA:2.40.180.10 (Gene3D);cd08154 (CDD);PS00438 (ProSitePatterns)	Catalase (Pfam);Catalase signature (PRINTS);Catalase-related immune-responsive (Pfam);catalase family profile. (ProSiteProfiles);Catalase proximal heme-ligand signature. (ProSitePatterns);catalase_clade_1 (CDD);Catalase proximal active site signature. (ProSitePatterns)	IPR024711 (PIRSF);IPR011614 (Pfam);IPR018028 (PRINTS);IPR010582 (Pfam);IPR020835 (SUPERFAMILY);IPR018028 (ProSiteProfiles);IPR002226 (ProSitePatterns);IPR011614 (SMART);IPR037060 (Gene3D);IPR024708 (ProSitePatterns)	Catalase, mono-functional, haem-containing, clades 1 and 3 (PIRSF);Catalase core domain (Pfam);Catalase, mono-functional, haem-containing (PRINTS);Catalase immune-responsive domain (Pfam);Catalase superfamily (SUPERFAMILY);Catalase, mono-functional, haem-containing (ProSiteProfiles);Catalase haem-binding site (ProSitePatterns);Catalase core domain (SMART);Catalase core domain superfamily (Gene3D)…	0.836819	-1.2	0.0409261	4081.Solyc04g082460.2.1
331	611	Gene.89895_TRINITY_DN54058_c9_g5_g.89895_m.89895	Gene.89895_TRINITY_DN54058_c9_g5_g.89895_m.89895	22.82	203.1	6351000	6579000	5587000	5998000	7432000	7965000	7211000	7229000	6129000	7459000	41	10	4	Carbamidomethylation; iTRAQ 8plex (K N-term)	14097	Gene.89895::TRINITY_DN54058_c9_g5::g.89895 ORF type:internal len:129 (-) TRINITY_DN54058_c9_g5:1-384(-)	sly:101248497		2,3-bisphosphoglycerate-independent phosphoglycerate mutase	P:GO:0006094; C:GO:0005737; P:GO:0006096; C:GO:0016021; F:GO:0004619; F:GO:0030145; P:GO:0006007	P:gluconeogenesis; C:cytoplasm; P:glycolytic process; C:integral component of membrane; F:phosphoglycerate mutase activity; F:manganese ion binding; P:glucose catabolic process	Coil (Coils);PF06415 (Pfam);G3DSA:3.40.1450.10 (Gene3D);SSF64158 (SUPERFAMILY)	BPG-independent PGAM N-terminus (iPGM_N) (Pfam)	IPR011258 (Pfam);IPR036646 (SUPERFAMILY)	BPG-independent PGAM, N-terminal (Pfam);BPG-independent phosphoglycerate mutase, domain B superfamily (SUPERFAMILY)	0.821692	-1.22	0.00522396	4081.Solyc07g044840.2.1
332	238	Gene.59818_TRINITY_DN42877_c0_g1_g.59818_m.59818	Gene.59818_TRINITY_DN42877_c0_g1_g.59818_m.59818	13.46	223.84	6158000	5299000	4787000	4560000	6472000	6895000	6096000	5963000	5201000	6356000	9	15	6	Carbamidomethylation; iTRAQ 8plex (K N-term); Deamidation (NQ)	93618	Gene.59818::TRINITY_DN42877_c0_g1::g.59818 ORF type:complete len:842 (+) TRINITY_DN42877_c0_g1:969-3494(+)	sly:101266200		heat shock 70 kDa protein 15-like	F:GO:0005524	F:ATP binding	cd10228 (CDD);SSF53067 (SUPERFAMILY);SSF100934 (SUPERFAMILY);G3DSA:3.90.640.10 (Gene3D);mobidb-lite (MobiDBLite);G3DSA:1.20.1270.10 (Gene3D);SSF100920 (SUPERFAMILY);PR00301 (PRINTS);G3DSA:2.60.34.10 (Gene3D);G3DSA:3.30.420.40 (Gene3D);PF00012 (Pfam)	HSPA4_like_NDB (CDD);consensus disorder prediction (MobiDBLite);70kDa heat shock protein signature (PRINTS);Hsp70 protein (Pfam)	IPR029048 (SUPERFAMILY);IPR029048 (Gene3D);IPR029047 (SUPERFAMILY);IPR013126 (PRINTS);IPR029047 (Gene3D);IPR013126 (Pfam)	Heat shock protein 70kD, C-terminal domain superfamily (SUPERFAMILY);Heat shock protein 70kD, C-terminal domain superfamily (Gene3D);Heat shock protein 70kD, peptide-binding domain superfamily (SUPERFAMILY);Heat shock protein 70 family (PRINTS);Heat shock protein 70kD, peptide-binding domain superfamily (Gene3D);Heat shock protein 70 family (Pfam)	0.818282	-1.22	0.0450817	4081.Solyc12g043110.1.1
333	73	Gene.59425_TRINITY_DN47269_c2_g2_g.59425_m.59425	Gene.59425_TRINITY_DN47269_c2_g2_g.59425_m.59425	7.13	248.42	2946000	2535000	2752000	2297000	2954000	2956000	2817000	2751000	2632000	2870000	12	23	4	Carbamidomethylation; iTRAQ 8plex (K N-term)	54238	Gene.59425::TRINITY_DN47269_c2_g2::g.59425 ORF type:complete len:501 (+) TRINITY_DN47269_c2_g2:223-1725(+)	sly:101265671		pyruvate kinase, cytosolic isozyme	F:GO:0000287; F:GO:0004743; F:GO:0005524; P:GO:0006094; F:GO:0030955; C:GO:0005737; P:GO:0006096; P:GO:0006144; F:GO:0016301; P:GO:0015976	F:magnesium ion binding; F:pyruvate kinase activity; F:ATP binding; P:gluconeogenesis; F:potassium ion binding; C:cytoplasm; P:glycolytic process; P:purine nucleobase metabolic process; F:kinase activity; P:carbon utilization	SSF50800 (SUPERFAMILY);SSF51621 (SUPERFAMILY);cd00288 (CDD);PF00224 (Pfam);G3DSA:3.20.20.60 (Gene3D);TIGR01064 (TIGRFAM);G3DSA:2.40.33.10 (Gene3D);SSF52935 (SUPERFAMILY);PR01050 (PRINTS);PF02887 (Pfam);G3DSA:3.40.1380.20 (Gene3D);PS00110 (ProSitePatterns)	Pyruvate_Kinase (CDD);Pyruvate kinase, barrel domain (Pfam);pyruv_kin: pyruvate kinase (TIGRFAM);Pyruvate kinase family signature (PRINTS);Pyruvate kinase, alpha/beta domain (Pfam);Pyruvate kinase active site signature. (ProSitePatterns)	IPR011037 (SUPERFAMILY);IPR015813 (SUPERFAMILY);IPR001697 (CDD);IPR015793 (Pfam);IPR001697 (TIGRFAM);IPR036918 (SUPERFAMILY);IPR001697 (PRINTS);IPR015795 (Pfam);IPR036918 (Gene3D);IPR018209 (ProSitePatterns)	Pyruvate kinase-like, insert domain superfamily (SUPERFAMILY);Pyruvate/Phosphoenolpyruvate kinase-like domain superfamily (SUPERFAMILY);Pyruvate kinase (CDD);Pyruvate kinase, barrel (Pfam);Pyruvate kinase (TIGRFAM);Pyruvate kinase, C-terminal domain superfamily (SUPERFAMILY);Pyruvate kinase (PRINTS);Pyruvate kinase, C-terminal (Pfam);Pyruvate kinase, C-terminal domain superfamily (Gene3D);Pyruvat…	0.917073	-1.09	0.193642	4081.Solyc01g049650.2.1
335	741	Gene.6422_TRINITY_DN41458_c2_g1_g.6422_m.6422	Gene.6422_TRINITY_DN41458_c2_g1_g.6422_m.6422	2.74	177.07	1619000	431600	336600	332600	411900	392700	384700	432000	679900	405300	4	8	1	iTRAQ 8plex (K N-term)	20601	Gene.6422::TRINITY_DN41458_c2_g1::g.6422 ORF type:complete len:182 (+) TRINITY_DN41458_c2_g1:179-724(+)	sly:104644826		ADP-ribosylation factor 1	F:GO:0005525; C:GO:0009506; P:GO:0016192; P:GO:0006471; P:GO:0007264; P:GO:0043085; C:GO:0005829; C:GO:0005794; P:GO:0006886; C:GO:0005773; F:GO:0016004	F:GTP binding; C:plasmodesma; P:vesicle-mediated transport; P:protein ADP-ribosylation; P:small GTPase mediated signal transduction; P:positive regulation of catalytic activity; C:cytosol; C:Golgi apparatus; P:intracellular protein transport; C:vacuole; F:phospholipase activator activity	cd04150 (CDD);PF00025 (Pfam);PS51417 (ProSiteProfiles);G3DSA:3.40.50.300 (Gene3D);PR00328 (PRINTS);SM00177 (SMART);TIGR00231 (TIGRFAM);Coil (Coils);SSF52540 (SUPERFAMILY);SM00178 (SMART);SM00175 (SMART)	Arf1_5_like (CDD);ADP-ribosylation factor family (Pfam);small GTPase Arf family profile. (ProSiteProfiles);GTP-binding SAR1 protein signature (PRINTS);small_GTP: small GTP-binding protein domain (TIGRFAM)	IPR006689 (Pfam);IPR024156 (ProSiteProfiles);IPR006689 (PRINTS);IPR005225 (TIGRFAM);IPR027417 (SUPERFAMILY)	Small GTPase superfamily, ARF/SAR type (Pfam);Small GTPase superfamily, ARF type (ProSiteProfiles);Small GTPase superfamily, ARF/SAR type (PRINTS);Small GTP-binding protein domain (TIGRFAM);P-loop containing nucleoside triphosphate hydrolase (SUPERFAMILY)	1.67752	1.68	0.532108	4081.Solyc01g100860.2.1
336	190	Gene.1653_TRINITY_DN50395_c2_g1_g.1653_m.1653	Gene.1653_TRINITY_DN50395_c2_g1_g.1653_m.1653	5.58	214.92	36640000	33510000	34170000	33590000	36820000	36720000	35020000	34060000	34490000	35660000	50	20	20	Carbamidomethylation; iTRAQ 8plex (K N-term); Oxidation (M); Deamidation (NQ)	48688	Gene.1653::TRINITY_DN50395_c2_g1::g.1653 ORF type:complete len:438 (+) TRINITY_DN50395_c2_g1:201-1514(+)	sly:3950460	rbcL;LyesC2p061	ribulose-1,5-bisphosphate carboxylase/oxygenase large subunit (plastid)	F:GO:0000287; C:GO:0009573; P:GO:0046487; P:GO:0019253; P:GO:0055114; F:GO:0004497; F:GO:0016984	F:magnesium ion binding; C:chloroplast ribulose bisphosphate carboxylase complex; P:glyoxylate metabolic process; P:reductive pentose-phosphate cycle; P:oxidation-reduction process; F:monooxygenase activity; F:ribulose-bisphosphate carboxylase activity	SSF51649 (SUPERFAMILY);G3DSA:3.20.20.110 (Gene3D);SFLDS00014 (SFLD);SSF54966 (SUPERFAMILY);PS00157 (ProSitePatterns);G3DSA:3.30.70.150 (Gene3D);PF00016 (Pfam);PF02788 (Pfam);SFLDG00301 (SFLD);SFLDG01052 (SFLD)	RuBisCO (SFLD);Ribulose bisphosphate carboxylase large chain active site. (ProSitePatterns);Ribulose bisphosphate carboxylase large chain, catalytic domain (Pfam);Ribulose bisphosphate carboxylase large chain, N-terminal domain (Pfam);RuBisCO-like proteins (SFLD)	IPR036376 (SUPERFAMILY);IPR036376 (Gene3D);IPR033966 (SFLD);IPR036422 (SUPERFAMILY);IPR020878 (ProSitePatterns);IPR036422 (Gene3D);IPR000685 (Pfam);IPR017443 (Pfam)	Ribulose bisphosphate carboxylase, large subunit, C-terminal domain superfamily (SUPERFAMILY);Ribulose bisphosphate carboxylase, large subunit, C-terminal domain superfamily (Gene3D);RuBisCO (SFLD);RuBisCO large subunit, N-terminal domain superfamily (SUPERFAMILY);Ribulose bisphosphate carboxylase, large chain, active site (ProSitePatterns);RuBisCO large subunit, N-terminal domain superfamily (Ge…	0.96719	-1.03	0.276694	4081.Solyc01g007330.2.1
337	864	Gene.3126_TRINITY_DN49075_c1_g2_g.3126_m.3126	Gene.3126_TRINITY_DN49075_c1_g2_g.3126_m.3126	16.92	197.92	5541000	4322000	4133000	4464000	6113000	6308000	5941000	5866000	4615000	6057000	22	10	4	Carbamidomethylation; iTRAQ 8plex (K N-term)	18985	Gene.3126::TRINITY_DN49075_c1_g2::g.3126 ORF type:5prime_partial len:172 (-) TRINITY_DN49075_c1_g2:1168-1683(-)	sly:543562	TFT6	14-3-3-like protein	P:GO:0090305; F:GO:0019904; F:GO:0004519	P:nucleic acid phosphodiester bond hydrolysis; F:protein domain specific binding; F:endonuclease activity	SM00101 (SMART);PF00244 (Pfam);PS00796 (ProSitePatterns);SSF48445 (SUPERFAMILY);Coil (Coils);PR00305 (PRINTS);G3DSA:1.20.190.20 (Gene3D)	14-3-3 protein (Pfam);14-3-3 proteins signature 1. (ProSitePatterns);14-3-3 protein zeta signature (PRINTS)	IPR023410 (SMART);IPR023410 (Pfam);IPR023409 (ProSitePatterns);IPR036815 (SUPERFAMILY);IPR000308 (PRINTS);IPR036815 (Gene3D)	14-3-3 domain (SMART);14-3-3 domain (Pfam);14-3-3 protein, conserved site (ProSitePatterns);14-3-3 domain superfamily (SUPERFAMILY);14-3-3 protein (PRINTS);14-3-3 domain superfamily (Gene3D)	0.761928	-1.31	0.0203236	4081.Solyc11g010200.1.1
338	390	Gene.64121_TRINITY_DN63901_c0_g1_g.64121_m.64121	Gene.64121_TRINITY_DN63901_c0_g1_g.64121_m.64121	8.91	209.36	13750000	13630000	11730000	12020000	13570000	14320000	13930000	13730000	12780000	13890000	4	16	4	iTRAQ 8plex (K N-term)	59655	Gene.64121::TRINITY_DN63901_c0_g1::g.64121 ORF type:5prime_partial len:525 (+) TRINITY_DN63901_c0_g1:2-1576(+)	sly:100736446	CYP51	sterol 14-demethylase	F:GO:0005506; C:GO:0016021; C:GO:0005783; F:GO:0008168; P:GO:0055114; F:GO:0008398; P:GO:0070988; C:GO:0005886; P:GO:0016126; F:GO:0020037; P:GO:0032259	F:iron ion binding; C:integral component of membrane; C:endoplasmic reticulum; F:methyltransferase activity; P:oxidation-reduction process; F:sterol 14-demethylase activity; P:demethylation; C:plasma membrane; P:sterol biosynthetic process; F:heme binding; P:methylation	SSF48264 (SUPERFAMILY);G3DSA:1.10.630.10 (Gene3D);PF00067 (Pfam);PR00465 (PRINTS);PR00385 (PRINTS);PS00086 (ProSitePatterns)	Cytochrome P450 (Pfam);E-class P450 group IV signature (PRINTS);P450 superfamily signature (PRINTS);Cytochrome P450 cysteine heme-iron ligand signature. (ProSitePatterns)	IPR036396 (SUPERFAMILY);IPR036396 (Gene3D);IPR001128 (Pfam);IPR002403 (PRINTS);IPR001128 (PRINTS);IPR017972 (ProSitePatterns)	Cytochrome P450 superfamily (SUPERFAMILY);Cytochrome P450 superfamily (Gene3D);Cytochrome P450 (Pfam);Cytochrome P450, E-class, group IV (PRINTS);Cytochrome P450 (PRINTS);Cytochrome P450, conserved site (ProSitePatterns)	0.920086	-1.09	0.128529	4081.Solyc01g008110.2.1
339	1897	Gene.82045_TRINITY_DN54059_c3_g3_g.82045_m.82045	Gene.82045_TRINITY_DN54059_c3_g3_g.82045_m.82045	0.88	196.83	29830000	28370000	26360000	26080000	28520000	27480000	27860000	27550000	27660000	27850000	53	9	8	Carbamidomethylation; iTRAQ 8plex (K N-term); Oxidation (M); Deamidation (NQ)	15265	Gene.82045::TRINITY_DN54059_c3_g3::g.82045 ORF type:complete len:138 (-) TRINITY_DN54059_c3_g3:783-1196(-)	sly:101245974		vacuolar-processing enzyme	P:GO:0006508; F:GO:0008233	P:proteolysis; F:peptidase activity	PR00776 (PRINTS);G3DSA:3.40.50.1460 (Gene3D);PF01650 (Pfam)	Hemoglobinase (C13) cysteine protease signature (PRINTS);Peptidase C13 family (Pfam)	IPR001096 (PRINTS);IPR001096 (Pfam)	Peptidase C13, legumain (PRINTS);Peptidase C13, legumain (Pfam)	0.993178	-1.01	0.816582	4081.Solyc08g079160.2.1
340	1642	Gene.32914_TRINITY_DN52522_c0_g1_g.32914_m.32914	Gene.32914_TRINITY_DN52522_c0_g1_g.32914_m.32914	18.18	200.66	8319000	7014000	6894000	7191000	8706000	9580000	8609000	8387000	7354000	8821000	60	6	4	Carbamidomethylation; iTRAQ 8plex (K N-term); Deamidation (NQ)	12249	Gene.32914::TRINITY_DN52522_c0_g1::g.32914 ORF type:complete len:111 (+) TRINITY_DN52522_c0_g1:325-657(+)	sly:101246811		pyrophosphate--fructose 6-phosphate 1-phosphotransferase subunit alpha	P:GO:0006094; P:GO:0006098; P:GO:0006002; P:GO:0006013; P:GO:0061615; P:GO:0006000; P:GO:0006012; P:GO:0046835; F:GO:0003872; F:GO:0005524; C:GO:0005945; F:GO:0047334; F:GO:0046872	P:gluconeogenesis; P:pentose-phosphate shunt; P:fructose 6-phosphate metabolic process; P:mannose metabolic process; P:glycolytic process through fructose-6-phosphate; P:fructose metabolic process; P:galactose metabolic process; P:carbohydrate phosphorylation; F:6-phosphofructokinase activity; F:ATP binding; C:6-phosphofructokinase complex; F:diphosphate-fructose-6-phosphate 1-phosphotransferase …					0.833692	-1.2	0.0152055	4081.Solyc12g095760.1.1
341	108	Gene.28961_TRINITY_DN49402_c3_g5_g.28961_m.28961	Gene.28961_TRINITY_DN49402_c3_g5_g.28961_m.28961	19.92	264.1	31440000	27470000	25000000	24040000	37520000	37760000	34250000	33850000	26990000	35840000	57	29	29	Carbamidomethylation; iTRAQ 8plex (K N-term); Oxidation (M); Deamidation (NQ)	72337	Gene.28961::TRINITY_DN49402_c3_g5::g.28961 ORF type:5prime_partial len:642 (+) TRINITY_DN49402_c3_g5:2-1927(+)	sly:101255258		probable methylenetetrahydrofolate reductase	C:GO:0005829; P:GO:0035999; P:GO:0055114; F:GO:0004489; P:GO:0006555	C:cytosol; P:tetrahydrofolate interconversion; P:oxidation-reduction process; F:methylenetetrahydrofolate reductase (NAD(P)H) activity; P:methionine metabolic process	TIGR00677 (TIGRFAM);cd00537 (CDD);SSF51730 (SUPERFAMILY);PF02219 (Pfam);G3DSA:3.20.20.220 (Gene3D)	fadh2_euk: methylenetetrahydrofolate reductase (TIGRFAM);MTHFR (CDD);Methylenetetrahydrofolate reductase (Pfam)	IPR004621 (TIGRFAM);IPR003171 (CDD);IPR029041 (SUPERFAMILY);IPR003171 (Pfam);IPR029041 (Gene3D)	Eukaryotic-type methylenetetrahydrofolate reductase (TIGRFAM);Methylenetetrahydrofolate reductase (CDD);FAD-linked oxidoreductase-like (SUPERFAMILY);Methylenetetrahydrofolate reductase (Pfam);FAD-linked oxidoreductase-like (Gene3D)	0.753069	-1.33	0.0101859	4081.Solyc11g008870.1.1
342	112	Gene.91133_TRINITY_DN45610_c2_g1_g.91133_m.91133	Gene.91133_TRINITY_DN45610_c2_g1_g.91133_m.91133	12.67	254.65	9762000	8557000	7256000	7957000	10050000	10400000	9995000	9856000	8460000	10110000	31	24	14	Carbamidomethylation; iTRAQ 8plex (K N-term); Oxidation (M); Deamidation (NQ)	59184	Gene.91133::TRINITY_DN45610_c2_g1::g.91133 ORF type:5prime_partial len:539 (+) TRINITY_DN45610_c2_g1:1-1617(+)	sly:101244777		threonine synthase, chloroplastic	C:GO:0009507; F:GO:0030170; P:GO:0042816; P:GO:0009088; P:GO:0006563; F:GO:0004795; P:GO:0006544	C:chloroplast; F:pyridoxal phosphate binding; P:vitamin B6 metabolic process; P:threonine biosynthetic process; P:L-serine metabolic process; F:threonine synthase activity; P:glycine metabolic process	mobidb-lite (MobiDBLite);TIGR00260 (TIGRFAM);SSF53686 (SUPERFAMILY);G3DSA:3.40.50.1100 (Gene3D);PS00165 (ProSitePatterns);PF00291 (Pfam);cd01563 (CDD)	consensus disorder prediction (MobiDBLite);thrC: threonine synthase (TIGRFAM);Serine/threonine dehydratases pyridoxal-phosphate attachment site. (ProSitePatterns);Pyridoxal-phosphate dependent enzyme (Pfam);Thr-synth_1 (CDD)	IPR004450 (TIGRFAM);IPR036052 (SUPERFAMILY);IPR000634 (ProSitePatterns);IPR001926 (Pfam)	Threonine synthase-like (TIGRFAM);Tryptophan synthase beta subunit-like PLP-dependent enzyme (SUPERFAMILY);Serine/threonine dehydratase, pyridoxal-phosphate-binding site (ProSitePatterns);Pyridoxal-phosphate dependent enzyme (Pfam)	0.836795	-1.2	0.0540754	4081.Solyc06g062840.2.1
343	192	Gene.28239_TRINITY_DN43337_c3_g1_g.28239_m.28239	Gene.28239_TRINITY_DN43337_c3_g1_g.28239_m.28239	21.24	224.12	28790000	24670000	24590000	27170000	34150000	34290000	30420000	30330000	26330000	32310000	26	16	16	Carbamidomethylation; iTRAQ 8plex (K N-term); Deamidation (NQ)	83156	Gene.28239::TRINITY_DN43337_c3_g1::g.28239 ORF type:complete len:741 (-) TRINITY_DN43337_c3_g1:281-2503(-)	sly:101259924		dolichyl-diphosphooligosaccharide--protein glycosyltransferase subunit STT3B	C:GO:0008250; F:GO:0004579; C:GO:0016021; P:GO:0018279; P:GO:0043687	C:oligosaccharyltransferase complex; F:dolichyl-diphosphooligosaccharide-protein glycotransferase activity; C:integral component of membrane; P:protein N-linked glycosylation via asparagine; P:post-translational protein modification	PF02516 (Pfam)	Oligosaccharyl transferase STT3 subunit (Pfam)	IPR003674 (Pfam)	Oligosaccharyl transferase, STT3 subunit (Pfam)	0.814918	-1.23	0.00751623	4081.Solyc03g098600.2.1
[truncated: 2,912 more rows]
