# Supplementary material for: Effects of Fruit Shading on Gene and Protein Expression During Starch and Oil Accumulation in Developing Styrax tonkinensis Kernels
Source: Front Plant Sci. 2022 Jun 2;13:905633. doi: 10.3389/fpls.2022.905633 (PMC9201641; doi:10.3389/fpls.2022.905633)
Supplement: Supplementary Table 3 — DEPs identified during S. tonkinensis kernel development. [file Table_3.XLSX]

## Sheet: Sheet1
Supplementary Table 3 DEPs identified during S. tonkinensis kernel development.
Protein.Group	Protein.ID	UniProtEntry	UniProtKB.ID	Significance	-10lgP	Treat.1	Treat.2	Treat.3	Treat.4	Ctrl.1	Ctrl.2	Ctrl.3	Ctrl.4	Treat	Ctrl	Coverage.(%)	#Peptides	#Unique	PTM	Avg..Mass	Description	KEGG	Gene.Name	Blast.Description.Annotation	GO.ID.list	GO.Names.list	Signature.Accession	Signature.Description	InterPro.Accession	InterPro.Description	Fold.Change.Ratio	Fold.Change	P.Value	KOG.ID	KOG.Term	KOG.fun	Pathway.ID	Pathway.Names	STRING	Blast.Description.Annotation	UniProtKB	蛋白名称	#Peptides	#Unique	Coverage.(%)	Fold.Change	P.Value	Fold.Change.Ratio
11	8	Gene.30909_TRINITY_DN50571_c1_g5_g.30909_m.30909	Gene.30909_TRINITY_DN50571_c1_g5_g.30909_m.30909	28.62	325.57	101700000	103300000	91400000	94190000	140600000	147700000	124000000	125400000	97660000	134400000	38	40	14	Carbamidomethylation; iTRAQ 8plex (K N-term); Oxidation (M); Deamidation (NQ)	42446	Gene.30909::TRINITY_DN50571_c1_g5::g.30909 ORF type:complete len:402 (-) TRINITY_DN50571_c1_g5:627-1832(-)	sly:101254111		phosphoglycerate kinase, cytosolic	F:GO:0005524; P:GO:0006094; F:GO:0004618; P:GO:0006096; P:GO:0015976	F:ATP binding; P:gluconeogenesis; F:phosphoglycerate kinase activity; P:glycolytic process; P:carbon utilization	MF_00145 (Hamap);PR00477 (PRINTS);G3DSA:3.40.50.1260 (Gene3D);cd00318 (CDD);PF00162 (Pfam);PS00111 (ProSitePatterns);SSF53748 (SUPERFAMILY);PIRSF000724 (PIRSF)	Phosphoglycerate kinase [pgk]. (Hamap);Phosphoglycerate kinase family signature (PRINTS);Phosphoglycerate_kinase (CDD);Phosphoglycerate kinase (Pfam);Phosphoglycerate kinase signature. (ProSitePatterns)	IPR001576 (Hamap);IPR001576 (PRINTS);IPR015824 (Gene3D);IPR001576 (CDD);IPR001576 (Pfam);IPR015911 (ProSitePatterns);IPR036043 (SUPERFAMILY);IPR001576 (PIRSF)	Phosphoglycerate kinase (Hamap);Phosphoglycerate kinase (PRINTS);Phosphoglycerate kinase, N-terminal (Gene3D);Phosphoglycerate kinase (CDD);Phosphoglycerate kinase (Pfam);Phosphoglycerate kinase, conserved site (ProSitePatterns);Phosphoglycerate kinase superfamily (SUPERFAMILY);Phosphoglycerate kinase (PIRSF)	0.726637	-1.38	0.00137404	KOG1367	3-phosphoglycerate kinase	G	sly01100;sly01110;sly00710;sly01200;sly01230;sly00010	Metabolic pathways;Biosynthesis of secondary metabolites;Carbon fixation in photosynthetic organisms;Carbon metabolism;Biosynthesis of amino acids;Glycolysis / Gluconeogenesis	4081.Solyc07g066600.2.1	phosphoglycerate kinase, cytosolic	Gene	phosphoglycerate kinase, cytosolic	40	14	38	-1.38	0.00137404	0.726637
13	15	Gene.18039_TRINITY_DN41422_c1_g1_g.18039_m.18039	Gene.18039_TRINITY_DN41422_c1_g1_g.18039_m.18039	30.49	330.21	16780000	15080000	13730000	15890000	23070000	22960000	20340000	20410000	15370000	21700000	8	53	5	iTRAQ 8plex (K N-term); Oxidation (M); Deamidation (NQ)	71202	Gene.18039::TRINITY_DN41422_c1_g1::g.18039 ORF type:complete len:651 (+) TRINITY_DN41422_c1_g1:86-2038(+)	sly:101247151		heat shock cognate 70 kDa protein 2-like	F:GO:0005524	F:ATP binding	PR00301 (PRINTS);PS01036 (ProSitePatterns);G3DSA:3.30.420.40 (Gene3D);G3DSA:1.20.1270.10 (Gene3D);G3DSA:2.60.34.10 (Gene3D);SSF100920 (SUPERFAMILY);PS00329 (ProSitePatterns);PS00297 (ProSitePatterns);SSF53067 (SUPERFAMILY);mobidb-lite (MobiDBLite);SSF100934 (SUPERFAMILY);cd10233 (CDD);Coil (Coils);PF00012 (Pfam)	70kDa heat shock protein signature (PRINTS);Heat shock hsp70 proteins family signature 3. (ProSitePatterns);Heat shock hsp70 proteins family signature 2. (ProSitePatterns);Heat shock hsp70 proteins family signature 1. (ProSitePatterns);consensus disorder prediction (MobiDBLite);HSPA1-2_6-8-like_NBD (CDD);Hsp70 protein (Pfam)	IPR013126 (PRINTS);IPR018181 (ProSitePatterns);IPR029048 (Gene3D);IPR029047 (Gene3D);IPR029047 (SUPERFAMILY);IPR029048 (SUPERFAMILY);IPR013126 (Pfam)	Heat shock protein 70 family (PRINTS);Heat shock protein 70, conserved site (ProSitePatterns);Heat shock protein 70kD, C-terminal domain superfamily (Gene3D);Heat shock protein 70kD, peptide-binding domain superfamily (Gene3D);Heat shock protein 70kD, peptide-binding domain superfamily (SUPERFAMILY);Heat shock protein 70kD, C-terminal domain superfamily (SUPERFAMILY);Heat shock protein 70 family …	0.708295	-1.41	0.000893305	KOG0101	Molecular chaperones HSP70/HSC70, HSP70 superfamily	O	sly04141;sly03040;sly04144	Protein processing in endoplasmic reticulum;Spliceosome;Endocytosis	4081.Solyc09g010630.2.1	heat shock cognate 70 kDa protein 2-like	Gene	heat shock cognate 70 kDa protein 2-like	53	5	8	-1.41	0.000893305	0.708295
16	6	Gene.84072_TRINITY_DN47546_c1_g1_g.84072_m.84072	Gene.84072_TRINITY_DN47546_c1_g1_g.84072_m.84072	33.13	351.43	92690000	84810000	79910000	78270000	136500000	135200000	116100000	116900000	83920000	126200000	28	62	25	Carbamidomethylation; iTRAQ 8plex (K N-term); Oxidation (M); Deamidation (NQ)	80973	Gene.84072::TRINITY_DN47546_c1_g1::g.84072 ORF type:complete len:704 (-) TRINITY_DN47546_c1_g1:250-2361(-)	sly:101260143	HSP90	heat shock protein 83	F:GO:0005524; C:GO:0005737; F:GO:0051082; P:GO:0006457; P:GO:0006950	F:ATP binding; C:cytoplasm; F:unfolded protein binding; P:protein folding; P:response to stress	mobidb-lite (MobiDBLite);G3DSA:3.30.565.10 (Gene3D);PF02518 (Pfam);cd00075 (CDD);SSF54211 (SUPERFAMILY);SM00387 (SMART);MF_00505 (Hamap);PS00298 (ProSitePatterns);SSF55874 (SUPERFAMILY);PF00183 (Pfam);PR00775 (PRINTS);Coil (Coils);SSF110942 (SUPERFAMILY);PIRSF002583 (PIRSF)	consensus disorder prediction (MobiDBLite);Histidine kinase-, DNA gyrase B-, and HSP90-like ATPase (Pfam);HATPase_c (CDD);Chaperone protein HtpG [htpG]. (Hamap);Heat shock hsp90 proteins family signature. (ProSitePatterns);Hsp90 protein (Pfam);90kDa heat shock protein signature (PRINTS)	IPR036890 (Gene3D);IPR003594 (Pfam);IPR003594 (CDD);IPR020568 (SUPERFAMILY);IPR003594 (SMART);IPR001404 (Hamap);IPR019805 (ProSitePatterns);IPR036890 (SUPERFAMILY);IPR001404 (Pfam);IPR020575 (PRINTS);IPR037196 (SUPERFAMILY);IPR001404 (PIRSF)	Histidine kinase/HSP90-like ATPase superfamily (Gene3D);Histidine kinase/HSP90-like ATPase (Pfam);Histidine kinase/HSP90-like ATPase (CDD);Ribosomal protein S5 domain 2-type fold (SUPERFAMILY);Histidine kinase/HSP90-like ATPase (SMART);Heat shock protein Hsp90 family (Hamap);Heat shock protein Hsp90, conserved site (ProSitePatterns);Histidine kinase/HSP90-like ATPase superfamily (SUPERFAMILY);Hea…	0.664976	-1.5	0.000486407	KOG0019	Molecular chaperone (HSP90 family)	O	sly04141;sly04626	Protein processing in endoplasmic reticulum;Plant-pathogen interaction	4081.Solyc03g007890.2.1	heat shock protein 83	Gene	heat shock protein 83	62	25	28	-1.5	0.000486407	0.664976
19	67	Gene.9506_TRINITY_DN44717_c3_g1_g.9506_m.9506	Gene.9506_TRINITY_DN44717_c3_g1_g.9506_m.9506	28.89	308.29	16090000	14200000	13000000	13800000	20420000	21600000	19050000	18690000	14270000	19940000	21	29	5	Carbamidomethylation; iTRAQ 8plex (K N-term); Deamidation (NQ)	35507	Gene.9506::TRINITY_DN44717_c3_g1::g.9506 ORF type:complete len:328 (+) TRINITY_DN44717_c3_g1:1796-2779(+)	sly:101247482		Enolase	F:GO:0000287; F:GO:0004634; P:GO:0006094; P:GO:0009094; P:GO:0000162; P:GO:0006571; P:GO:0006096; C:GO:0000015	F:magnesium ion binding; F:phosphopyruvate hydratase activity; P:gluconeogenesis; P:L-phenylalanine biosynthetic process; P:tryptophan biosynthetic process; P:tyrosine biosynthetic process; P:glycolytic process; C:phosphopyruvate hydratase complex	PS00164 (ProSitePatterns);PR00148 (PRINTS);G3DSA:3.20.20.120 (Gene3D);SSF54826 (SUPERFAMILY);SFLDS00001 (SFLD);G3DSA:3.30.390.10 (Gene3D);SSF51604 (SUPERFAMILY);PF03952 (Pfam);SM01192 (SMART);PF00113 (Pfam);SFLDG00178 (SFLD);cd03313 (CDD)	Enolase signature. (ProSitePatterns);Enolase signature (PRINTS);Enolase (SFLD);Enolase, N-terminal domain (Pfam);Enolase, C-terminal TIM barrel domain (Pfam);enolase (SFLD);enolase (CDD)	IPR020809 (ProSitePatterns);IPR000941 (PRINTS);IPR036849 (Gene3D);IPR029017 (SUPERFAMILY);IPR034390 (SFLD);IPR029017 (Gene3D);IPR036849 (SUPERFAMILY);IPR020811 (Pfam);IPR020810 (SMART);IPR020810 (Pfam);IPR000941 (SFLD);IPR000941 (CDD)	Enolase, conserved site (ProSitePatterns);Enolase (PRINTS);Enolase-like, C-terminal (Gene3D);Enolase-like, N-terminal (SUPERFAMILY);Enolase-like superfamily (SFLD);Enolase-like, N-terminal (Gene3D);Enolase-like, C-terminal (SUPERFAMILY);Enolase, N-terminal (Pfam);Enolase, C-terminal TIM barrel domain (SMART);Enolase, C-terminal TIM barrel domain (Pfam);Enolase (SFLD);Enolase (CDD)	0.715647	-1.4	0.00129122	KOG2670	Enolase	G	sly01100;sly01110;sly01200;sly01230;sly00010;sly03018	Metabolic pathways;Biosynthesis of secondary metabolites;Carbon metabolism;Biosynthesis of amino acids;Glycolysis / Gluconeogenesis;RNA degradation	4081.Solyc10g085550.1.1	Enolase	Gene	Enolase	29	5	21	-1.4	0.00129122	0.715647
23	785	Gene.28188_TRINITY_DN51202_c0_g1_g.28188_m.28188	Gene.28188_TRINITY_DN51202_c0_g1_g.28188_m.28188	26.59	224.74	156200000	147100000	129600000	137400000	197200000	197100000	175200000	178800000	142600000	187100000	42	13	6	iTRAQ 8plex (K N-term); Oxidation (M); Deamidation (NQ)	11707	Gene.28188::TRINITY_DN51202_c0_g1::g.28188 ORF type:complete len:106 (-) TRINITY_DN51202_c0_g1:586-903(-)	sly:100736499	GAPDH	glyceraldehyde-3-phosphate dehydrogenase	P:GO:0006094; F:GO:0050661; F:GO:0051287; P:GO:0006096; P:GO:0055114; F:GO:0004365	P:gluconeogenesis; F:NADP binding; F:NAD binding; P:glycolytic process; P:oxidation-reduction process; F:glyceraldehyde-3-phosphate dehydrogenase (NAD+) (phosphorylating) activity	G3DSA:3.30.360.10 (Gene3D);PF02800 (Pfam);SSF55347 (SUPERFAMILY)	Glyceraldehyde 3-phosphate dehydrogenase, C-terminal domain (Pfam)	IPR020829 (Pfam)	Glyceraldehyde 3-phosphate dehydrogenase, catalytic domain (Pfam)	0.762159	-1.31	0.0021928	KOG0657	Glyceraldehyde 3-phosphate dehydrogenase	G	sly01100;sly01110;sly00710;sly01200;sly01230;sly00010	Metabolic pathways;Biosynthesis of secondary metabolites;Carbon fixation in photosynthetic organisms;Carbon metabolism;Biosynthesis of amino acids;Glycolysis / Gluconeogenesis	4081.Solyc03g111010.2.1	glyceraldehyde-3-phosphate dehydrogenase	Gene	glyceraldehyde-3-phosphate dehydrogenase	13	6	42	-1.31	0.0021928	0.762159
29	438	Gene.1609_TRINITY_DN38501_c0_g1_g.1609_m.1609	Gene.1609_TRINITY_DN38501_c0_g1_g.1609_m.1609	28.75	262.37	292300000	259900000	259700000	269600000	984500000	944800000	665300000	664000000	270500000	814700000	56	21	21	iTRAQ 8plex (K N-term); Oxidation (M); Deamidation (NQ)	21616	Gene.1609::TRINITY_DN38501_c0_g1::g.1609 ORF type:complete len:191 (-) TRINITY_DN38501_c0_g1:129-701(-)	sly:101256272		22.0 kDa class IV heat shock protein-like	P:GO:0009408	P:response to heat	G3DSA:2.60.40.790 (Gene3D);SSF49764 (SUPERFAMILY);cd06472 (CDD);PF00011 (Pfam);PS01031 (ProSiteProfiles)	ACD_ScHsp26_like (CDD);Hsp20/alpha crystallin family (Pfam);Small heat shock protein (sHSP) domain profile. (ProSiteProfiles)	IPR008978 (Gene3D);IPR008978 (SUPERFAMILY);IPR002068 (Pfam);IPR002068 (ProSiteProfiles)	HSP20-like chaperone (Gene3D);HSP20-like chaperone (SUPERFAMILY);Alpha crystallin/Hsp20 domain (Pfam);Alpha crystallin/Hsp20 domain (ProSiteProfiles)	0.332024	-3.01	0.00133352	KOG0710	Molecular chaperone (small heat-shock protein Hsp26/Hsp42)	O	sly04141	Protein processing in endoplasmic reticulum	4081.Solyc03g113930.1.1	22.0 kDa class IV heat shock protein-like	Gene	22.0 kDa class IV heat shock protein-like	21	21	56	-3.01	0.00133352	0.332024
35	39	Gene.2840_TRINITY_DN46222_c3_g2_g.2840_m.2840	Gene.2840_TRINITY_DN46222_c3_g2_g.2840_m.2840	23.76	291.55	20180000	17960000	17280000	18190000	37570000	36200000	28360000	26770000	18400000	32230000	32	42	17	Carbamidomethylation; iTRAQ 8plex (K N-term); Deamidation (NQ)	71812	Gene.2840::TRINITY_DN46222_c3_g2::g.2840 ORF type:complete len:657 (-) TRINITY_DN46222_c3_g2:452-2422(-)	sly:101255185		Heat shock 70 kDa protein	F:GO:0005524; F:GO:0032440; P:GO:0055114	F:ATP binding; F:2-alkenal reductase [NAD(P)] activity; P:oxidation-reduction process	G3DSA:3.30.420.40 (Gene3D);SSF53067 (SUPERFAMILY);PS00329 (ProSitePatterns);PS00297 (ProSitePatterns);PS01036 (ProSitePatterns);Coil (Coils);G3DSA:1.20.1270.10 (Gene3D);PR00301 (PRINTS);SSF100934 (SUPERFAMILY);G3DSA:2.60.34.10 (Gene3D);SSF100920 (SUPERFAMILY);mobidb-lite (MobiDBLite);PF00012 (Pfam);cd10233 (CDD)	Heat shock hsp70 proteins family signature 2. (ProSitePatterns);Heat shock hsp70 proteins family signature 1. (ProSitePatterns);Heat shock hsp70 proteins family signature 3. (ProSitePatterns);70kDa heat shock protein signature (PRINTS);consensus disorder prediction (MobiDBLite);Hsp70 protein (Pfam);HSPA1-2_6-8-like_NBD (CDD)	IPR018181 (ProSitePatterns);IPR029048 (Gene3D);IPR013126 (PRINTS);IPR029048 (SUPERFAMILY);IPR029047 (Gene3D);IPR029047 (SUPERFAMILY);IPR013126 (Pfam)	Heat shock protein 70, conserved site (ProSitePatterns);Heat shock protein 70kD, C-terminal domain superfamily (Gene3D);Heat shock protein 70 family (PRINTS);Heat shock protein 70kD, C-terminal domain superfamily (SUPERFAMILY);Heat shock protein 70kD, peptide-binding domain superfamily (Gene3D);Heat shock protein 70kD, peptide-binding domain superfamily (SUPERFAMILY);Heat shock protein 70 family …	0.570897	-1.75	0.00420727	KOG0101	Molecular chaperones HSP70/HSC70, HSP70 superfamily	O	sly04141;sly03040;sly04144	Protein processing in endoplasmic reticulum;Spliceosome;Endocytosis	4081.Solyc03g117630.1.1	Heat shock 70 kDa protein	Gene	Heat shock 70 kDa protein	42	17	32	-1.75	0.00420727	0.570897
40	171	Gene.69817_TRINITY_DN45292_c7_g1_g.69817_m.69817	Gene.69817_TRINITY_DN45292_c7_g1_g.69817_m.69817	29.88	248.45	256700000	248500000	227500000	221800000	329200000	326500000	308000000	303900000	238600000	316900000	63	23	23	Carbamidomethylation; iTRAQ 8plex (K N-term); Oxidation (M); Deamidation (NQ)	33217	Gene.69817::TRINITY_DN45292_c7_g1::g.69817 ORF type:complete len:297 (+) TRINITY_DN45292_c7_g1:36-926(+)	sly:101260517		1-Cys peroxiredoxin	P:GO:0098869; P:GO:0045454; P:GO:0055114; F:GO:0051920	P:cellular oxidant detoxification; P:cell redox homeostasis; P:oxidation-reduction process; F:peroxiredoxin activity	SSF52833 (SUPERFAMILY);G3DSA:3.40.30.10 (Gene3D);G3DSA:3.30.1020.10 (Gene3D);PF00578 (Pfam);PF10417 (Pfam);PS51352 (ProSiteProfiles);cd03016 (CDD)	AhpC/TSA family (Pfam);C-terminal domain of 1-Cys peroxiredoxin (Pfam);Thioredoxin domain profile. (ProSiteProfiles);PRX_1cys (CDD)	IPR036249 (SUPERFAMILY);IPR000866 (Pfam);IPR019479 (Pfam);IPR013766 (ProSiteProfiles)	Thioredoxin-like superfamily (SUPERFAMILY);Alkyl hydroperoxide reductase subunit C/ Thiol specific antioxidant (Pfam);Peroxiredoxin, C-terminal (Pfam);Thioredoxin domain (ProSiteProfiles)	0.752919	-1.33	0.00102802	KOG0854	Alkyl hydroperoxide reductase, thiol specific antioxidant and related enzymes	O	sly01100;sly01110;sly00940	Metabolic pathways;Biosynthesis of secondary metabolites;Phenylpropanoid biosynthesis	4081.Solyc03g096040.2.1	1-Cys peroxiredoxin	Gene	1-Cys peroxiredoxin	23	23	63	-1.33	0.00102802	0.752919
41	74	Gene.47377_TRINITY_DN49394_c1_g1_g.47377_m.47377	Gene.47377_TRINITY_DN49394_c1_g1_g.47377_m.47377	22.71	275.02	120900000	120200000	98750000	98450000	162100000	157900000	140200000	141900000	109600000	150500000	54	35	26	Carbamidomethylation; iTRAQ 8plex (K N-term); Oxidation (M); Deamidation (NQ)	49003	Gene.47377::TRINITY_DN49394_c1_g1::g.47377 ORF type:5prime_partial len:428 (-) TRINITY_DN49394_c1_g1:391-1674(-)	sly:101246093		calreticulin isoform X1	F:GO:0005509; C:GO:0005783; F:GO:0051082; P:GO:0006457	F:calcium ion binding; C:endoplasmic reticulum; F:unfolded protein binding; P:protein folding	G3DSA:2.60.120.200 (Gene3D);SSF49899 (SUPERFAMILY);PR00626 (PRINTS);mobidb-lite (MobiDBLite);PS00804 (ProSitePatterns);Coil (Coils);PS00803 (ProSitePatterns);SSF63887 (SUPERFAMILY);PIRSF002356 (PIRSF);PF00262 (Pfam);PS00805 (ProSitePatterns)	Calreticulin signature (PRINTS);consensus disorder prediction (MobiDBLite);Calreticulin family signature 2. (ProSitePatterns);Calreticulin family signature 1. (ProSitePatterns);Calreticulin family (Pfam);Calreticulin family repeated motif signature. (ProSitePatterns)	IPR013320 (SUPERFAMILY);IPR001580 (PRINTS);IPR018124 (ProSitePatterns);IPR009033 (SUPERFAMILY);IPR009169 (PIRSF);IPR001580 (Pfam)	Concanavalin A-like lectin/glucanase domain superfamily (SUPERFAMILY);Calreticulin/calnexin (PRINTS);Calreticulin/calnexin, conserved site (ProSitePatterns);Calreticulin/calnexin, P domain superfamily (SUPERFAMILY);Calreticulin (PIRSF);Calreticulin/calnexin (Pfam)	0.728239	-1.37	0.00535797	KOG0674	Calreticulin	O	sly04141;sly04145	Protein processing in endoplasmic reticulum;Phagosome	4081.Solyc01g100380.2.1	calreticulin isoform X1	Gene	calreticulin isoform X1	35	26	54	-1.37	0.00535797	0.728239
43	14	Gene.12872_TRINITY_DN46345_c2_g1_g.12872_m.12872	Gene.12872_TRINITY_DN46345_c2_g1_g.12872_m.12872	21.83	306.16	58500000	59200000	50950000	46230000	77960000	78450000	67200000	68620000	53750000	73060000	49	34	23	Carbamidomethylation; iTRAQ 8plex (K N-term); Oxidation (M); Deamidation (NQ)	65379	Gene.12872::TRINITY_DN46345_c2_g1::g.12872 ORF type:complete len:607 (-) TRINITY_DN46345_c2_g1:482-2302(-)	sly:101247173		pyruvate decarboxylase 2	F:GO:0000287; F:GO:0030976; F:GO:0016831	F:magnesium ion binding; F:thiamine pyrophosphate binding; F:carboxy-lyase activity	G3DSA:3.40.50.970 (Gene3D);cd07038 (CDD);SSF52518 (SUPERFAMILY);PF02775 (Pfam);cd02005 (CDD);SSF52467 (SUPERFAMILY);PIRSF036565 (PIRSF);PF00205 (Pfam);G3DSA:3.40.50.1220 (Gene3D);PF02776 (Pfam)	TPP_PYR_PDC_IPDC_like (CDD);Thiamine pyrophosphate enzyme, C-terminal TPP binding domain (Pfam);TPP_PDC_IPDC (CDD);Thiamine pyrophosphate enzyme, central domain (Pfam);Thiamine pyrophosphate enzyme, N-terminal TPP binding domain (Pfam)	IPR029061 (SUPERFAMILY);IPR011766 (Pfam);IPR029035 (SUPERFAMILY);IPR012110 (PIRSF);IPR012000 (Pfam);IPR029035 (Gene3D);IPR012001 (Pfam)	Thiamin diphosphate-binding fold (SUPERFAMILY);Thiamine pyrophosphate enzyme, C-terminal TPP-binding (Pfam);DHS-like NAD/FAD-binding domain superfamily (SUPERFAMILY);Thiamine pyrophosphate (TPP)-dependent enzyme (PIRSF);Thiamine pyrophosphate enzyme, central domain (Pfam);DHS-like NAD/FAD-binding domain superfamily (Gene3D);Thiamine pyrophosphate enzyme, N-terminal TPP-binding domain (Pfam)	0.735697	-1.36	0.00656145	KOG1184	Thiamine pyrophosphate-requiring enzyme	EH	sly01100;sly01110;sly00010	Metabolic pathways;Biosynthesis of secondary metabolites;Glycolysis / Gluconeogenesis	4081.Solyc10g076510.1.1	pyruvate decarboxylase 2	Gene	pyruvate decarboxylase 2	34	23	49	-1.36	0.00656145	0.735697
44	43	Gene.88844_TRINITY_DN54245_c3_g1_g.88844_m.88844	Gene.88844_TRINITY_DN54245_c3_g1_g.88844_m.88844	31.27	285.44	70730000	66730000	61510000	65850000	92270000	89000000	81240000	82450000	66210000	86240000	30	33	18	iTRAQ 8plex (K N-term); Oxidation (M); Deamidation (NQ)	65545	Gene.88844::TRINITY_DN54245_c3_g1::g.88844 ORF type:5prime_partial len:564 (+) TRINITY_DN54245_c3_g1:2-1693(+)	sly:101265819		endoplasmin homolog	F:GO:0005524; C:GO:0005783; F:GO:0051082; P:GO:0006457; P:GO:0006950	F:ATP binding; C:endoplasmic reticulum; F:unfolded protein binding; P:protein folding; P:response to stress	mobidb-lite (MobiDBLite);PR00775 (PRINTS);PF00183 (Pfam);SSF110942 (SUPERFAMILY);PIRSF002583 (PIRSF);SSF55874 (SUPERFAMILY);G3DSA:3.30.565.10 (Gene3D);SSF54211 (SUPERFAMILY)	consensus disorder prediction (MobiDBLite);90kDa heat shock protein signature (PRINTS);Hsp90 protein (Pfam)	IPR020575 (PRINTS);IPR001404 (Pfam);IPR037196 (SUPERFAMILY);IPR001404 (PIRSF);IPR036890 (SUPERFAMILY);IPR036890 (Gene3D);IPR020568 (SUPERFAMILY)	Heat shock protein Hsp90, N-terminal (PRINTS);Heat shock protein Hsp90 family (Pfam);HSP90, C-terminal domain (SUPERFAMILY);Heat shock protein Hsp90 family (PIRSF);Histidine kinase/HSP90-like ATPase superfamily (SUPERFAMILY);Histidine kinase/HSP90-like ATPase superfamily (Gene3D);Ribosomal protein S5 domain 2-type fold (SUPERFAMILY)	0.767741	-1.3	0.000746449	KOG0020	Endoplasmic reticulum glucose-regulated protein (GRP94/endoplasmin), HSP90 family	O	sly04141;sly04626	Protein processing in endoplasmic reticulum;Plant-pathogen interaction	4081.Solyc04g081570.2.1	endoplasmin homolog	Gene	endoplasmin homolog	33	18	30	-1.3	0.000746449	0.767741
45	9	Gene.64444_TRINITY_DN52951_c1_g1_g.64444_m.64444	Gene.64444_TRINITY_DN52951_c1_g1_g.64444_m.64444	29.38	301.22	151400000	143700000	132200000	131600000	200200000	197400000	174000000	176400000	139700000	187000000	72	33	33	Carbamidomethylation; iTRAQ 8plex (K N-term); Oxidation (M); Deamidation (NQ)	53228	Gene.64444::TRINITY_DN52951_c1_g1::g.64444 ORF type:complete len:486 (-) TRINITY_DN52951_c1_g1:440-1897(-)	sly:101259420		S-adenosyl-L-homocysteine hydrolase	P:GO:0033353; F:GO:0051287; C:GO:0005829; P:GO:0019510; F:GO:0004013; P:GO:0006730	P:S-adenosylmethionine cycle; F:NAD binding; C:cytosol; P:S-adenosylhomocysteine catabolic process; F:adenosylhomocysteinase activity; P:one-carbon metabolic process	G3DSA:3.40.50.1480 (Gene3D);MF_00563 (Hamap);SSF51735 (SUPERFAMILY);SSF52283 (SUPERFAMILY);PF05221 (Pfam);SM00996 (SMART);PS00738 (ProSitePatterns);PIRSF001109 (PIRSF);cd00401 (CDD);PF00670 (Pfam);SM00997 (SMART);PS00739 (ProSitePatterns);TIGR00936 (TIGRFAM)	Adenosylhomocysteinase [ahcY]. (Hamap);S-adenosyl-L-homocysteine hydrolase (Pfam);S-adenosyl-L-homocysteine hydrolase signature 1. (ProSitePatterns);SAHH (CDD);S-adenosyl-L-homocysteine hydrolase, NAD binding domain (Pfam);S-adenosyl-L-homocysteine hydrolase signature 2. (ProSitePatterns);ahcY: adenosylhomocysteinase (TIGRFAM)	IPR034373 (Hamap);IPR036291 (SUPERFAMILY);IPR000043 (Pfam);IPR000043 (SMART);IPR020082 (ProSitePatterns);IPR000043 (PIRSF);IPR000043 (CDD);IPR015878 (Pfam);IPR015878 (SMART);IPR000043 (TIGRFAM)	Adenosylhomocysteinase (Hamap);NAD(P)-binding domain superfamily (SUPERFAMILY);Adenosylhomocysteinase-like (Pfam);Adenosylhomocysteinase-like (SMART);S-adenosyl-L-homocysteine hydrolase, conserved site (ProSitePatterns);Adenosylhomocysteinase-like (PIRSF);Adenosylhomocysteinase-like (CDD);S-adenosyl-L-homocysteine hydrolase, NAD binding domain (Pfam);S-adenosyl-L-homocysteine hydrolase, NAD bindi…	0.747059	-1.34	0.00115345	KOG1370	S-adenosylhomocysteine hydrolase	H	sly01100;sly00270	Metabolic pathways;Cysteine and methionine metabolism	4081.Solyc12g098500.1.1	S-adenosyl-L-homocysteine hydrolase	Gene	S-adenosyl-L-homocysteine hydrolase	33	33	72	-1.34	0.00115345	0.747059
55	1937	Gene.67900_TRINITY_DN46010_c0_g1_g.67900_m.67900	Gene.67900_TRINITY_DN46010_c0_g1_g.67900_m.67900	40.98	213.96	68760000	67900000	75870000	74240000	108300000	114700000	114100000	112900000	71690000	112500000	68	14	14	Carbamidomethylation; iTRAQ 8plex (K N-term); Oxidation (M); Deamidation (NQ)	13700	Gene.67900::TRINITY_DN46010_c0_g1::g.67900 ORF type:complete len:122 (-) TRINITY_DN46010_c0_g1:888-1253(-)	sly:101256384		glutathione S-transferase	C:GO:0009570; P:GO:0009651; C:GO:0009941; P:GO:0080167; F:GO:0004364; C:GO:0005774; P:GO:0042742; C:GO:0009579; C:GO:0005634; P:GO:0009409; P:GO:0006803; F:GO:0043295; P:GO:0006749	C:chloroplast stroma; P:response to salt stress; C:chloroplast envelope; P:response to karrikin; F:glutathione transferase activity; C:vacuolar membrane; P:defense response to bacterium; C:thylakoid; C:nucleus; P:response to cold; P:obsolete glutathione conjugation reaction; F:glutathione binding; P:glutathione metabolic process	SSF47616 (SUPERFAMILY);PF00043 (Pfam);G3DSA:1.20.1050.10 (Gene3D);cd03187 (CDD);PS50405 (ProSiteProfiles)	Glutathione S-transferase, C-terminal domain (Pfam);GST_C_Phi (CDD);Soluble glutathione S-transferase C-terminal domain profile. (ProSiteProfiles)	IPR036282 (SUPERFAMILY);IPR004046 (Pfam);IPR034347 (CDD);IPR010987 (ProSiteProfiles)	Glutathione S-transferase, C-terminal domain superfamily (SUPERFAMILY);Glutathione S-transferase, C-terminal (Pfam);Glutathione S-transferases Phi, C-terminal (CDD);Glutathione S-transferase, C-terminal-like (ProSiteProfiles)	0.637244	-1.57	7.97995e-05	KOG0867	Glutathione S-transferase	O	sly00480	Glutathione metabolism	4081.Solyc06g009020.2.1	glutathione S-transferase	Gene	glutathione S-transferase	14	14	68	-1.57	7.97995e-05	0.637244
68	138	Gene.65218_TRINITY_DN51249_c1_g4_g.65218_m.65218	Gene.65218_TRINITY_DN51249_c1_g4_g.65218_m.65218	24.98	264.87	13120000	12030000	11320000	11810000	16850000	18070000	15690000	14460000	12080000	16270000	31	31	15	Carbamidomethylation; iTRAQ 8plex (K N-term)	73574	Gene.65218::TRINITY_DN51249_c1_g4::g.65218 ORF type:complete len:665 (-) TRINITY_DN51249_c1_g4:142-2136(-)	sly:101252822		luminal-binding protein 5-like	F:GO:0005524; C:GO:0016021	F:ATP binding; C:integral component of membrane	SSF100934 (SUPERFAMILY);PS01036 (ProSitePatterns);PR00301 (PRINTS);G3DSA:3.90.640.10 (Gene3D);Coil (Coils);PS00329 (ProSitePatterns);G3DSA:3.30.420.40 (Gene3D);G3DSA:1.20.1270.10 (Gene3D);cd10241 (CDD);mobidb-lite (MobiDBLite);PF00012 (Pfam);SSF53067 (SUPERFAMILY);SSF100920 (SUPERFAMILY);PS00297 (ProSitePatterns);G3DSA:2.60.34.10 (Gene3D)	Heat shock hsp70 proteins family signature 3. (ProSitePatterns);70kDa heat shock protein signature (PRINTS);Heat shock hsp70 proteins family signature 2. (ProSitePatterns);HSPA5-like_NBD (CDD);consensus disorder prediction (MobiDBLite);Hsp70 protein (Pfam);Heat shock hsp70 proteins family signature 1. (ProSitePatterns)	IPR029048 (SUPERFAMILY);IPR018181 (ProSitePatterns);IPR013126 (PRINTS);IPR029048 (Gene3D);IPR013126 (Pfam);IPR029047 (SUPERFAMILY);IPR029047 (Gene3D)	Heat shock protein 70kD, C-terminal domain superfamily (SUPERFAMILY);Heat shock protein 70, conserved site (ProSitePatterns);Heat shock protein 70 family (PRINTS);Heat shock protein 70kD, C-terminal domain superfamily (Gene3D);Heat shock protein 70 family (Pfam);Heat shock protein 70kD, peptide-binding domain superfamily (SUPERFAMILY);Heat shock protein 70kD, peptide-binding domain superfamily (G…	0.742471	-1.35	0.00317687	KOG0100	Molecular chaperones GRP78/BiP/KAR2, HSP70 superfamily	O	sly04141;sly03060	Protein processing in endoplasmic reticulum;Protein export	4081.Solyc01g099660.2.1	luminal-binding protein 5-like	Gene	luminal-binding protein 5-like	31	15	31	-1.35	0.00317687	0.742471
70	756	Gene.4450_TRINITY_DN42672_c1_g2_g.4450_m.4450	Gene.4450_TRINITY_DN42672_c1_g2_g.4450_m.4450	28.87	223.51	43640000	44330000	40010000	42900000	58960000	63060000	52520000	56140000	42720000	57670000	46	9	5	iTRAQ 8plex (K N-term); Oxidation (M); Deamidation (NQ)	17546	Gene.4450::TRINITY_DN42672_c1_g2::g.4450 ORF type:complete len:160 (+) TRINITY_DN42672_c1_g2:1013-1492(+)	sly:101247482		LOS2	P:GO:0006094; P:GO:0009094; P:GO:0009651; P:GO:0006571; P:GO:0006096; P:GO:0046686; C:GO:0000015; C:GO:0005740; P:GO:0009416; C:GO:0005886; F:GO:0000287; F:GO:0004634; C:GO:0005634; F:GO:0003677; P:GO:0009409; C:GO:0009507; C:GO:0009506; P:GO:0009737; F:GO:0005507; P:GO:0000162; F:GO:0016787	P:gluconeogenesis; P:L-phenylalanine biosynthetic process; P:response to salt stress; P:tyrosine biosynthetic process; P:glycolytic process; P:response to cadmium ion; C:phosphopyruvate hydratase complex; C:mitochondrial envelope; P:response to light stimulus; C:plasma membrane; F:magnesium ion binding; F:phosphopyruvate hydratase activity; C:nucleus; F:DNA binding; P:response to cold; C:chloropl…	PS00164 (ProSitePatterns);SM01192 (SMART);PR00148 (PRINTS);G3DSA:3.20.20.120 (Gene3D);PF00113 (Pfam);SSF51604 (SUPERFAMILY)	Enolase signature. (ProSitePatterns);Enolase signature (PRINTS);Enolase, C-terminal TIM barrel domain (Pfam)	IPR020809 (ProSitePatterns);IPR020810 (SMART);IPR000941 (PRINTS);IPR036849 (Gene3D);IPR020810 (Pfam);IPR036849 (SUPERFAMILY)	Enolase, conserved site (ProSitePatterns);Enolase, C-terminal TIM barrel domain (SMART);Enolase (PRINTS);Enolase-like, C-terminal (Gene3D);Enolase, C-terminal TIM barrel domain (Pfam);Enolase-like, C-terminal (SUPERFAMILY)	0.740766	-1.35	0.00129718	KOG2670	Enolase	G	sly01100;sly01110;sly01200;sly01230;sly00010;sly03018	Metabolic pathways;Biosynthesis of secondary metabolites;Carbon metabolism;Biosynthesis of amino acids;Glycolysis / Gluconeogenesis;RNA degradation	4081.Solyc10g085550.1.1	LOS2	Gene	LOS2	9	5	46	-1.35	0.00129718	0.740766
73	162	Gene.71217_TRINITY_DN53692_c4_g5_g.71217_m.71217	Gene.71217_TRINITY_DN53692_c4_g5_g.71217_m.71217	21.15	250.16	4488000	4047000	3718000	3778000	7099000	7393000	5361000	5410000	4008000	6316000	23	18	5	Carbamidomethylation; iTRAQ 8plex (K N-term); Oxidation (M)	32065	Gene.71217::TRINITY_DN53692_c4_g5::g.71217 ORF type:3prime_partial len:294 (-) TRINITY_DN53692_c4_g5:2-880(-)	sly:101255185		heat shock 70 kDa protein	F:GO:0005524	F:ATP binding	PS00329 (ProSitePatterns);PR00301 (PRINTS);SSF53067 (SUPERFAMILY);G3DSA:3.30.420.40 (Gene3D);PF00012 (Pfam);PS00297 (ProSitePatterns)	Heat shock hsp70 proteins family signature 2. (ProSitePatterns);70kDa heat shock protein signature (PRINTS);Hsp70 protein (Pfam);Heat shock hsp70 proteins family signature 1. (ProSitePatterns)	IPR018181 (ProSitePatterns);IPR013126 (PRINTS);IPR013126 (Pfam)	Heat shock protein 70, conserved site (ProSitePatterns);Heat shock protein 70 family (PRINTS);Heat shock protein 70 family (Pfam)	0.634579	-1.58	0.00767361	KOG0101	Molecular chaperones HSP70/HSC70, HSP70 superfamily	O	sly04141;sly03040;sly04144	Protein processing in endoplasmic reticulum;Spliceosome;Endocytosis	4081.Solyc03g117630.1.1	heat shock 70 kDa protein	Gene	heat shock 70 kDa protein	18	5	23	-1.58	0.00767361	0.634579
78	766	Gene.55249_TRINITY_DN48325_c8_g5_g.55249_m.55249	Gene.55249_TRINITY_DN48325_c8_g5_g.55249_m.55249	32.23	219.97	18040000	14970000	13830000	14230000	33000000	31550000	25000000	25400000	15270000	28740000	63	14	14	Carbamidomethylation; iTRAQ 8plex (K N-term); Oxidation (M); Deamidation (NQ)	20817	Gene.55249::TRINITY_DN48325_c8_g5::g.55249 ORF type:5prime_partial len:188 (-) TRINITY_DN48325_c8_g5:202-765(-)	sly:543572	HSP17.4	17.9 kDa class II heat shock protein	C:GO:0005737	C:cytoplasm	SSF49764 (SUPERFAMILY);PS01031 (ProSiteProfiles);G3DSA:2.60.40.790 (Gene3D);PF00011 (Pfam)	Small heat shock protein (sHSP) domain profile. (ProSiteProfiles);Hsp20/alpha crystallin family (Pfam)	IPR008978 (SUPERFAMILY);IPR002068 (ProSiteProfiles);IPR008978 (Gene3D);IPR002068 (Pfam)	HSP20-like chaperone (SUPERFAMILY);Alpha crystallin/Hsp20 domain (ProSiteProfiles);HSP20-like chaperone (Gene3D);Alpha crystallin/Hsp20 domain (Pfam)	0.531315	-1.88	0.000598412	KOG0710	Molecular chaperone (small heat-shock protein Hsp26/Hsp42)	O	sly04141	Protein processing in endoplasmic reticulum	4081.Solyc08g062340.2.1	17.9 kDa class II heat shock protein	Gene	17.9 kDa class II heat shock protein	14	14	63	-1.88	0.000598412	0.531315
79	120	Gene.24395_TRINITY_DN48201_c3_g3_g.24395_m.24395	Gene.24395_TRINITY_DN48201_c3_g3_g.24395_m.24395	27.06	238.56	16120000	13770000	13230000	13540000	19910000	21970000	19520000	17630000	14160000	19760000	35	19	7	Carbamidomethylation; iTRAQ 8plex (K N-term)	29343	Gene.24395::TRINITY_DN48201_c3_g3::g.24395 ORF type:complete len:261 (-) TRINITY_DN48201_c3_g3:215-997(-)	sly:543791	tft4;PBLT4	14-3-3-like protein A	F:GO:0019904; P:GO:0007165; P:GO:0090378; C:GO:0005794; P:GO:0046686; F:GO:0008134; C:GO:0005886; F:GO:0005524; C:GO:0005667; F:GO:0046982; C:GO:0005618; C:GO:0005739; C:GO:0005829; P:GO:0010266; F:GO:0051117	F:protein domain specific binding; P:signal transduction; P:seed trichome elongation; C:Golgi apparatus; P:response to cadmium ion; F:transcription factor binding; C:plasma membrane; F:ATP binding; C:transcription factor complex; F:protein heterodimerization activity; C:cell wall; C:mitochondrion; C:cytosol; P:response to vitamin B1; F:ATPase binding	G3DSA:1.20.190.20 (Gene3D);PR00305 (PRINTS);PIRSF000868 (PIRSF);PS00796 (ProSitePatterns);SM00101 (SMART);PS00797 (ProSitePatterns);Coil (Coils);SSF48445 (SUPERFAMILY);PF00244 (Pfam)	14-3-3 protein zeta signature (PRINTS);14-3-3 proteins signature 1. (ProSitePatterns);14-3-3 proteins signature 2. (ProSitePatterns);14-3-3 protein (Pfam)	IPR036815 (Gene3D);IPR000308 (PRINTS);IPR000308 (PIRSF);IPR023409 (ProSitePatterns);IPR023410 (SMART);IPR036815 (SUPERFAMILY);IPR023410 (Pfam)	14-3-3 domain superfamily (Gene3D);14-3-3 protein (PRINTS);14-3-3 protein (PIRSF);14-3-3 protein, conserved site (ProSitePatterns);14-3-3 domain (SMART);14-3-3 domain superfamily (SUPERFAMILY);14-3-3 domain (Pfam)	0.716599	-1.4	0.00196789	KOG0841	Multifunctional chaperone (14-3-3 family)	O			4081.Solyc02g063070.2.1	14-3-3-like protein A	Gene	14-3-3-like protein A	19	7	35	-1.4	0.00196789	0.716599
81	96	Gene.78328_TRINITY_DN47546_c0_g2_g.78328_m.78328	Gene.78328_TRINITY_DN47546_c0_g2_g.78328_m.78328	32.03	279.8	6028000	5539000	5514000	5111000	8291000	8504000	7447000	7217000	5548000	7865000	10	26	3	iTRAQ 8plex (K N-term)	45787	Gene.78328::TRINITY_DN47546_c0_g2::g.78328 ORF type:5prime_partial len:399 (-) TRINITY_DN47546_c0_g2:25-1221(-)	sly:101260143	HSP90	Heat shock protein 83	F:GO:0005524; F:GO:0051082; P:GO:0006457; P:GO:0006950	F:ATP binding; F:unfolded protein binding; P:protein folding; P:response to stress	SSF54211 (SUPERFAMILY);PF00183 (Pfam);Coil (Coils);SSF110942 (SUPERFAMILY);mobidb-lite (MobiDBLite)	Hsp90 protein (Pfam);consensus disorder prediction (MobiDBLite)	IPR020568 (SUPERFAMILY);IPR001404 (Pfam);IPR037196 (SUPERFAMILY)	Ribosomal protein S5 domain 2-type fold (SUPERFAMILY);Heat shock protein Hsp90 family (Pfam);HSP90, C-terminal domain (SUPERFAMILY)	0.705404	-1.42	0.000626614	KOG0019	Molecular chaperone (HSP90 family)	O	sly04141;sly04626	Protein processing in endoplasmic reticulum;Plant-pathogen interaction	4081.Solyc03g007890.2.1	Heat shock protein 83	Gene	Heat shock protein 83	26	3	10	-1.42	0.000626614	0.705404
83	52	Gene.30751_TRINITY_DN47546_c1_g3_g.30751_m.30751	Gene.30751_TRINITY_DN47546_c1_g3_g.30751_m.30751	25.25	277.28	16180000	14580000	13140000	13690000	20190000	19970000	18360000	18530000	14400000	19260000	20	30	8	Carbamidomethylation; iTRAQ 8plex (K N-term); Oxidation (M); Deamidation (NQ)	44262	Gene.30751::TRINITY_DN47546_c1_g3::g.30751 ORF type:5prime_partial len:388 (-) TRINITY_DN47546_c1_g3:170-1333(-)	sly:543903	HSC80;Lehsp90-2;hsp90-2	heat shock cognate protein 80	F:GO:0005524; F:GO:0051082; P:GO:0006457; P:GO:0006950	F:ATP binding; F:unfolded protein binding; P:protein folding; P:response to stress	mobidb-lite (MobiDBLite);SSF110942 (SUPERFAMILY);Coil (Coils);PF00183 (Pfam);SSF54211 (SUPERFAMILY)	consensus disorder prediction (MobiDBLite);Hsp90 protein (Pfam)	IPR037196 (SUPERFAMILY);IPR001404 (Pfam);IPR020568 (SUPERFAMILY)	HSP90, C-terminal domain (SUPERFAMILY);Heat shock protein Hsp90 family (Pfam);Ribosomal protein S5 domain 2-type fold (SUPERFAMILY)	0.747664	-1.34	0.00298538	KOG0019	Molecular chaperone (HSP90 family)	O	sly04141;sly04626	Protein processing in endoplasmic reticulum;Plant-pathogen interaction	4081.Solyc07g065840.2.1	heat shock cognate protein 80	Gene	heat shock cognate protein 80	30	8	20	-1.34	0.00298538	0.747664
84	53	Gene.13131_TRINITY_DN42304_c4_g2_g.13131_m.13131	Gene.13131_TRINITY_DN42304_c4_g2_g.13131_m.13131	31.84	275.12	46160000	42670000	39630000	41140000	57050000	60430000	55870000	52360000	42410000	56440000	61	33	27	Carbamidomethylation; iTRAQ 8plex (K N-term); Oxidation (M); Deamidation (NQ)	61694	Gene.13131::TRINITY_DN42304_c4_g2::g.13131 ORF type:complete len:564 (-) TRINITY_DN42304_c4_g2:837-2528(-)	sly:101267885		phosphoglucomutase, cytoplasmic	F:GO:0000287; P:GO:0006094; F:GO:0004614; P:GO:0006098; P:GO:0006096; P:GO:0019872; P:GO:0006012; P:GO:0005982; P:GO:0005985	F:magnesium ion binding; P:gluconeogenesis; F:phosphoglucomutase activity; P:pentose-phosphate shunt; P:glycolytic process; P:streptomycin biosynthetic process; P:galactose metabolic process; P:starch metabolic process; P:sucrose metabolic process	PF02878 (Pfam);G3DSA:3.40.120.10 (Gene3D);SSF53738 (SUPERFAMILY);PF02879 (Pfam);PF02880 (Pfam);PR00509 (PRINTS);SSF55957 (SUPERFAMILY);G3DSA:3.30.310.50 (Gene3D);PS00710 (ProSitePatterns)	Phosphoglucomutase/phosphomannomutase, alpha/beta/alpha domain I (Pfam);Phosphoglucomutase/phosphomannomutase, alpha/beta/alpha domain II (Pfam);Phosphoglucomutase/phosphomannomutase, alpha/beta/alpha domain III (Pfam);Phosphoglucomutase/phosphomannomutase family signature (PRINTS);Phosphoglucomutase and phosphomannomutase phosphoserine signature. (ProSitePatterns)	IPR005844 (Pfam);IPR016055 (SUPERFAMILY);IPR005845 (Pfam);IPR005846 (Pfam);IPR005841 (PRINTS);IPR036900 (SUPERFAMILY);IPR036900 (Gene3D);IPR016066 (ProSitePatterns)	Alpha-D-phosphohexomutase, alpha/beta/alpha domain I (Pfam);Alpha-D-phosphohexomutase, alpha/beta/alpha I/II/III (SUPERFAMILY);Alpha-D-phosphohexomutase, alpha/beta/alpha domain II (Pfam);Alpha-D-phosphohexomutase, alpha/beta/alpha domain III (Pfam);Alpha-D-phosphohexomutase superfamily (PRINTS);Alpha-D-phosphohexomutase, C-terminal domain superfamily (SUPERFAMILY);Alpha-D-phosphohexomutase, C-te…	0.751417	-1.33	0.000654636	KOG0625	Phosphoglucomutase	G	sly01100;sly01110;sly00030;sly00010;sly00500;sly00520;sly00230;sly00052	Metabolic pathways;Biosynthesis of secondary metabolites;Pentose phosphate pathway;Glycolysis / Gluconeogenesis;Starch and sucrose metabolism;Amino sugar and nucleotide sugar metabolism;Purine metabolism;Galactose metabolism	4081.Solyc04g045340.2.1	phosphoglucomutase, cytoplasmic	Gene	phosphoglucomutase, cytoplasmic	33	27	61	-1.33	0.000654636	0.751417
96	714	Gene.6486_TRINITY_DN46304_c3_g1_g.6486_m.6486	Gene.6486_TRINITY_DN46304_c3_g1_g.6486_m.6486	20.59	228.93	30880000	27190000	23780000	23970000	37240000	38290000	34230000	33600000	26460000	35840000	42	10	10	Carbamidomethylation; iTRAQ 8plex (K N-term); Oxidation (M); Deamidation (NQ)	32406	Gene.6486::TRINITY_DN46304_c3_g1::g.6486 ORF type:complete len:291 (-) TRINITY_DN46304_c3_g1:1235-2107(-)	sly:101261405		GDSL esterase/lipase 6	P:GO:0016042; F:GO:0016298	P:lipid catabolic process; F:lipase activity	G3DSA:3.40.50.1110 (Gene3D);SSF52266 (SUPERFAMILY);PF00657 (Pfam)	GDSL-like Lipase/Acylhydrolase (Pfam)	IPR036514 (Gene3D);IPR036514 (SUPERFAMILY);IPR001087 (Pfam)	SGNH hydrolase superfamily (Gene3D);SGNH hydrolase superfamily (SUPERFAMILY);GDSL lipase/esterase (Pfam)	0.738281	-1.35	0.00872971						4081.Solyc04g007570.1.1	GDSL esterase/lipase 6	Gene	GDSL esterase/lipase 6	10	10	42	-1.35	0.00872971	0.738281
97	57	Gene.45324_TRINITY_DN53808_c1_g1_g.45324_m.45324	Gene.45324_TRINITY_DN53808_c1_g1_g.45324_m.45324	21.19	261.37	44790000	41250000	36090000	34890000	55810000	56070000	49480000	49010000	39350000	52600000	43	30	20	Carbamidomethylation; iTRAQ 8plex (K N-term); Oxidation (M); Deamidation (NQ)	53943	Gene.45324::TRINITY_DN53808_c1_g1::g.45324 ORF type:3prime_partial len:508 (-) TRINITY_DN53808_c1_g1:1-1521(-)	sly:101253117		ruBisCO large subunit-binding protein subunit beta, chloroplastic	F:GO:0005524; C:GO:0009507; F:GO:0044183; C:GO:0005739; P:GO:0061077; C:GO:0005829; F:GO:0051082; P:GO:0042026; P:GO:0006458; P:GO:0007005	F:ATP binding; C:chloroplast; F:protein binding involved in protein folding; C:mitochondrion; P:chaperone-mediated protein folding; C:cytosol; F:unfolded protein binding; P:protein refolding; P:'de novo' protein folding; P:mitochondrion organization	cd03344 (CDD);G3DSA:3.30.260.10 (Gene3D);G3DSA:3.50.7.10 (Gene3D);SSF52029 (SUPERFAMILY);PS00296 (ProSitePatterns);PF00118 (Pfam);SSF48592 (SUPERFAMILY);PR00298 (PRINTS);Coil (Coils);TIGR02348 (TIGRFAM);G3DSA:1.10.560.10 (Gene3D)	GroEL (CDD);Chaperonins cpn60 signature. (ProSitePatterns);TCP-1/cpn60 chaperonin family (Pfam);60kDa chaperonin signature (PRINTS);GroEL: chaperonin GroL (TIGRFAM)	IPR001844 (CDD);IPR027410 (Gene3D);IPR027409 (Gene3D);IPR027409 (SUPERFAMILY);IPR018370 (ProSitePatterns);IPR002423 (Pfam);IPR027413 (SUPERFAMILY);IPR001844 (PRINTS);IPR001844 (TIGRFAM);IPR027413 (Gene3D)	Chaperonin Cpn60 (CDD);TCP-1-like chaperonin intermediate domain superfamily (Gene3D);GroEL-like apical domain superfamily (Gene3D);GroEL-like apical domain superfamily (SUPERFAMILY);Chaperonin Cpn60, conserved site (ProSitePatterns);Chaperonin Cpn60/TCP-1 family (Pfam);GroEL-like equatorial domain superfamily (SUPERFAMILY);Chaperonin Cpn60 (PRINTS);Chaperonin Cpn60 (TIGRFAM);GroEL-like equatoria…	0.748099	-1.34	0.00760326	KOG0356	Mitochondrial chaperonin, Cpn60/Hsp60p	O	sly03018	RNA degradation	4081.Solyc01g028810.2.1	ruBisCO large subunit-binding protein subunit beta, chloroplastic	Gene	ruBisCO large subunit-binding protein subunit beta, chloroplastic	30	20	43	-1.34	0.00760326	0.748099
108	50	Gene.21490_TRINITY_DN48642_c3_g1_g.21490_m.21490	Gene.21490_TRINITY_DN48642_c3_g1_g.21490_m.21490	29.12	281.08	96030000	87730000	79900000	80580000	123100000	127200000	113300000	112300000	86110000	119000000	64	29	29	Carbamidomethylation; iTRAQ 8plex (K N-term); Deamidation (NQ)	51224	Gene.21490::TRINITY_DN48642_c3_g1::g.21490 ORF type:5prime_partial len:474 (-) TRINITY_DN48642_c3_g1:321-1742(-)	sly:101255871		ATPase subunit 1 (mitochondrion)	C:GO:0045261; F:GO:0005524; C:GO:0005739; P:GO:0099132; P:GO:0015986; F:GO:0046933	C:proton-transporting ATP synthase complex, catalytic core F(1); F:ATP binding; C:mitochondrion; P:ATP hydrolysis coupled cation transmembrane transport; P:ATP synthesis coupled proton transport; F:proton-transporting ATP synthase activity, rotational mechanism	PIRSF039088 (PIRSF);PF02874 (Pfam);SSF50615 (SUPERFAMILY);G3DSA:1.20.150.20 (Gene3D);SSF47917 (SUPERFAMILY);MF_01346 (Hamap);PF00306 (Pfam);TIGR00962 (TIGRFAM);cd01132 (CDD);G3DSA:2.40.30.20 (Gene3D);PF00006 (Pfam);SSF52540 (SUPERFAMILY);PS00152 (ProSitePatterns);G3DSA:3.40.50.300 (Gene3D)	ATP synthase alpha/beta family, beta-barrel domain (Pfam);ATP synthase subunit alpha [atpA]. (Hamap);ATP synthase alpha/beta chain, C terminal domain (Pfam);atpA: ATP synthase F1, alpha subunit (TIGRFAM);F1_ATPase_alpha (CDD);ATP synthase alpha/beta family, nucleotide-binding domain (Pfam);ATP synthase alpha and beta subunits signature. (ProSitePatterns)	IPR005294 (PIRSF);IPR004100 (Pfam);IPR036121 (SUPERFAMILY);IPR005294 (Hamap);IPR000793 (Pfam);IPR005294 (TIGRFAM);IPR033732 (CDD);IPR023366 (Gene3D);IPR000194 (Pfam);IPR027417 (SUPERFAMILY);IPR020003 (ProSitePatterns)	ATP synthase, F1 complex, alpha subunit (PIRSF);ATPase, F1/V1/A1 complex, alpha/beta subunit, N-terminal domain (Pfam);ATPase, F1/V1/A1 complex, alpha/beta subunit, N-terminal domain superfamily (SUPERFAMILY);ATP synthase, F1 complex, alpha subunit (Hamap);ATP synthase, alpha subunit, C-terminal (Pfam);ATP synthase, F1 complex, alpha subunit (TIGRFAM);ATP synthase, F1 complex, alpha subunit nucle…	0.723613	-1.38	0.00122462	KOG1353	F0F1-type ATP synthase, alpha subunit	C			4081.Solyc00g042130.1.1	ATPase subunit 1 (mitochondrion)	Gene	ATPase subunit 1 (mitochondrion)	29	29	64	-1.38	0.00122462	0.723613
109	22	Gene.21789_TRINITY_DN53141_c1_g3_g.21789_m.21789	Gene.21789_TRINITY_DN53141_c1_g3_g.21789_m.21789	23.36	295.47	6934000	6159000	5240000	5419000	8185000	9864000	8759000	7649000	5965000	8614000	23	30	9	iTRAQ 8plex (K N-term); Deamidation (NQ)	62942	Gene.21789::TRINITY_DN53141_c1_g3::g.21789 ORF type:complete len:598 (+) TRINITY_DN53141_c1_g3:197-1990(+)	sly:101266598		ruBisCO large subunit-binding protein subunit alpha	F:GO:0005524; C:GO:0009507; F:GO:0044183; C:GO:0005739; P:GO:0061077; C:GO:0005829; F:GO:0051082; P:GO:0042026; P:GO:0006458; P:GO:0009658; P:GO:0007005	F:ATP binding; C:chloroplast; F:protein binding involved in protein folding; C:mitochondrion; P:chaperone-mediated protein folding; C:cytosol; F:unfolded protein binding; P:protein refolding; P:'de novo' protein folding; P:chloroplast organization; P:mitochondrion organization	TIGR02348 (TIGRFAM);PF00118 (Pfam);MF_00600 (Hamap);G3DSA:1.10.560.10 (Gene3D);PR00298 (PRINTS);Coil (Coils);G3DSA:3.50.7.10 (Gene3D);SSF54849 (SUPERFAMILY);cd03344 (CDD);PS00296 (ProSitePatterns);mobidb-lite (MobiDBLite);SSF52029 (SUPERFAMILY);SSF48592 (SUPERFAMILY)	GroEL: chaperonin GroL (TIGRFAM);TCP-1/cpn60 chaperonin family (Pfam);60 kDa chaperonin [groL]. (Hamap);60kDa chaperonin signature (PRINTS);GroEL (CDD);Chaperonins cpn60 signature. (ProSitePatterns);consensus disorder prediction (MobiDBLite)	IPR001844 (TIGRFAM);IPR002423 (Pfam);IPR001844 (Hamap);IPR027413 (Gene3D);IPR001844 (PRINTS);IPR027409 (Gene3D);IPR037290 (SUPERFAMILY);IPR001844 (CDD);IPR018370 (ProSitePatterns);IPR027409 (SUPERFAMILY);IPR027413 (SUPERFAMILY)	Chaperonin Cpn60 (TIGRFAM);Chaperonin Cpn60/TCP-1 family (Pfam);Chaperonin Cpn60 (Hamap);GroEL-like equatorial domain superfamily (Gene3D);Chaperonin Cpn60 (PRINTS);GroEL-like apical domain superfamily (Gene3D);Chaperonin Cpn60/TCP-1 domain superfamily (SUPERFAMILY);Chaperonin Cpn60 (CDD);Chaperonin Cpn60, conserved site (ProSitePatterns);GroEL-like apical domain superfamily (SUPERFAMILY);GroEL-l…	0.692477	-1.44	0.00461318	KOG0356	Mitochondrial chaperonin, Cpn60/Hsp60p	O			4081.Solyc11g069790.1.1	ruBisCO large subunit-binding protein subunit alpha	Gene	ruBisCO large subunit-binding protein subunit alpha	30	9	23	-1.44	0.00461318	0.692477
111	37	Gene.12716_TRINITY_DN48409_c2_g1_g.12716_m.12716	Gene.12716_TRINITY_DN48409_c2_g1_g.12716_m.12716	27.64	284.13	60710000	54030000	50870000	51720000	76790000	77420000	68580000	67600000	54350000	72600000	54	34	24	Carbamidomethylation; iTRAQ 8plex (K N-term); Oxidation (M); Deamidation (NQ)	60669	Gene.12716::TRINITY_DN48409_c2_g1::g.12716 ORF type:complete len:536 (+) TRINITY_DN48409_c2_g1:201-1808(+)	sly:101245387		hsp70-Hsp90 organizing protein 3-like	F:GO:0005515; P:GO:0006508; F:GO:0008233	F:protein binding; P:proteolysis; F:peptidase activity	PF07719 (Pfam);Coil (Coils);PS50005 (ProSiteProfiles);G3DSA:1.10.150.160 (Gene3D);SM00727 (SMART);PF13181 (Pfam);G3DSA:1.25.40.10 (Gene3D);PS50293 (ProSiteProfiles);SSF48452 (SUPERFAMILY);mobidb-lite (MobiDBLite);PF13414 (Pfam);G3DSA:1.20.58.280 (Gene3D);SM00028 (SMART)	Tetratricopeptide repeat (Pfam);TPR repeat profile. (ProSiteProfiles);TPR repeat region circular profile. (ProSiteProfiles);consensus disorder prediction (MobiDBLite);TPR repeat (Pfam)	IPR013105 (Pfam);IPR019734 (ProSiteProfiles);IPR006636 (SMART);IPR019734 (Pfam);IPR011990 (Gene3D);IPR013026 (ProSiteProfiles);IPR011990 (SUPERFAMILY);IPR019734 (SMART)	Tetratricopeptide repeat 2 (Pfam);Tetratricopeptide repeat (ProSiteProfiles);Heat shock chaperonin-binding (SMART);Tetratricopeptide repeat (Pfam);Tetratricopeptide-like helical domain superfamily (Gene3D);Tetratricopeptide repeat-containing domain (ProSiteProfiles);Tetratricopeptide-like helical domain superfamily (SUPERFAMILY);Tetratricopeptide repeat (SMART)	0.748623	-1.34	0.00172187	KOG0548	Molecular co-chaperone STI1	O			4081.Solyc09g082540.2.1	hsp70-Hsp90 organizing protein 3-like	Gene	hsp70-Hsp90 organizing protein 3-like	34	24	54	-1.34	0.00172187	0.748623
113	145	Gene.43837_TRINITY_DN46053_c0_g2_g.43837_m.43837	Gene.43837_TRINITY_DN46053_c0_g2_g.43837_m.43837	34.74	224.55	7288000	7048000	6371000	6826000	9091000	9573000	9498000	8524000	6896000	9179000	24	19	6	Carbamidomethylation; iTRAQ 8plex (K N-term); Deamidation (NQ)	43261	Gene.43837::TRINITY_DN46053_c0_g2::g.43837 ORF type:5prime_partial len:389 (-) TRINITY_DN46053_c0_g2:273-1439(-)	sly:101263261		actin-1	C:GO:0036156; F:GO:0005524; P:GO:0010628; C:GO:0044297; P:GO:0090131; C:GO:0030175; C:GO:0030027	C:inner dynein arm; F:ATP binding; P:positive regulation of gene expression; C:cell body; P:mesenchyme migration; C:filopodium; C:lamellipodium	PF00022 (Pfam);PR00190 (PRINTS);SM00268 (SMART);G3DSA:3.30.420.40 (Gene3D);G3DSA:3.90.640.10 (Gene3D);SSF53067 (SUPERFAMILY);PS00406 (ProSitePatterns);cd00012 (CDD);PS00432 (ProSitePatterns);PS01132 (ProSitePatterns)	Actin (Pfam);Actin signature (PRINTS);Actins signature 1. (ProSitePatterns);NBD_sugar-kinase_HSP70_actin (CDD);Actins signature 2. (ProSitePatterns);Actins and actin-related proteins signature. (ProSitePatterns)	IPR004000 (Pfam);IPR004000 (PRINTS);IPR004000 (SMART);IPR004001 (ProSitePatterns);IPR020902 (ProSitePatterns)	Actin family (Pfam);Actin family (PRINTS);Actin family (SMART);Actin, conserved site (ProSitePatterns);Actin/actin-like conserved site (ProSitePatterns)	0.75128	-1.33	0.000335738	KOG0676	Actin and related proteins	Z			4081.Solyc10g080500.1.1	actin-1	Gene	actin-1	19	6	24	-1.33	0.000335738	0.75128
116	85	Gene.26946_TRINITY_DN53561_c0_g3_g.26946_m.26946	Gene.26946_TRINITY_DN53561_c0_g3_g.26946_m.26946	21.36	249.17	16460000	14380000	12810000	12960000	19780000	20750000	17810000	17660000	14160000	19000000	31	19	6	iTRAQ 8plex (K N-term)	30484	Gene.26946::TRINITY_DN53561_c0_g3::g.26946 ORF type:3prime_partial len:288 (+) TRINITY_DN53561_c0_g3:76-936(+)	sly:101261919		ATP synthase subunit beta, mitochondrial-like	C:GO:0000275; F:GO:0005524; P:GO:0099132; P:GO:0015986; F:GO:0046933	C:mitochondrial proton-transporting ATP synthase complex, catalytic core F(1); F:ATP binding; P:ATP hydrolysis coupled cation transmembrane transport; P:ATP synthesis coupled proton transport; F:proton-transporting ATP synthase activity, rotational mechanism	G3DSA:3.40.50.300 (Gene3D);SSF52540 (SUPERFAMILY);SSF50615 (SUPERFAMILY);PF00006 (Pfam);mobidb-lite (MobiDBLite);G3DSA:2.40.10.170 (Gene3D);PF11421 (Pfam);PF02874 (Pfam)	ATP synthase alpha/beta family, nucleotide-binding domain (Pfam);consensus disorder prediction (MobiDBLite);ATP synthase F1 beta subunit (Pfam);ATP synthase alpha/beta family, beta-barrel domain (Pfam)	IPR027417 (SUPERFAMILY);IPR036121 (SUPERFAMILY);IPR000194 (Pfam);IPR020971 (Pfam);IPR004100 (Pfam)	P-loop containing nucleoside triphosphate hydrolase (SUPERFAMILY);ATPase, F1/V1/A1 complex, alpha/beta subunit, N-terminal domain superfamily (SUPERFAMILY);ATPase, F1/V1/A1 complex, alpha/beta subunit, nucleotide-binding domain (Pfam);ATP synthase, F1 beta subunit (Pfam);ATPase, F1/V1/A1 complex, alpha/beta subunit, N-terminal domain (Pfam)	0.745263	-1.34	0.00731139	KOG1350	F0F1-type ATP synthase, beta subunit	C	sly01100;sly00190	Metabolic pathways;Oxidative phosphorylation	4081.Solyc05g008460.2.1	ATP synthase subunit beta, mitochondrial-like	Gene	ATP synthase subunit beta, mitochondrial-like	19	6	31	-1.34	0.00731139	0.745263
119	448	Gene.67753_TRINITY_DN39801_c0_g1_g.67753_m.67753	Gene.67753_TRINITY_DN39801_c0_g1_g.67753_m.67753	35.32	219.11	54470000	51070000	45880000	51230000	93650000	93110000	78200000	77980000	50690000	85740000	61	15	15	Carbamidomethylation; iTRAQ 8plex (K N-term); Oxidation (M); Deamidation (NQ)	24057	Gene.67753::TRINITY_DN39801_c0_g1::g.67753 ORF type:complete len:214 (+) TRINITY_DN39801_c0_g1:141-782(+)	sly:543507	MTSHP;LEMTSHP	small heat shock protein, chloroplastic-like	C:GO:0005789	C:endoplasmic reticulum membrane	cd06464 (CDD);PS01031 (ProSiteProfiles);mobidb-lite (MobiDBLite);PF00011 (Pfam);SSF49764 (SUPERFAMILY);G3DSA:2.60.40.790 (Gene3D)	ACD_sHsps-like (CDD);Small heat shock protein (sHSP) domain profile. (ProSiteProfiles);consensus disorder prediction (MobiDBLite);Hsp20/alpha crystallin family (Pfam)	IPR002068 (ProSiteProfiles);IPR002068 (Pfam);IPR008978 (SUPERFAMILY);IPR008978 (Gene3D)	Alpha crystallin/Hsp20 domain (ProSiteProfiles);Alpha crystallin/Hsp20 domain (Pfam);HSP20-like chaperone (SUPERFAMILY);HSP20-like chaperone (Gene3D)	0.591206	-1.69	0.000293765	KOG0710	Molecular chaperone (small heat-shock protein Hsp26/Hsp42)	O	sly04141	Protein processing in endoplasmic reticulum	4081.Solyc08g078700.2.1	small heat shock protein, chloroplastic-like	Gene	small heat shock protein, chloroplastic-like	15	15	61	-1.69	0.000293765	0.591206
121	1073	Gene.71498_TRINITY_DN50822_c1_g3_g.71498_m.71498	Gene.71498_TRINITY_DN50822_c1_g3_g.71498_m.71498	30.79	222.31	3087000	3023000	2712000	2995000	3579000	4167000	4174000	3964000	2954000	3971000	16	12	2	iTRAQ 8plex (K N-term); Oxidation (M)	16834	Gene.71498::TRINITY_DN50822_c1_g3::g.71498 ORF type:complete len:158 (+) TRINITY_DN50822_c1_g3:1303-1776(+)	sly:101263797		mediator of RNA polymerase II transcription subunit 37f-like	C:GO:0005788; F:GO:0005524	C:endoplasmic reticulum lumen; F:ATP binding	SSF53067 (SUPERFAMILY);G3DSA:3.30.420.40 (Gene3D);PF00012 (Pfam);G3DSA:3.30.30.30 (Gene3D);PR00301 (PRINTS);PS00329 (ProSitePatterns)	Hsp70 protein (Pfam);70kDa heat shock protein signature (PRINTS);Heat shock hsp70 proteins family signature 2. (ProSitePatterns)	IPR013126 (Pfam);IPR013126 (PRINTS);IPR018181 (ProSitePatterns)	Heat shock protein 70 family (Pfam);Heat shock protein 70 family (PRINTS);Heat shock protein 70, conserved site (ProSitePatterns)	0.743893	-1.34	0.000833681	KOG0100	Molecular chaperones GRP78/BiP/KAR2, HSP70 superfamily	O	sly04141;sly03060	Protein processing in endoplasmic reticulum;Protein export	4081.Solyc03g082920.2.1	mediator of RNA polymerase II transcription subunit 37f-like	Gene	mediator of RNA polymerase II transcription subunit 37f-like	12	2	16	-1.34	0.000833681	0.743893
124	1227	Gene.56606_TRINITY_DN50911_c3_g2_g.56606_m.56606	Gene.56606_TRINITY_DN50911_c3_g2_g.56606_m.56606	21.47	185.2	39320000	35220000	34790000	36610000	118400000	117700000	70510000	71250000	36510000	94480000	51	10	5	iTRAQ 8plex (K N-term)	11112	Gene.56606::TRINITY_DN50911_c3_g2::g.56606 ORF type:3prime_partial len:100 (-) TRINITY_DN50911_c3_g2:3-299(-)	sly:101268307		17.8 kDa class I heat shock protein-like			PF00011 (Pfam);PS01031 (ProSiteProfiles);SSF49764 (SUPERFAMILY);G3DSA:2.60.40.790 (Gene3D)	Hsp20/alpha crystallin family (Pfam);Small heat shock protein (sHSP) domain profile. (ProSiteProfiles)	IPR002068 (Pfam);IPR002068 (ProSiteProfiles);IPR008978 (SUPERFAMILY);IPR008978 (Gene3D)	Alpha crystallin/Hsp20 domain (Pfam);Alpha crystallin/Hsp20 domain (ProSiteProfiles);HSP20-like chaperone (SUPERFAMILY);HSP20-like chaperone (Gene3D)	0.386431	-2.59	0.00712853	KOG0710	Molecular chaperone (small heat-shock protein Hsp26/Hsp42)	O	sly04141	Protein processing in endoplasmic reticulum	4081.Solyc09g015000.2.1	17.8 kDa class I heat shock protein-like	Gene	17.8 kDa class I heat shock protein-like	10	5	51	-2.59	0.00712853	0.386431
133	61	Gene.50752_TRINITY_DN51249_c1_g1_g.50752_m.50752	Gene.50752_TRINITY_DN51249_c1_g1_g.50752_m.50752	26.93	266.71	22600000	19600000	17890000	17710000	30410000	31760000	27030000	25810000	19470000	28750000	27	31	15	Carbamidomethylation; iTRAQ 8plex (K N-term); Oxidation (M); Deamidation (NQ)	73310	Gene.50752::TRINITY_DN51249_c1_g1::g.50752 ORF type:5prime_partial len:681 (-) TRINITY_DN51249_c1_g1:729-2771(-)	sly:101267273		heat shock 70 kDa protein, mitochondrial	F:GO:0005524; F:GO:0051082; P:GO:0006457	F:ATP binding; F:unfolded protein binding; P:protein folding	G3DSA:2.60.34.10 (Gene3D);SSF53067 (SUPERFAMILY);mobidb-lite (MobiDBLite);G3DSA:3.30.420.40 (Gene3D);PR00301 (PRINTS);G3DSA:1.20.1270.10 (Gene3D);PF00012 (Pfam);Coil (Coils);PS01036 (ProSitePatterns);cd11733 (CDD);PS00297 (ProSitePatterns);TIGR02350 (TIGRFAM);PS00329 (ProSitePatterns);SSF100920 (SUPERFAMILY);SSF100934 (SUPERFAMILY);MF_00332 (Hamap)	consensus disorder prediction (MobiDBLite);70kDa heat shock protein signature (PRINTS);Hsp70 protein (Pfam);Heat shock hsp70 proteins family signature 3. (ProSitePatterns);HSPA9-like_NBD (CDD);Heat shock hsp70 proteins family signature 1. (ProSitePatterns);prok_dnaK: chaperone protein DnaK (TIGRFAM);Heat shock hsp70 proteins family signature 2. (ProSitePatterns);Chaperone protein DnaK [dnaK]. (Ha…	IPR029047 (Gene3D);IPR013126 (PRINTS);IPR029048 (Gene3D);IPR013126 (Pfam);IPR018181 (ProSitePatterns);IPR012725 (TIGRFAM);IPR029047 (SUPERFAMILY);IPR029048 (SUPERFAMILY);IPR012725 (Hamap)	Heat shock protein 70kD, peptide-binding domain superfamily (Gene3D);Heat shock protein 70 family (PRINTS);Heat shock protein 70kD, C-terminal domain superfamily (Gene3D);Heat shock protein 70 family (Pfam);Heat shock protein 70, conserved site (ProSitePatterns);Chaperone DnaK (TIGRFAM);Heat shock protein 70kD, peptide-binding domain superfamily (SUPERFAMILY);Heat shock protein 70kD, C-terminal d…	0.677217	-1.48	0.00202768	KOG0102	Molecular chaperones mortalin/PBP74/GRP75, HSP70 superfamily	O			4081.Solyc01g106210.2.1	heat shock 70 kDa protein, mitochondrial	Gene	heat shock 70 kDa protein, mitochondrial	31	15	27	-1.48	0.00202768	0.677217
139	365	Gene.25264_TRINITY_DN40722_c0_g1_g.25264_m.25264	Gene.25264_TRINITY_DN40722_c0_g1_g.25264_m.25264	29.32	222.79	34470000	32680000	30660000	31680000	48430000	49000000	42610000	41580000	32370000	45400000	24	17	6	iTRAQ 8plex (K N-term); Deamidation (NQ)	25996	Gene.25264::TRINITY_DN40722_c0_g1::g.25264 ORF type:3prime_partial len:234 (+) TRINITY_DN40722_c0_g1:248-946(+)	sly:101265819		endoplasmin homolog	F:GO:0016887; P:GO:0010075; P:GO:0009651; C:GO:0005783; F:GO:0051082; P:GO:0046686; C:GO:0005774; P:GO:0006457; P:GO:0009934; P:GO:0009306; C:GO:0005886; P:GO:0009414; C:GO:0005634; F:GO:0005524; P:GO:0009409; C:GO:0009507; C:GO:0009506; C:GO:0005739; P:GO:0034976	F:ATPase activity; P:regulation of meristem growth; P:response to salt stress; C:endoplasmic reticulum; F:unfolded protein binding; P:response to cadmium ion; C:vacuolar membrane; P:protein folding; P:regulation of meristem structural organization; P:protein secretion; C:plasma membrane; P:response to water deprivation; C:nucleus; F:ATP binding; P:response to cold; C:chloroplast; C:plasmodesma; C…	G3DSA:3.30.565.10 (Gene3D);PR00775 (PRINTS);PF02518 (Pfam);SM00387 (SMART);PS00298 (ProSitePatterns);SSF55874 (SUPERFAMILY);cd00075 (CDD)	90kDa heat shock protein signature (PRINTS);Histidine kinase-, DNA gyrase B-, and HSP90-like ATPase (Pfam);Heat shock hsp90 proteins family signature. (ProSitePatterns);HATPase_c (CDD)	IPR036890 (Gene3D);IPR020575 (PRINTS);IPR003594 (Pfam);IPR003594 (SMART);IPR019805 (ProSitePatterns);IPR036890 (SUPERFAMILY);IPR003594 (CDD)	Histidine kinase/HSP90-like ATPase superfamily (Gene3D);Heat shock protein Hsp90, N-terminal (PRINTS);Histidine kinase/HSP90-like ATPase (Pfam);Histidine kinase/HSP90-like ATPase (SMART);Heat shock protein Hsp90, conserved site (ProSitePatterns);Histidine kinase/HSP90-like ATPase superfamily (SUPERFAMILY);Histidine kinase/HSP90-like ATPase (CDD)	0.712996	-1.4	0.0011695	KOG0020	Endoplasmic reticulum glucose-regulated protein (GRP94/endoplasmin), HSP90 family	O	sly04141;sly04626	Protein processing in endoplasmic reticulum;Plant-pathogen interaction	4081.Solyc04g081570.2.1	endoplasmin homolog	Gene	endoplasmin homolog	17	6	24	-1.4	0.0011695	0.712996
140	593	Gene.34545_TRINITY_DN47130_c0_g2_g.34545_m.34545	Gene.34545_TRINITY_DN47130_c0_g2_g.34545_m.34545	21.83	211.63	1276000	1031000	953200	1042000	1568000	1600000	1465000	1438000	1095000	1524000	40	15	5	Carbamidomethylation; iTRAQ 8plex (K N-term); Oxidation (M); Deamidation (NQ)	19633	Gene.34545::TRINITY_DN47130_c0_g2::g.34545 ORF type:complete len:182 (-) TRINITY_DN47130_c0_g2:1427-1972(-)	sly:101260332		triosephosphate isomerase, cytosolic	C:GO:0009570; P:GO:0006094; P:GO:0010043; P:GO:0006020; P:GO:0009651; P:GO:0006096; P:GO:0006013; P:GO:0006000; P:GO:0046686; C:GO:0005774; P:GO:0009735; C:GO:0005886; C:GO:0009506; F:GO:0005507; P:GO:0046486; C:GO:0005618; C:GO:0005739; P:GO:0046166; F:GO:0004807; C:GO:0005829; P:GO:0019563; P:GO:0015976	C:chloroplast stroma; P:gluconeogenesis; P:response to zinc ion; P:inositol metabolic process; P:response to salt stress; P:glycolytic process; P:mannose metabolic process; P:fructose metabolic process; P:response to cadmium ion; C:vacuolar membrane; P:response to cytokinin; C:plasma membrane; C:plasmodesma; F:copper ion binding; P:glycerolipid metabolic process; C:cell wall; C:mitochondrion; P:g…	cd00311 (CDD);TIGR00419 (TIGRFAM);SSF51351 (SUPERFAMILY);PF00121 (Pfam);G3DSA:3.20.20.70 (Gene3D);PS51440 (ProSiteProfiles)	TIM (CDD);tim: triose-phosphate isomerase (TIGRFAM);Triosephosphate isomerase (Pfam);Triosephosphate isomerase (TIM) family profile. (ProSiteProfiles)	IPR000652 (CDD);IPR000652 (TIGRFAM);IPR035990 (SUPERFAMILY);IPR000652 (Pfam);IPR013785 (Gene3D);IPR000652 (ProSiteProfiles)	Triosephosphate isomerase (CDD);Triosephosphate isomerase (TIGRFAM);Triosephosphate isomerase superfamily (SUPERFAMILY);Triosephosphate isomerase (Pfam);Aldolase-type TIM barrel (Gene3D);Triosephosphate isomerase (ProSiteProfiles)	0.718504	-1.39	0.00656145	KOG1643	Triosephosphate isomerase	G	sly00562;sly01100;sly01110;sly00710;sly01200;sly01230;sly00010;sly00051	Inositol phosphate metabolism;Metabolic pathways;Biosynthesis of secondary metabolites;Carbon fixation in photosynthetic organisms;Carbon metabolism;Biosynthesis of amino acids;Glycolysis / Gluconeogenesis;Fructose and mannose metabolism	4081.Solyc06g005490.2.1	triosephosphate isomerase, cytosolic	Gene	triosephosphate isomerase, cytosolic	15	5	40	-1.39	0.00656145	0.718504
144	87	Gene.82313_TRINITY_DN46954_c0_g2_g.82313_m.82313	Gene.82313_TRINITY_DN46954_c0_g2_g.82313_m.82313	27.76	255.15	33850000	32590000	29030000	29400000	42020000	43090000	39660000	38630000	31220000	40850000	40	28	14	Carbamidomethylation; iTRAQ 8plex (K N-term); Oxidation (M); Deamidation (NQ)	44415	Gene.82313::TRINITY_DN46954_c0_g2::g.82313 ORF type:complete len:396 (+) TRINITY_DN46954_c0_g2:199-1386(+)	sly:101268602		isocitrate dehydrogenase [NADP]	F:GO:0000287; F:GO:0051287; P:GO:0006749; F:GO:0004450; P:GO:0006102; P:GO:0019643	F:magnesium ion binding; F:NAD binding; P:glutathione metabolic process; F:isocitrate dehydrogenase (NADP+) activity; P:isocitrate metabolic process; P:reductive tricarboxylic acid cycle	SM01329 (SMART);SSF53659 (SUPERFAMILY);PIRSF000108 (PIRSF);PF00180 (Pfam);PS00470 (ProSitePatterns);G3DSA:3.40.718.10 (Gene3D);TIGR00127 (TIGRFAM)	Isocitrate/isopropylmalate dehydrogenase (Pfam);Isocitrate and isopropylmalate dehydrogenases signature. (ProSitePatterns);nadp_idh_euk: isocitrate dehydrogenase, NADP-dependent (TIGRFAM)	IPR024084 (SMART);IPR004790 (PIRSF);IPR024084 (Pfam);IPR019818 (ProSitePatterns);IPR004790 (TIGRFAM)	Isopropylmalate dehydrogenase-like domain (SMART);Isocitrate dehydrogenase NADP-dependent (PIRSF);Isopropylmalate dehydrogenase-like domain (Pfam);Isocitrate/isopropylmalate dehydrogenase, conserved site (ProSitePatterns);Isocitrate dehydrogenase NADP-dependent (TIGRFAM)	0.764259	-1.31	0.00167494	KOG1526	NADP-dependent isocitrate dehydrogenase	C	sly01100;sly01110;sly01200;sly01230;sly01210;sly00020;sly00480;sly04146	Metabolic pathways;Biosynthesis of secondary metabolites;Carbon metabolism;Biosynthesis of amino acids;2-Oxocarboxylic acid metabolism;Citrate cycle (TCA cycle);Glutathione metabolism;Peroxisome	4081.Solyc01g005560.2.1	isocitrate dehydrogenase [NADP]	Gene	isocitrate dehydrogenase [NADP]	28	14	40	-1.31	0.00167494	0.764259
148	412	Gene.35059_TRINITY_DN49075_c1_g3_g.35059_m.35059	Gene.35059_TRINITY_DN49075_c1_g3_g.35059_m.35059	24.02	229.94	6544000	6378000	5955000	5869000	8113000	10520000	8724000	8418000	6186000	8944000	18	14	3	iTRAQ 8plex (K N-term)	23044	Gene.35059::TRINITY_DN49075_c1_g3::g.35059 ORF type:3prime_partial len:210 (-) TRINITY_DN49075_c1_g3:3-629(-)	sly:543562	TFT6	14-3-3-like protein 16R	F:GO:0019904	F:protein domain specific binding	PF00244 (Pfam);Coil (Coils);G3DSA:1.20.190.20 (Gene3D);SM00101 (SMART);SSF48445 (SUPERFAMILY);PR00305 (PRINTS);PS00796 (ProSitePatterns);PIRSF000868 (PIRSF)	14-3-3 protein (Pfam);14-3-3 protein zeta signature (PRINTS);14-3-3 proteins signature 1. (ProSitePatterns)	IPR023410 (Pfam);IPR036815 (Gene3D);IPR023410 (SMART);IPR036815 (SUPERFAMILY);IPR000308 (PRINTS);IPR023409 (ProSitePatterns);IPR000308 (PIRSF)	14-3-3 domain (Pfam);14-3-3 domain superfamily (Gene3D);14-3-3 domain (SMART);14-3-3 domain superfamily (SUPERFAMILY);14-3-3 protein (PRINTS);14-3-3 protein, conserved site (ProSitePatterns);14-3-3 protein (PIRSF)	0.691637	-1.45	0.00396278	KOG0841	Multifunctional chaperone (14-3-3 family)	O			4081.Solyc11g010200.1.1	14-3-3-like protein 16R	Gene	14-3-3-like protein 16R	14	3	18	-1.45	0.00396278	0.691637
150	335	Gene.34444_TRINITY_DN52509_c2_g4_g.34444_m.34444	Gene.34444_TRINITY_DN52509_c2_g4_g.34444_m.34444	21.37	230.48	2595000	2229000	2029000	2076000	2997000	3208000	2881000	2876000	2241000	2991000	34	17	4	Carbamidomethylation; iTRAQ 8plex (K N-term); Oxidation (M); Deamidation (NQ)	22120	Gene.34444::TRINITY_DN52509_c2_g4::g.34444 ORF type:5prime_partial len:201 (-) TRINITY_DN52509_c2_g4:365-967(-)	sly:101254320		Elongation factor 2	F:GO:0005525; P:GO:0006448; F:GO:0003746; F:GO:0003924; C:GO:0005840	F:GTP binding; P:regulation of translational elongation; F:translation elongation factor activity; F:GTPase activity; C:ribosome	cd04096 (CDD);G3DSA:3.30.70.240 (Gene3D);cd01681 (CDD);PF00679 (Pfam);SSF54980 (SUPERFAMILY);SM00838 (SMART);SM00889 (SMART);SSF54211 (SUPERFAMILY);PF03764 (Pfam);G3DSA:3.30.230.10 (Gene3D)	eEF2_snRNP_like_C (CDD);aeEF2_snRNP_like_IV (CDD);Elongation factor G C-terminus (Pfam);Elongation factor G, domain IV (Pfam)	IPR000640 (Pfam);IPR035647 (SUPERFAMILY);IPR000640 (SMART);IPR005517 (SMART);IPR020568 (SUPERFAMILY);IPR005517 (Pfam);IPR014721 (Gene3D)	Elongation factor EFG, domain V-like (Pfam);EF-G domain III/V-like (SUPERFAMILY);Elongation factor EFG, domain V-like (SMART);Translation elongation factor EFG/EF2, domain IV (SMART);Ribosomal protein S5 domain 2-type fold (SUPERFAMILY);Translation elongation factor EFG/EF2, domain IV (Pfam);Ribosomal protein S5 domain 2-type fold, subgroup (Gene3D)	0.749248	-1.33	0.00729458	KOG0469	Elongation factor 2	J			4081.Solyc08g062920.2.1	Elongation factor 2	Gene	Elongation factor 2	17	4	34	-1.33	0.00729458	0.749248
158	322	Gene.29584_TRINITY_DN43601_c0_g1_g.29584_m.29584	Gene.29584_TRINITY_DN43601_c0_g1_g.29584_m.29584	25.33	213.06	1079000	864900	959000	912000	1202000	1236000	1397000	1289000	953700	1294000	12	16	2	iTRAQ 8plex (K N-term); Oxidation (M); Deamidation (NQ)	44244	Gene.29584::TRINITY_DN43601_c0_g1::g.29584 ORF type:5prime_partial len:391 (-) TRINITY_DN43601_c0_g1:103-1275(-)	sly:101250561		stearoyl-[acyl-carrier-protein] 9-desaturase, chloroplastic	C:GO:0009507; F:GO:0046872; N/A; F:GO:0045300; P:GO:0055114; P:GO:0006633	C:chloroplast; F:metal ion binding; N/A; F:acyl-[acyl-carrier-protein] desaturase activity; P:oxidation-reduction process; P:fatty acid biosynthetic process	SSF47240 (SUPERFAMILY);PF03405 (Pfam);cd01050 (CDD);PS00574 (ProSitePatterns);PIRSF000346 (PIRSF);G3DSA:1.10.620.20 (Gene3D)	Fatty acid desaturase (Pfam);Acyl_ACP_Desat (CDD);Fatty acid desaturases family 2 signature. (ProSitePatterns)	IPR009078 (SUPERFAMILY);IPR005067 (Pfam);IPR005067 (CDD);IPR005803 (ProSitePatterns);IPR005067 (PIRSF)	Ferritin-like superfamily (SUPERFAMILY);Fatty acid desaturase, type 2 (Pfam);Fatty acid desaturase, type 2 (CDD);Fatty acid desaturase type 2, conserved site (ProSitePatterns);Fatty acid desaturase, type 2 (PIRSF)	0.737017	-1.36	0.00293089				sly00061;sly01212;sly01040	Fatty acid biosynthesis;Fatty acid metabolism;Biosynthesis of unsaturated fatty acids	4081.Solyc11g008680.1.1	stearoyl-[acyl-carrier-protein] 9-desaturase, chloroplastic	Gene	stearoyl-[acyl-carrier-protein] 9-desaturase, chloroplastic	16	2	12	-1.36	0.00293089	0.737017
159	299	Gene.30176_TRINITY_DN49075_c1_g5_g.30176_m.30176	Gene.30176_TRINITY_DN49075_c1_g5_g.30176_m.30176	27.53	226.28	14710000	12770000	12940000	13540000	17200000	19500000	16770000	16690000	13490000	17540000	26	15	4	iTRAQ 8plex (K N-term); Oxidation (M)	20067	Gene.30176::TRINITY_DN49075_c1_g5::g.30176 ORF type:3prime_partial len:180 (-) TRINITY_DN49075_c1_g5:3-539(-)	sly:101247195		14-3-3-like protein	P:GO:0090305; F:GO:0019904; F:GO:0004519	P:nucleic acid phosphodiester bond hydrolysis; F:protein domain specific binding; F:endonuclease activity	PS00796 (ProSitePatterns);SM00101 (SMART);SSF48445 (SUPERFAMILY);PR00305 (PRINTS);Coil (Coils);PF00244 (Pfam);G3DSA:1.20.190.20 (Gene3D)	14-3-3 proteins signature 1. (ProSitePatterns);14-3-3 protein zeta signature (PRINTS);14-3-3 protein (Pfam)	IPR023409 (ProSitePatterns);IPR023410 (SMART);IPR036815 (SUPERFAMILY);IPR000308 (PRINTS);IPR023410 (Pfam);IPR036815 (Gene3D)	14-3-3 protein, conserved site (ProSitePatterns);14-3-3 domain (SMART);14-3-3 domain superfamily (SUPERFAMILY);14-3-3 protein (PRINTS);14-3-3 domain (Pfam);14-3-3 domain superfamily (Gene3D)	0.769099	-1.3	0.00176604	KOG0841	Multifunctional chaperone (14-3-3 family)	O			4081.Solyc12g057110.2.1	14-3-3-like protein	Gene	14-3-3-like protein	15	4	26	-1.3	0.00176604	0.769099
161	78	Gene.15890_TRINITY_DN50511_c1_g3_g.15890_m.15890	Gene.15890_TRINITY_DN50511_c1_g3_g.15890_m.15890	22.11	259.44	1123000	1067000	883100	931400	1451000	1419000	1221000	1304000	1001000	1349000	6	24	2	iTRAQ 8plex (K N-term); Oxidation (M); Deamidation (NQ)	66445	Gene.15890::TRINITY_DN50511_c1_g3::g.15890 ORF type:3prime_partial len:601 (-) TRINITY_DN50511_c1_g3:1-1800(-)	sly:101266129		cell division cycle protein 48 homolog	P:GO:0051301; F:GO:0005524; P:GO:0051013; F:GO:0008568; P:GO:0007049	P:cell division; F:ATP binding; P:microtubule severing; F:microtubule-severing ATPase activity; P:cell cycle	SM00382 (SMART);SSF52540 (SUPERFAMILY);SM01073 (SMART);cd00009 (CDD);SSF54585 (SUPERFAMILY);SM01072 (SMART);PF02359 (Pfam);G3DSA:3.10.330.10 (Gene3D);SSF50692 (SUPERFAMILY);G3DSA:2.40.40.20 (Gene3D);PS00674 (ProSitePatterns);PF00004 (Pfam);PF02933 (Pfam);G3DSA:3.40.50.300 (Gene3D);G3DSA:1.10.8.60 (Gene3D)	AAA (CDD);Cell division protein 48 (CDC48), N-terminal domain (Pfam);AAA-protein family signature. (ProSitePatterns);ATPase family associated with various cellular activities (AAA) (Pfam);Cell division protein 48 (CDC48), domain 2 (Pfam)	IPR003593 (SMART);IPR027417 (SUPERFAMILY);IPR003338 (SMART);IPR029067 (SUPERFAMILY);IPR004201 (SMART);IPR003338 (Pfam);IPR029067 (Gene3D);IPR009010 (SUPERFAMILY);IPR003960 (ProSitePatterns);IPR003959 (Pfam);IPR004201 (Pfam)	AAA+ ATPase domain (SMART);P-loop containing nucleoside triphosphate hydrolase (SUPERFAMILY);CDC48, N-terminal subdomain (SMART);CDC48 domain 2-like superfamily (SUPERFAMILY);CDC48, domain 2 (SMART);CDC48, N-terminal subdomain (Pfam);CDC48 domain 2-like superfamily (Gene3D);Aspartate decarboxylase-like domain superfamily (SUPERFAMILY);ATPase, AAA-type, conserved site (ProSitePatterns);ATPase, AAA…	0.742031	-1.35	0.00615177	KOG0730	AAA+-type ATPase	O	sly04141	Protein processing in endoplasmic reticulum	4081.Solyc06g074980.2.1	cell division cycle protein 48 homolog	Gene	cell division cycle protein 48 homolog	24	2	6	-1.35	0.00615177	0.742031
163	128	Gene.71225_TRINITY_DN52734_c0_g1_g.71225_m.71225	Gene.71225_TRINITY_DN52734_c0_g1_g.71225_m.71225	30.66	237.76	17030000	15450000	13310000	14130000	26760000	27040000	21980000	21990000	15000000	24440000	45	19	11	Carbamidomethylation; iTRAQ 8plex (K N-term); Oxidation (M); Deamidation (NQ)	31390	Gene.71225::TRINITY_DN52734_c0_g1::g.71225 ORF type:complete len:292 (-) TRINITY_DN52734_c0_g1:1178-2053(-)	sly:101263320		chaperonin CPN60-2, mitochondrial	F:GO:0005524; C:GO:0005737; P:GO:0042026	F:ATP binding; C:cytoplasm; P:protein refolding	SSF52029 (SUPERFAMILY);PF00118 (Pfam);G3DSA:1.10.560.10 (Gene3D);G3DSA:3.50.7.10 (Gene3D);SSF48592 (SUPERFAMILY);PR00298 (PRINTS);PS00296 (ProSitePatterns);SSF54849 (SUPERFAMILY)	TCP-1/cpn60 chaperonin family (Pfam);60kDa chaperonin signature (PRINTS);Chaperonins cpn60 signature. (ProSitePatterns)	IPR027409 (SUPERFAMILY);IPR002423 (Pfam);IPR027413 (Gene3D);IPR027409 (Gene3D);IPR027413 (SUPERFAMILY);IPR001844 (PRINTS);IPR018370 (ProSitePatterns);IPR037290 (SUPERFAMILY)	GroEL-like apical domain superfamily (SUPERFAMILY);Chaperonin Cpn60/TCP-1 family (Pfam);GroEL-like equatorial domain superfamily (Gene3D);GroEL-like apical domain superfamily (Gene3D);GroEL-like equatorial domain superfamily (SUPERFAMILY);Chaperonin Cpn60 (PRINTS);Chaperonin Cpn60, conserved site (ProSitePatterns);Chaperonin Cpn60/TCP-1 domain superfamily (SUPERFAMILY)	0.613748	-1.63	0.000859014	KOG0356	Mitochondrial chaperonin, Cpn60/Hsp60p	O	sly03018	RNA degradation	4081.Solyc05g053470.2.1	chaperonin CPN60-2, mitochondrial	Gene	chaperonin CPN60-2, mitochondrial	19	11	45	-1.63	0.000859014	0.613748
164	44	Gene.22472_TRINITY_DN52066_c3_g5_g.22472_m.22472	Gene.22472_TRINITY_DN52066_c3_g5_g.22472_m.22472	31.57	278.7	4146000	3844000	3641000	3735000	5108000	5713000	5171000	4810000	3842000	5201000	4	33	3	Carbamidomethylation; iTRAQ 8plex (K N-term)	109947	Gene.22472::TRINITY_DN52066_c3_g5::g.22472 ORF type:complete len:965 (-) TRINITY_DN52066_c3_g5:104-2998(-)	sly:101248407		phosphoenolpyruvate carboxylase-like	P:GO:0006094; C:GO:0009507; F:GO:0032440; P:GO:0048366; C:GO:0005829; P:GO:0019643; F:GO:0008964	P:gluconeogenesis; C:chloroplast; F:2-alkenal reductase [NAD(P)] activity; P:leaf development; C:cytosol; P:reductive tricarboxylic acid cycle; F:phosphoenolpyruvate carboxylase activity	G3DSA:1.20.1440.90 (Gene3D);SSF51621 (SUPERFAMILY);PR00150 (PRINTS);PS00393 (ProSitePatterns);MF_00595 (Hamap);PS00781 (ProSitePatterns);PF00311 (Pfam)	Phosphoenolpyruvate carboxylase signature (PRINTS);Phosphoenolpyruvate carboxylase active site 2. (ProSitePatterns);Phosphoenolpyruvate carboxylase [ppc]. (Hamap);Phosphoenolpyruvate carboxylase active site 1. (ProSitePatterns);Phosphoenolpyruvate carboxylase (Pfam)	IPR015813 (SUPERFAMILY);IPR021135 (PRINTS);IPR033129 (ProSitePatterns);IPR022805 (Hamap);IPR018129 (ProSitePatterns);IPR021135 (Pfam)	Pyruvate/Phosphoenolpyruvate kinase-like domain superfamily (SUPERFAMILY);Phosphoenolpyruvate carboxylase (PRINTS);Phosphoenolpyruvate carboxylase, His active site (ProSitePatterns);Phosphoenolpyruvate carboxylase, bacterial/plant-type (Hamap);Phosphoenolpyruvate carboxylase, Lys active site (ProSitePatterns);Phosphoenolpyruvate carboxylase (Pfam)	0.738704	-1.35	0.000696627				sly01100;sly00710;sly01200;sly00620	Metabolic pathways;Carbon fixation in photosynthetic organisms;Carbon metabolism;Pyruvate metabolism	4081.Solyc07g055060.2.1	phosphoenolpyruvate carboxylase-like	Gene	phosphoenolpyruvate carboxylase-like	33	3	4	-1.35	0.000696627	0.738704
172	859	Gene.76658_TRINITY_DN52218_c0_g1_g.76658_m.76658	Gene.76658_TRINITY_DN52218_c0_g1_g.76658_m.76658	28.38	165.29	28640000	22230000	26140000	25740000	54480000	55690000	42130000	40430000	25740000	48210000	40	11	6	iTRAQ 8plex (K N-term)	16688	Gene.76658::TRINITY_DN52218_c0_g1::g.76658 ORF type:internal len:147 (-) TRINITY_DN52218_c0_g1:3-440(-)	sly:101268307		17.8 kDa class I heat shock protein-like			cd06472 (CDD);SSF49764 (SUPERFAMILY);PS01031 (ProSiteProfiles);PF00011 (Pfam);Coil (Coils);G3DSA:2.60.40.790 (Gene3D)	ACD_ScHsp26_like (CDD);Small heat shock protein (sHSP) domain profile. (ProSiteProfiles);Hsp20/alpha crystallin family (Pfam)	IPR008978 (SUPERFAMILY);IPR002068 (ProSiteProfiles);IPR002068 (Pfam);IPR008978 (Gene3D)	HSP20-like chaperone (SUPERFAMILY);Alpha crystallin/Hsp20 domain (ProSiteProfiles);Alpha crystallin/Hsp20 domain (Pfam);HSP20-like chaperone (Gene3D)	0.533914	-1.87	0.00145211	KOG0710	Molecular chaperone (small heat-shock protein Hsp26/Hsp42)	O	sly04141	Protein processing in endoplasmic reticulum	4081.Solyc09g015020.1.1	17.8 kDa class I heat shock protein-like	Gene	17.8 kDa class I heat shock protein-like	11	6	40	-1.87	0.00145211	0.533914
201	129	Gene.25402_TRINITY_DN50345_c3_g1_g.25402_m.25402	Gene.25402_TRINITY_DN50345_c3_g1_g.25402_m.25402	28.81	223.52	36540000	34950000	30520000	31250000	49930000	50130000	43630000	43180000	33340000	46720000	33	20	13	Carbamidomethylation; iTRAQ 8plex (K N-term); Deamidation (NQ)	47435	Gene.25402::TRINITY_DN50345_c3_g1::g.25402 ORF type:3prime_partial len:441 (-) TRINITY_DN50345_c3_g1:3-1322(-)	sly:101263320		chaperonin CPN60-2, mitochondrial	F:GO:0005524; C:GO:0005737; P:GO:0042026	F:ATP binding; C:cytoplasm; P:protein refolding	SSF52029 (SUPERFAMILY);G3DSA:3.50.7.10 (Gene3D);TIGR02348 (TIGRFAM);G3DSA:1.10.560.10 (Gene3D);PR00298 (PRINTS);PF00118 (Pfam);cd03344 (CDD);SSF48592 (SUPERFAMILY)	GroEL: chaperonin GroL (TIGRFAM);60kDa chaperonin signature (PRINTS);TCP-1/cpn60 chaperonin family (Pfam);GroEL (CDD)	IPR027409 (SUPERFAMILY);IPR027409 (Gene3D);IPR001844 (TIGRFAM);IPR027413 (Gene3D);IPR001844 (PRINTS);IPR002423 (Pfam);IPR001844 (CDD);IPR027413 (SUPERFAMILY)	GroEL-like apical domain superfamily (SUPERFAMILY);GroEL-like apical domain superfamily (Gene3D);Chaperonin Cpn60 (TIGRFAM);GroEL-like equatorial domain superfamily (Gene3D);Chaperonin Cpn60 (PRINTS);Chaperonin Cpn60/TCP-1 family (Pfam);Chaperonin Cpn60 (CDD);GroEL-like equatorial domain superfamily (SUPERFAMILY)	0.713613	-1.4	0.00131522	KOG0356	Mitochondrial chaperonin, Cpn60/Hsp60p	O	sly03018	RNA degradation	4081.Solyc05g053470.2.1	chaperonin CPN60-2, mitochondrial	Gene	chaperonin CPN60-2, mitochondrial	20	13	33	-1.4	0.00131522	0.713613
217	977	Gene.10969_TRINITY_DN50571_c1_g2_g.10969_m.10969	Gene.10969_TRINITY_DN50571_c1_g2_g.10969_m.10969	29.8	181.87	9274000	8909000	8949000	9025000	12630000	13260000	11840000	11650000	9039000	12340000	19	10	2	iTRAQ 8plex (K N-term); Oxidation (M)	15021	Gene.10969::TRINITY_DN50571_c1_g2::g.10969 ORF type:5prime_partial len:145 (-) TRINITY_DN50571_c1_g2:1045-1479(-)	sly:101254111		phosphoglycerate kinase, cytosolic	F:GO:0005524; P:GO:0006094; C:GO:0005737; F:GO:0004618; P:GO:0006096; P:GO:0015976	F:ATP binding; P:gluconeogenesis; C:cytoplasm; F:phosphoglycerate kinase activity; P:glycolytic process; P:carbon utilization	PF00162 (Pfam);SSF53748 (SUPERFAMILY);PR00477 (PRINTS);G3DSA:3.40.50.1260 (Gene3D)	Phosphoglycerate kinase (Pfam);Phosphoglycerate kinase family signature (PRINTS)	IPR001576 (Pfam);IPR036043 (SUPERFAMILY);IPR001576 (PRINTS);IPR015824 (Gene3D)	Phosphoglycerate kinase (Pfam);Phosphoglycerate kinase superfamily (SUPERFAMILY);Phosphoglycerate kinase (PRINTS);Phosphoglycerate kinase, N-terminal (Gene3D)	0.732496	-1.37	0.00104713	KOG1367	3-phosphoglycerate kinase	G	sly01100;sly01110;sly00710;sly01200;sly01230;sly00010	Metabolic pathways;Biosynthesis of secondary metabolites;Carbon fixation in photosynthetic organisms;Carbon metabolism;Biosynthesis of amino acids;Glycolysis / Gluconeogenesis	4081.Solyc07g066600.2.1	phosphoglycerate kinase, cytosolic	Gene	phosphoglycerate kinase, cytosolic	10	2	19	-1.37	0.00104713	0.732496
223	510	Gene.68749_TRINITY_DN46193_c2_g1_g.68749_m.68749	Gene.68749_TRINITY_DN46193_c2_g1_g.68749_m.68749	26.55	215.29	7963000	7413000	6555000	7028000	10370000	10050000	9228000	8834000	7240000	9619000	22	14	4	Carbamidomethylation; iTRAQ 8plex (K N-term); Deamidation (NQ)	17400	Gene.68749::TRINITY_DN46193_c2_g1::g.68749 ORF type:complete len:160 (+) TRINITY_DN46193_c2_g1:2028-2507(+)	sly:543667	eIF-5A1;eIF-5A-1	eukaryotic translation initiation factor 5A-2	F:GO:0003743; P:GO:0045905; F:GO:0003746; F:GO:0043022; P:GO:0006452; C:GO:0005840; P:GO:0006446; P:GO:0045901	F:translation initiation factor activity; P:positive regulation of translational termination; F:translation elongation factor activity; F:ribosome binding; P:translational frameshifting; C:ribosome; P:regulation of translational initiation; P:positive regulation of translational elongation	G3DSA:2.30.30.30 (Gene3D);G3DSA:2.40.50.140 (Gene3D);SSF50249 (SUPERFAMILY);TIGR00037 (TIGRFAM);cd04468 (CDD);PIRSF003025 (PIRSF);PF01287 (Pfam);SM01376 (SMART);SSF50104 (SUPERFAMILY);mobidb-lite (MobiDBLite);PS00302 (ProSitePatterns)	eIF_5A: translation elongation factor IF5A (TIGRFAM);S1_eIF5A (CDD);Eukaryotic elongation factor 5A hypusine, DNA-binding OB fold (Pfam);consensus disorder prediction (MobiDBLite);Eukaryotic initiation factor 5A hypusine signature. (ProSitePatterns)	IPR014722 (Gene3D);IPR012340 (SUPERFAMILY);IPR001884 (TIGRFAM);IPR001884 (PIRSF);IPR020189 (Pfam);IPR020189 (SMART);IPR008991 (SUPERFAMILY);IPR019769 (ProSitePatterns)	Ribosomal protein L2, domain 2 (Gene3D);Nucleic acid-binding, OB-fold (SUPERFAMILY);Translation elongation factor IF5A-like (TIGRFAM);Translation elongation factor IF5A-like (PIRSF);Translation elongation factor, IF5A C-terminal (Pfam);Translation elongation factor, IF5A C-terminal (SMART);Translation protein SH3-like domain superfamily (SUPERFAMILY);Translation elongation factor, IF5A, hypusine …	0.752677	-1.33	0.00221309	KOG3271	Translation initiation factor 5A (eIF-5A)	J			4081.Solyc12g010060.1.1	eukaryotic translation initiation factor 5A-2	Gene	eukaryotic translation initiation factor 5A-2	14	4	22	-1.33	0.00221309	0.752677
228	91	Gene.70960_TRINITY_DN51249_c0_g1_g.70960_m.70960	Gene.70960_TRINITY_DN51249_c0_g1_g.70960_m.70960	28.94	244.27	21080000	18890000	16810000	17060000	29270000	29390000	25420000	25330000	18470000	27370000	31	24	14	Carbamidomethylation; iTRAQ 8plex (K N-term); Oxidation (M); Deamidation (NQ)	49468	Gene.70960::TRINITY_DN51249_c0_g1::g.70960 ORF type:5prime_partial len:456 (-) TRINITY_DN51249_c0_g1:1055-2422(-)	sly:101265681		stromal 70 kDa heat shock-related protein, chloroplastic	F:GO:0005524; F:GO:0051082; P:GO:0006457	F:ATP binding; F:unfolded protein binding; P:protein folding	G3DSA:3.90.640.10 (Gene3D);SSF53067 (SUPERFAMILY);cd10234 (CDD);PF00012 (Pfam);PR00301 (PRINTS);PS00329 (ProSitePatterns);G3DSA:3.30.420.40 (Gene3D);PS00297 (ProSitePatterns);Coil (Coils)	HSPA9-Ssq1-like_NBD (CDD);Hsp70 protein (Pfam);70kDa heat shock protein signature (PRINTS);Heat shock hsp70 proteins family signature 2. (ProSitePatterns);Heat shock hsp70 proteins family signature 1. (ProSitePatterns)	IPR013126 (Pfam);IPR013126 (PRINTS);IPR018181 (ProSitePatterns)	Heat shock protein 70 family (Pfam);Heat shock protein 70 family (PRINTS);Heat shock protein 70, conserved site (ProSitePatterns)	0.674826	-1.48	0.00127644	KOG0102	Molecular chaperones mortalin/PBP74/GRP75, HSP70 superfamily	O			4081.Solyc01g103450.2.1	stromal 70 kDa heat shock-related protein, chloroplastic	Gene	stromal 70 kDa heat shock-related protein, chloroplastic	24	14	31	-1.48	0.00127644	0.674826
245	447	Gene.4950_TRINITY_DN41807_c1_g2_g.4950_m.4950	Gene.4950_TRINITY_DN41807_c1_g2_g.4950_m.4950	25.16	203.79	40850000	38640000	35720000	36320000	54990000	54620000	46820000	46520000	37880000	50730000	42	13	9	Carbamidomethylation; iTRAQ 8plex (K N-term); Deamidation (NQ)	25161	Gene.4950::TRINITY_DN41807_c1_g2::g.4950 ORF type:complete len:222 (+) TRINITY_DN41807_c1_g2:102-767(+)	sly:778291	RAN2B	GTP-binding nuclear protein Ran-3	F:GO:0005525; C:GO:0005634; P:GO:0000054; C:GO:0009506; F:GO:0005515; F:GO:0003924; P:GO:0006606; C:GO:0005829; C:GO:0005794	F:GTP binding; C:nucleus; P:ribosomal subunit export from nucleus; C:plasmodesma; F:protein binding; F:GTPase activity; P:protein import into nucleus; C:cytosol; C:Golgi apparatus	cd00877 (CDD);TIGR00231 (TIGRFAM);PF00071 (Pfam);G3DSA:3.40.50.300 (Gene3D);SM00175 (SMART);SM00174 (SMART);SSF52540 (SUPERFAMILY);PS51418 (ProSiteProfiles);PR00627 (PRINTS);SM00173 (SMART);SM00176 (SMART);G3DSA:3.30.70.1390 (Gene3D)	Ran (CDD);small_GTP: small GTP-binding protein domain (TIGRFAM);Ras family (Pfam);small GTPase Ran family profile. (ProSiteProfiles);GTP-binding nuclear protein Ran/Tc4 family signature (PRINTS)	IPR005225 (TIGRFAM);IPR001806 (Pfam);IPR027417 (SUPERFAMILY);IPR002041 (ProSiteProfiles);IPR002041 (PRINTS)	Small GTP-binding protein domain (TIGRFAM);Small GTPase superfamily (Pfam);P-loop containing nucleoside triphosphate hydrolase (SUPERFAMILY);Ran GTPase (ProSiteProfiles);Ran GTPase (PRINTS)	0.746698	-1.34	0.00304789	KOG0096	GTPase Ran/TC4/GSP1 (nuclear protein transport pathway), small G protein superfamily	U	sly03013;sly03008	RNA transport;Ribosome biogenesis in eukaryotes	4081.Solyc01g104700.2.1	GTP-binding nuclear protein Ran-3	Gene	GTP-binding nuclear protein Ran-3	13	9	42	-1.34	0.00304789	0.746698
250	181	Gene.36439_TRINITY_DN52885_c1_g6_g.36439_m.36439	Gene.36439_TRINITY_DN52885_c1_g6_g.36439_m.36439	26.03	241.85	18270000	18460000	16140000	15770000	23760000	23270000	21940000	21930000	17160000	22720000	56	20	13	Carbamidomethylation; iTRAQ 8plex (K N-term); Oxidation (M); Deamidation (NQ)	28797	Gene.36439::TRINITY_DN52885_c1_g6::g.36439 ORF type:complete len:265 (-) TRINITY_DN52885_c1_g6:249-1043(-)	sly:544164	ME1;LeME1;NADP-ME	NADP-dependent malic enzyme	P:GO:0006108; F:GO:0046872; F:GO:0051287; P:GO:0051260; F:GO:0004471; P:GO:0006099; F:GO:0004473; P:GO:0006090; P:GO:0015976	P:malate metabolic process; F:metal ion binding; F:NAD binding; P:protein homooligomerization; F:malate dehydrogenase (decarboxylating) (NAD+) activity; P:tricarboxylic acid cycle; F:malate dehydrogenase (decarboxylating) (NADP+) activity; P:pyruvate metabolic process; P:carbon utilization	G3DSA:3.40.50.720 (Gene3D);PR00072 (PRINTS);PIRSF000106 (PIRSF);cd05312 (CDD);PF03949 (Pfam);SSF51735 (SUPERFAMILY);SM00919 (SMART)	Malic enzyme signature (PRINTS);NAD_bind_1_malic_enz (CDD);Malic enzyme, NAD binding domain (Pfam)	IPR001891 (PRINTS);IPR001891 (PIRSF);IPR012302 (Pfam);IPR036291 (SUPERFAMILY);IPR012302 (SMART)	Malic oxidoreductase (PRINTS);Malic oxidoreductase (PIRSF);Malic enzyme, NAD-binding (Pfam);NAD(P)-binding domain superfamily (SUPERFAMILY);Malic enzyme, NAD-binding (SMART)	0.755282	-1.32	0.00249459	KOG1257	NADP+-dependent malic enzyme	C	sly01100;sly00710;sly01200;sly00620	Metabolic pathways;Carbon fixation in photosynthetic organisms;Carbon metabolism;Pyruvate metabolism	4081.Solyc12g044600.2.1	NADP-dependent malic enzyme	Gene	NADP-dependent malic enzyme	20	13	56	-1.32	0.00249459	0.755282
258	102	Gene.51295_TRINITY_DN50305_c4_g2_g.51295_m.51295	Gene.51295_TRINITY_DN50305_c4_g2_g.51295_m.51295	29.45	257.21	24500000	21970000	20490000	22260000	30090000	31300000	29320000	27470000	22330000	29540000	59	29	27	Carbamidomethylation; iTRAQ 8plex (K N-term); Deamidation (NQ)	70019	Gene.51295::TRINITY_DN50305_c4_g2::g.51295 ORF type:complete len:640 (-) TRINITY_DN50305_c4_g2:1104-3023(-)	sly:101255264		patellin-3-like			SM01100 (SMART);G3DSA:3.40.525.10 (Gene3D);cd00170 (CDD);mobidb-lite (MobiDBLite);SM00516 (SMART);PR00180 (PRINTS);PF00650 (Pfam);SSF52087 (SUPERFAMILY);SSF46938 (SUPERFAMILY);PF03765 (Pfam);PS50191 (ProSiteProfiles)	SEC14 (CDD);consensus disorder prediction (MobiDBLite);Cellular retinaldehyde-binding protein signature (PRINTS);CRAL/TRIO domain (Pfam);CRAL/TRIO, N-terminal domain (Pfam);CRAL-TRIO lipid binding domain profile. (ProSiteProfiles)	IPR011074 (SMART);IPR036865 (Gene3D);IPR001251 (CDD);IPR001251 (SMART);IPR001251 (Pfam);IPR036865 (SUPERFAMILY);IPR036273 (SUPERFAMILY);IPR011074 (Pfam);IPR001251 (ProSiteProfiles)	CRAL/TRIO, N-terminal domain (SMART);CRAL-TRIO lipid binding domain superfamily (Gene3D);CRAL-TRIO lipid binding domain (CDD);CRAL-TRIO lipid binding domain (SMART);CRAL-TRIO lipid binding domain (Pfam);CRAL-TRIO lipid binding domain superfamily (SUPERFAMILY);CRAL/TRIO, N-terminal domain superfamily (SUPERFAMILY);CRAL/TRIO, N-terminal domain (Pfam);CRAL-TRIO lipid binding domain (ProSiteProfiles)	0.755924	-1.32	0.00113501	KOG1471	Phosphatidylinositol transfer protein SEC14 and related proteins	I			4081.Solyc11g051160.1.1	patellin-3-like	Gene	patellin-3-like	29	27	59	-1.32	0.00113501	0.755924
260	353	Gene.47495_TRINITY_DN49765_c1_g4_g.47495_m.47495	Gene.47495_TRINITY_DN49765_c1_g4_g.47495_m.47495	28.29	225.88	5056000	4731000	4562000	4483000	8664000	7842000	6758000	6921000	4708000	7546000	16	18	4	Carbamidomethylation; iTRAQ 8plex (K N-term)	31610	Gene.47495::TRINITY_DN49765_c1_g4::g.47495 ORF type:5prime_partial len:278 (+) TRINITY_DN49765_c1_g4:2-835(+)	sly:101260143	HSP90	heat shock protein 83	F:GO:0005524; F:GO:0051082; P:GO:0006457; P:GO:0006950	F:ATP binding; F:unfolded protein binding; P:protein folding; P:response to stress	PF00183 (Pfam);Coil (Coils);mobidb-lite (MobiDBLite);SSF54211 (SUPERFAMILY);SSF110942 (SUPERFAMILY)	Hsp90 protein (Pfam);consensus disorder prediction (MobiDBLite)	IPR001404 (Pfam);IPR020568 (SUPERFAMILY);IPR037196 (SUPERFAMILY)	Heat shock protein Hsp90 family (Pfam);Ribosomal protein S5 domain 2-type fold (SUPERFAMILY);HSP90, C-terminal domain (SUPERFAMILY)	0.623907	-1.6	0.00148252	KOG0019	Molecular chaperone (HSP90 family)	O	sly04141;sly04626	Protein processing in endoplasmic reticulum;Plant-pathogen interaction	4081.Solyc03g007890.2.1	heat shock protein 83	Gene	heat shock protein 83	18	4	16	-1.6	0.00148252	0.623907
267	182	Gene.86263_TRINITY_DN42172_c1_g3_g.86263_m.86263	Gene.86263_TRINITY_DN42172_c1_g3_g.86263_m.86263	23.14	224.91	538600	509200	408800	433300	708700	692200	670800	753800	478200	706400	5	19	3	iTRAQ 8plex (K N-term); Deamidation (NQ)	72970	Gene.86263::TRINITY_DN42172_c1_g3::g.86263 ORF type:complete len:682 (-) TRINITY_DN42172_c1_g3:233-2278(-)	sly:101267273		heat shock 70 kDa protein, mitochondrial	F:GO:0005524; C:GO:0005739; F:GO:0051082; P:GO:0006457	F:ATP binding; C:mitochondrion; F:unfolded protein binding; P:protein folding	G3DSA:2.60.34.10 (Gene3D);G3DSA:3.30.420.40 (Gene3D);cd11733 (CDD);Coil (Coils);PR00301 (PRINTS);PS00297 (ProSitePatterns);mobidb-lite (MobiDBLite);TIGR02350 (TIGRFAM);PS01036 (ProSitePatterns);PF00012 (Pfam);MF_00332 (Hamap);G3DSA:1.20.1270.10 (Gene3D);SSF100920 (SUPERFAMILY);PS00329 (ProSitePatterns);SSF53067 (SUPERFAMILY)	HSPA9-like_NBD (CDD);70kDa heat shock protein signature (PRINTS);Heat shock hsp70 proteins family signature 1. (ProSitePatterns);consensus disorder prediction (MobiDBLite);prok_dnaK: chaperone protein DnaK (TIGRFAM);Heat shock hsp70 proteins family signature 3. (ProSitePatterns);Hsp70 protein (Pfam);Chaperone protein DnaK [dnaK]. (Hamap);Heat shock hsp70 proteins family signature 2. (ProSitePatte…	IPR029047 (Gene3D);IPR013126 (PRINTS);IPR018181 (ProSitePatterns);IPR012725 (TIGRFAM);IPR013126 (Pfam);IPR012725 (Hamap);IPR029048 (Gene3D);IPR029047 (SUPERFAMILY)	Heat shock protein 70kD, peptide-binding domain superfamily (Gene3D);Heat shock protein 70 family (PRINTS);Heat shock protein 70, conserved site (ProSitePatterns);Chaperone DnaK (TIGRFAM);Heat shock protein 70 family (Pfam);Chaperone DnaK (Hamap);Heat shock protein 70kD, C-terminal domain superfamily (Gene3D);Heat shock protein 70kD, peptide-binding domain superfamily (SUPERFAMILY)	0.676954	-1.48	0.00485289	KOG0102	Molecular chaperones mortalin/PBP74/GRP75, HSP70 superfamily	O			4081.Solyc01g106210.2.1	heat shock 70 kDa protein, mitochondrial	Gene	heat shock 70 kDa protein, mitochondrial	19	3	5	-1.48	0.00485289	0.676954
279	1347	Gene.43627_TRINITY_DN44185_c0_g2_g.43627_m.43627	Gene.43627_TRINITY_DN44185_c0_g2_g.43627_m.43627	25.32	168.28	3010000	2835000	2297000	2524000	4197000	4259000	3591000	3562000	2689000	3913000	41	9	3	iTRAQ 8plex (K N-term)	14327	Gene.43627::TRINITY_DN44185_c0_g2::g.43627 ORF type:internal len:124 (+) TRINITY_DN44185_c0_g2:3-371(+)	sly:101268307		17.8 kDa class I heat shock protein-like			PS01031 (ProSiteProfiles);PF00011 (Pfam);SSF49764 (SUPERFAMILY);cd06472 (CDD);G3DSA:2.60.40.790 (Gene3D)	Small heat shock protein (sHSP) domain profile. (ProSiteProfiles);Hsp20/alpha crystallin family (Pfam);ACD_ScHsp26_like (CDD)	IPR002068 (ProSiteProfiles);IPR002068 (Pfam);IPR008978 (SUPERFAMILY);IPR008978 (Gene3D)	Alpha crystallin/Hsp20 domain (ProSiteProfiles);Alpha crystallin/Hsp20 domain (Pfam);HSP20-like chaperone (SUPERFAMILY);HSP20-like chaperone (Gene3D)	0.687197	-1.46	0.00293765	KOG0710	Molecular chaperone (small heat-shock protein Hsp26/Hsp42)	O	sly04141	Protein processing in endoplasmic reticulum	4081.Solyc09g015020.1.1	17.8 kDa class I heat shock protein-like	Gene	17.8 kDa class I heat shock protein-like	9	3	41	-1.46	0.00293765	0.687197
291	489	Gene.65041_TRINITY_DN44632_c1_g1_g.65041_m.65041	Gene.65041_TRINITY_DN44632_c1_g1_g.65041_m.65041	22.76	222.5	40310000	37720000	32140000	33850000	51800000	51190000	43860000	45160000	36000000	48000000	20	11	6	Carbamidomethylation; iTRAQ 8plex (K N-term); Deamidation (NQ)	37010	Gene.65041::TRINITY_DN44632_c1_g1::g.65041 ORF type:5prime_partial len:350 (+) TRINITY_DN44632_c1_g1:1-1050(+)	sly:101261134		ketol-acid reductoisomerase, chloroplastic	C:GO:0009570; P:GO:0009097; P:GO:0015940; P:GO:0009099; P:GO:0009098; C:GO:0009941; P:GO:0046686; F:GO:0004455; F:GO:0005507; C:GO:0005618; C:GO:0005739; P:GO:0055114; F:GO:0016853	C:chloroplast stroma; P:isoleucine biosynthetic process; P:pantothenate biosynthetic process; P:valine biosynthetic process; P:leucine biosynthetic process; C:chloroplast envelope; P:response to cadmium ion; F:ketol-acid reductoisomerase activity; F:copper ion binding; C:cell wall; C:mitochondrion; P:oxidation-reduction process; F:isomerase activity	SSF51735 (SUPERFAMILY);G3DSA:3.40.50.720 (Gene3D);PF07991 (Pfam)	Acetohydroxy acid isomeroreductase, NADPH-binding domain (Pfam)	IPR036291 (SUPERFAMILY);IPR013116 (Pfam)	NAD(P)-binding domain superfamily (SUPERFAMILY);Acetohydroxy acid isomeroreductase, NADPH-binding domain (Pfam)	0.75	-1.33	0.00529663				sly01100;sly01110;sly01230;sly01210;sly00290;sly00770	Metabolic pathways;Biosynthesis of secondary metabolites;Biosynthesis of amino acids;2-Oxocarboxylic acid metabolism;Valine, leucine and isoleucine biosynthesis;Pantothenate and CoA biosynthesis	4081.Solyc07g053280.2.1	ketol-acid reductoisomerase, chloroplastic	Gene	ketol-acid reductoisomerase, chloroplastic	11	6	20	-1.33	0.00529663	0.75
304	164	Gene.38297_TRINITY_DN44522_c0_g3_g.38297_m.38297	Gene.38297_TRINITY_DN44522_c0_g3_g.38297_m.38297	31.82	213.49	22090000	21410000	18940000	20070000	29300000	29030000	26110000	26570000	20640000	27760000	39	19	13	iTRAQ 8plex (K N-term); Deamidation (NQ)	45182	Gene.38297::TRINITY_DN44522_c0_g3::g.38297 ORF type:3prime_partial len:410 (+) TRINITY_DN44522_c0_g3:178-1404(+)	sly:101264364		peptidyl-prolyl cis-trans isomerase FKBP62	F:GO:0003755; C:GO:0005737; F:GO:0005528; P:GO:0061077; P:GO:0000413	F:peptidyl-prolyl cis-trans isomerase activity; C:cytoplasm; F:FK506 binding; P:chaperone-mediated protein folding; P:protein peptidyl-prolyl isomerization	mobidb-lite (MobiDBLite);SSF54534 (SUPERFAMILY);PS50059 (ProSiteProfiles);G3DSA:3.10.50.40 (Gene3D);PF00254 (Pfam)	consensus disorder prediction (MobiDBLite);FKBP-type peptidyl-prolyl cis-trans isomerase domain profile. (ProSiteProfiles);FKBP-type peptidyl-prolyl cis-trans isomerase (Pfam)	IPR001179 (ProSiteProfiles);IPR001179 (Pfam)	FKBP-type peptidyl-prolyl cis-trans isomerase domain (ProSiteProfiles);FKBP-type peptidyl-prolyl cis-trans isomerase domain (Pfam)	0.743516	-1.34	0.000657658	KOG0543	FKBP-type peptidyl-prolyl cis-trans isomerase	O			4081.Solyc09g057660.2.1	peptidyl-prolyl cis-trans isomerase FKBP62	Gene	peptidyl-prolyl cis-trans isomerase FKBP62	19	13	39	-1.34	0.000657658	0.743516
309	134	Gene.71_TRINITY_DN53291_c0_g1_g.71_m.71	Gene.71_TRINITY_DN53291_c0_g1_g.71_m.71	20.01	232.74	607300	498900	433000	492900	730400	762300	691800	653300	517400	709400	3	17	2	iTRAQ 8plex (K N-term)	65729	Gene.71::TRINITY_DN53291_c0_g1::g.71 ORF type:complete len:609 (+) TRINITY_DN53291_c0_g1:131-1957(+)	sly:101267503		ATP-citrate synthase beta chain protein 2	F:GO:0048037; P:GO:0008152; F:GO:0016829; F:GO:0046912	F:cofactor binding; P:metabolic process; F:lyase activity; F:transferase activity, transferring acyl groups, acyl groups converted into alkyl on transfer	PS01217 (ProSitePatterns);cd06100 (CDD);PS00399 (ProSitePatterns);G3DSA:1.10.580.10 (Gene3D);G3DSA:3.40.50.720 (Gene3D);PF00549 (Pfam);SSF51735 (SUPERFAMILY);G3DSA:1.10.230.10 (Gene3D);SSF48256 (SUPERFAMILY);PS01216 (ProSitePatterns);G3DSA:3.40.50.261 (Gene3D);PF00285 (Pfam)	ATP-citrate lyase / succinyl-CoA ligases family signature 3. (ProSitePatterns);CCL_ACL-C (CDD);ATP-citrate lyase / succinyl-CoA ligases family active site. (ProSitePatterns);CoA-ligase (Pfam);ATP-citrate lyase / succinyl-CoA ligases family signature 1. (ProSitePatterns);Citrate synthase, C-terminal domain (Pfam)	IPR017866 (ProSitePatterns);IPR017440 (ProSitePatterns);IPR016142 (Gene3D);IPR005811 (Pfam);IPR036291 (SUPERFAMILY);IPR016143 (Gene3D);IPR036969 (SUPERFAMILY);IPR033847 (ProSitePatterns);IPR016102 (Gene3D);IPR002020 (Pfam)	Succinyl-CoA synthetase, beta subunit, conserved site (ProSitePatterns);ATP-citrate lyase/succinyl-CoA ligase, active site (ProSitePatterns);Citrate synthase-like, large alpha subdomain (Gene3D);ATP-citrate lyase/succinyl-CoA ligase (Pfam);NAD(P)-binding domain superfamily (SUPERFAMILY);Citrate synthase-like, small alpha subdomain (Gene3D);Citrate synthase superfamily (SUPERFAMILY);ATP-citrate ly…	0.729349	-1.37	0.009977	KOG1254	ATP-citrate lyase	C	sly01100;sly01110;sly00020	Metabolic pathways;Biosynthesis of secondary metabolites;Citrate cycle (TCA cycle)	4081.Solyc12g099260.1.1	ATP-citrate synthase beta chain protein 2	Gene	ATP-citrate synthase beta chain protein 2	17	2	3	-1.37	0.009977	0.729349
312	216	Gene.90123_TRINITY_DN44064_c1_g2_g.90123_m.90123	Gene.90123_TRINITY_DN44064_c1_g2_g.90123_m.90123	21.69	233.54	7005000	6549000	4762000	5106000	10490000	10810000	8316000	8426000	5855000	9511000	26	16	5	iTRAQ 8plex (K N-term); Oxidation (M)	23432	Gene.90123::TRINITY_DN44064_c1_g2::g.90123 ORF type:5prime_partial len:209 (+) TRINITY_DN44064_c1_g2:1-627(+)	sly:101260709		alpha-1,4-glucan-protein synthase [UDP-forming] 2-like	C:GO:0005829; F:GO:0052691; P:GO:0033356; C:GO:0005794	C:cytosol; F:UDP-arabinopyranose mutase activity; P:UDP-L-arabinose metabolic process; C:Golgi apparatus	PF03214 (Pfam)	Reversibly glycosylated polypeptide (Pfam)	IPR037595 (Pfam)	Reversibly glycosylated polypeptide family (Pfam)	0.615603	-1.62	0.00677642				sly00520	Amino sugar and nucleotide sugar metabolism	4081.Solyc05g012070.2.1	alpha-1,4-glucan-protein synthase [UDP-forming] 2-like	Gene	alpha-1,4-glucan-protein synthase [UDP-forming] 2-like	16	5	26	-1.62	0.00677642	0.615603
319	63	Gene.24540_TRINITY_DN49930_c2_g1_g.24540_m.24540	Gene.24540_TRINITY_DN49930_c2_g1_g.24540_m.24540	26.96	255.59	32020000	30840000	28070000	25590000	42920000	44340000	38720000	37950000	29170000	40990000	68	23	23	iTRAQ 8plex (K N-term); Oxidation (M); Deamidation (NQ)	48189	Gene.24540::TRINITY_DN49930_c2_g1::g.24540 ORF type:5prime_partial len:433 (-) TRINITY_DN49930_c2_g1:133-1431(-)	sly:101254583		chaperone protein ClpB1	F:GO:0005524; P:GO:0019538	F:ATP binding; P:protein metabolic process	PS00871 (ProSitePatterns);SSF52540 (SUPERFAMILY);PF10431 (Pfam);PF07724 (Pfam);PR00300 (PRINTS);G3DSA:3.40.50.300 (Gene3D);G3DSA:1.10.8.60 (Gene3D);SM00382 (SMART);cd00009 (CDD);SM01086 (SMART)	Chaperonins clpA/B signature 2. (ProSitePatterns);C-terminal, D2-small domain, of ClpB protein (Pfam);AAA domain (Cdc48 subfamily) (Pfam);ATP-dependent Clp protease ATP-binding subunit signature (PRINTS);AAA (CDD)	IPR028299 (ProSitePatterns);IPR027417 (SUPERFAMILY);IPR019489 (Pfam);IPR003959 (Pfam);IPR001270 (PRINTS);IPR003593 (SMART);IPR019489 (SMART)	ClpA/B, conserved site 2 (ProSitePatterns);P-loop containing nucleoside triphosphate hydrolase (SUPERFAMILY);Clp ATPase, C-terminal (Pfam);ATPase, AAA-type, core (Pfam);ClpA/B family (PRINTS);AAA+ ATPase domain (SMART);Clp ATPase, C-terminal (SMART)	0.711637	-1.41	0.00201372	KOG1051	Chaperone HSP104 and related ATP-dependent Clp proteases	O			4081.Solyc03g115230.2.1	chaperone protein ClpB1	Gene	chaperone protein ClpB1	23	23	68	-1.41	0.00201372	0.711637
355	163	Gene.25869_TRINITY_DN43241_c0_g3_g.25869_m.25869	Gene.25869_TRINITY_DN43241_c0_g3_g.25869_m.25869	24.28	216.39	8568000	8335000	7549000	9220000	11290000	11160000	10990000	10370000	8418000	10950000	35	17	10	Carbamidomethylation; iTRAQ 8plex (K N-term); Oxidation (M); Deamidation (NQ)	44593	Gene.25869::TRINITY_DN43241_c0_g3::g.25869 ORF type:complete len:389 (-) TRINITY_DN43241_c0_g3:164-1330(-)	sly:101248107		elongation factor 1-gamma	P:GO:0006448; F:GO:0005515; F:GO:0003746; C:GO:0005840	P:regulation of translational elongation; F:protein binding; F:translation elongation factor activity; C:ribosome	SSF47616 (SUPERFAMILY);SSF89942 (SUPERFAMILY);SFLDG00358 (SFLD);SM01183 (SMART);mobidb-lite (MobiDBLite);G3DSA:3.30.70.1010 (Gene3D);PF00647 (Pfam);G3DSA:1.20.1050.10 (Gene3D);SSF52833 (SUPERFAMILY);PS50404 (ProSiteProfiles);PS50040 (ProSiteProfiles);G3DSA:3.40.30.10 (Gene3D);PF02798 (Pfam);SFLDS00019 (SFLD);PS50405 (ProSiteProfiles);PF00043 (Pfam);cd03181 (CDD)	Main (cytGST) (SFLD);consensus disorder prediction (MobiDBLite);Elongation factor 1 gamma, conserved domain (Pfam);Soluble glutathione S-transferase N-terminal domain profile. (ProSiteProfiles);Elongation factor 1 (EF-1) gamma C-terminal domain profile. (ProSiteProfiles);Glutathione S-transferase, N-terminal domain (Pfam);Glutathione Transferase (cytosolic) (SFLD);Soluble glutathione S-transferas…	IPR036282 (SUPERFAMILY);IPR036433 (SUPERFAMILY);IPR001662 (SMART);IPR036433 (Gene3D);IPR001662 (Pfam);IPR036249 (SUPERFAMILY);IPR004045 (ProSiteProfiles);IPR001662 (ProSiteProfiles);IPR004045 (Pfam);IPR010987 (ProSiteProfiles);IPR004046 (Pfam)	Glutathione S-transferase, C-terminal domain superfamily (SUPERFAMILY);Elongation factor EF1B gamma, C-terminal domain superfamily (SUPERFAMILY);Elongation factor 1B gamma, C-terminal (SMART);Elongation factor EF1B gamma, C-terminal domain superfamily (Gene3D);Elongation factor 1B gamma, C-terminal (Pfam);Thioredoxin-like superfamily (SUPERFAMILY);Glutathione S-transferase, N-terminal (ProSitePro…	0.768767	-1.3	0.0037325	KOG1627	Translation elongation factor EF-1 gamma	J			4081.Solyc06g011280.2.1	elongation factor 1-gamma	Gene	elongation factor 1-gamma	17	10	35	-1.3	0.0037325	0.768767
357	428	Gene.18217_TRINITY_DN41574_c1_g1_g.18217_m.18217	Gene.18217_TRINITY_DN41574_c1_g1_g.18217_m.18217	24.08	192.35	14530000	14400000	12640000	12700000	19750000	19360000	17030000	16230000	13570000	18090000	48	12	7	Carbamidomethylation; iTRAQ 8plex (K N-term); Oxidation (M); Deamidation (NQ)	18015	Gene.18217::TRINITY_DN41574_c1_g1::g.18217 ORF type:3prime_partial len:159 (-) TRINITY_DN41574_c1_g1:1-474(-)	sly:544116	tft10	14-3-3-like protein B	F:GO:0019904; P:GO:0090378; F:GO:0051117	F:protein domain specific binding; P:seed trichome elongation; F:ATPase binding	PF00244 (Pfam);SSF48445 (SUPERFAMILY);PR00305 (PRINTS);PS00796 (ProSitePatterns);G3DSA:1.20.190.20 (Gene3D);SM00101 (SMART);Coil (Coils)	14-3-3 protein (Pfam);14-3-3 protein zeta signature (PRINTS);14-3-3 proteins signature 1. (ProSitePatterns)	IPR023410 (Pfam);IPR036815 (SUPERFAMILY);IPR000308 (PRINTS);IPR023409 (ProSitePatterns);IPR036815 (Gene3D);IPR023410 (SMART)	14-3-3 domain (Pfam);14-3-3 domain superfamily (SUPERFAMILY);14-3-3 protein (PRINTS);14-3-3 protein, conserved site (ProSitePatterns);14-3-3 domain superfamily (Gene3D);14-3-3 domain (SMART)	0.750138	-1.33	0.00390841	KOG0841	Multifunctional chaperone (14-3-3 family)	O			4081.Solyc04g076060.2.1	14-3-3-like protein B	Gene	14-3-3-like protein B	12	7	48	-1.33	0.00390841	0.750138
358	482	Gene.23939_TRINITY_DN43694_c2_g1_g.23939_m.23939	Gene.23939_TRINITY_DN43694_c2_g1_g.23939_m.23939	23.28	206.25	24440000	21020000	19660000	21380000	28560000	32450000	27200000	26430000	21630000	28660000	65	13	11	iTRAQ 8plex (K N-term); Oxidation (M); Deamidation (NQ)	23058	Gene.23939::TRINITY_DN43694_c2_g1::g.23939 ORF type:complete len:221 (+) TRINITY_DN43694_c2_g1:850-1512(+)	sly:101244415		cysteine synthase	C:GO:0009333; F:GO:0004124; P:GO:0006535	C:cysteine synthase complex; F:cysteine synthase activity; P:cysteine biosynthetic process from serine	G3DSA:3.40.50.1100 (Gene3D);SSF53686 (SUPERFAMILY);cd01561 (CDD);PF00291 (Pfam)	CBS_like (CDD);Pyridoxal-phosphate dependent enzyme (Pfam)	IPR036052 (SUPERFAMILY);IPR001926 (Pfam)	Tryptophan synthase beta subunit-like PLP-dependent enzyme (SUPERFAMILY);Pyridoxal-phosphate dependent enzyme (Pfam)	0.75471	-1.33	0.00469894	KOG1252	Cystathionine beta-synthase and related enzymes	E	sly01100;sly01110;sly01200;sly01230;sly00270;sly00920	Metabolic pathways;Biosynthesis of secondary metabolites;Carbon metabolism;Biosynthesis of amino acids;Cysteine and methionine metabolism;Sulfur metabolism	4081.Solyc09g082060.2.1	cysteine synthase	Gene	cysteine synthase	13	11	65	-1.33	0.00469894	0.75471
360	595	Gene.84857_TRINITY_DN51757_c2_g2_g.84857_m.84857	Gene.84857_TRINITY_DN51757_c2_g2_g.84857_m.84857	26.42	176.53	4029000	3465000	3391000	3605000	4675000	5194000	4646000	4381000	3622000	4724000	36	11	5	iTRAQ 8plex (K N-term); Oxidation (M); Deamidation (NQ)	16661	Gene.84857::TRINITY_DN51757_c2_g2::g.84857 ORF type:complete len:151 (-) TRINITY_DN51757_c2_g2:423-875(-)	sly:544250	fdh	formate dehydrogenase, mitochondrial	F:GO:0016616; P:GO:0042183; F:GO:0051287; P:GO:0046487; C:GO:0005739; F:GO:0008863; P:GO:0015947; P:GO:0055114; C:GO:0009326	F:oxidoreductase activity, acting on the CH-OH group of donors, NAD or NADP as acceptor; P:formate catabolic process; F:NAD binding; P:glyoxylate metabolic process; C:mitochondrion; F:formate dehydrogenase (NAD+) activity; P:methane metabolic process; P:oxidation-reduction process; C:formate dehydrogenase complex	PS00671 (ProSitePatterns);PF02826 (Pfam);G3DSA:3.40.50.720 (Gene3D);PS00065 (ProSitePatterns);SSF51735 (SUPERFAMILY);PS00670 (ProSitePatterns)	D-isomer specific 2-hydroxyacid dehydrogenases signature 3. (ProSitePatterns);D-isomer specific 2-hydroxyacid dehydrogenase, NAD binding domain (Pfam);D-isomer specific 2-hydroxyacid dehydrogenases NAD-binding signature. (ProSitePatterns);D-isomer specific 2-hydroxyacid dehydrogenases signature 2. (ProSitePatterns)	IPR029753 (ProSitePatterns);IPR006140 (Pfam);IPR029752 (ProSitePatterns);IPR036291 (SUPERFAMILY)	D-isomer specific 2-hydroxyacid dehydrogenase, NAD-binding domain conserved site (ProSitePatterns);D-isomer specific 2-hydroxyacid dehydrogenase, NAD-binding domain (Pfam);D-isomer specific 2-hydroxyacid dehydrogenase, NAD-binding domain conserved site 1 (ProSitePatterns);NAD(P)-binding domain superfamily (SUPERFAMILY)	0.766723	-1.3	0.00228034	KOG0069	Glyoxylate/hydroxypyruvate reductase (D-isomer-specific 2-hydroxy acid dehydrogenase superfamily)	C	sly01100;sly01200;sly00630	Metabolic pathways;Carbon metabolism;Glyoxylate and dicarboxylate metabolism	4081.Solyc02g086880.2.1	formate dehydrogenase, mitochondrial	Gene	formate dehydrogenase, mitochondrial	11	5	36	-1.3	0.00228034	0.766723
378	716	Gene.76245_TRINITY_DN40732_c4_g2_g.76245_m.76245	Gene.76245_TRINITY_DN40732_c4_g2_g.76245_m.76245	31.05	215.41	22890000	19930000	20180000	20040000	27850000	29500000	26590000	25820000	20760000	27440000	58	11	11	Carbamidomethylation; iTRAQ 8plex (K N-term); Oxidation (M); Deamidation (NQ)	20556	Gene.76245::TRINITY_DN40732_c4_g2::g.76245 ORF type:complete len:181 (-) TRINITY_DN40732_c4_g2:778-1320(-)	sly:101260242		11-beta-hydroxysteroid dehydrogenase-like 5	F:GO:0016491; C:GO:0016021; P:GO:0055114	F:oxidoreductase activity; C:integral component of membrane; P:oxidation-reduction process	PF00106 (Pfam);PR00081 (PRINTS);PS00061 (ProSitePatterns);G3DSA:3.40.50.720 (Gene3D);PR00080 (PRINTS);SSF51735 (SUPERFAMILY)	short chain dehydrogenase (Pfam);Glucose/ribitol dehydrogenase family signature (PRINTS);Short-chain dehydrogenases/reductases family signature. (ProSitePatterns);Short-chain dehydrogenase/reductase (SDR) superfamily signature (PRINTS)	IPR002347 (Pfam);IPR002347 (PRINTS);IPR020904 (ProSitePatterns);IPR036291 (SUPERFAMILY)	Short-chain dehydrogenase/reductase SDR (Pfam);Short-chain dehydrogenase/reductase SDR (PRINTS);Short-chain dehydrogenase/reductase, conserved site (ProSitePatterns);NAD(P)-binding domain superfamily (SUPERFAMILY)	0.75656	-1.32	0.000785236	KOG1205	Predicted dehydrogenase	Q			4081.Solyc06g064650.2.1	11-beta-hydroxysteroid dehydrogenase-like 5	Gene	11-beta-hydroxysteroid dehydrogenase-like 5	11	11	58	-1.32	0.000785236	0.75656
383	173	Gene.18668_TRINITY_DN42487_c1_g3_g.18668_m.18668	Gene.18668_TRINITY_DN42487_c1_g3_g.18668_m.18668	28.45	215.14	10130000	9438000	8729000	8615000	12800000	13440000	11390000	11880000	9227000	12380000	21	18	8	Carbamidomethylation; iTRAQ 8plex (K N-term)	54270	Gene.18668::TRINITY_DN42487_c1_g3::g.18668 ORF type:3prime_partial len:486 (-) TRINITY_DN42487_c1_g3:3-1457(-)	sly:101257430		glycine--tRNA ligase, mitochondrial 1-like	F:GO:0004820; F:GO:0005524; P:GO:0070150; C:GO:0005739; P:GO:0006563; C:GO:0009345; P:GO:0006544; P:GO:0006566	F:glycine-tRNA ligase activity; F:ATP binding; P:mitochondrial glycyl-tRNA aminoacylation; C:mitochondrion; P:L-serine metabolic process; C:glycine-tRNA ligase complex; P:glycine metabolic process; P:threonine metabolic process	G3DSA:1.10.287.10 (Gene3D);PF00458 (Pfam);TIGR00389 (TIGRFAM);PS50862 (ProSiteProfiles);PF00587 (Pfam);SM00991 (SMART);PR01043 (PRINTS);Coil (Coils);SSF47060 (SUPERFAMILY);PS51185 (ProSiteProfiles);SSF55681 (SUPERFAMILY);cd00774 (CDD);G3DSA:3.30.930.10 (Gene3D)	WHEP-TRS domain (Pfam);glyS_dimeric: glycine--tRNA ligase (TIGRFAM);Aminoacyl-transfer RNA synthetases class-II family profile. (ProSiteProfiles);tRNA synthetase class II core domain (G, H, P, S and T) (Pfam);Glycyl-tRNA synthetase signature (PRINTS);WHEP-TRS domain profile. (ProSiteProfiles);GlyRS-like_core (CDD)	IPR009068 (Gene3D);IPR000738 (Pfam);IPR002315 (TIGRFAM);IPR006195 (ProSiteProfiles);IPR002314 (Pfam);IPR000738 (SMART);IPR002315 (PRINTS);IPR009068 (SUPERFAMILY);IPR000738 (ProSiteProfiles);IPR033731 (CDD)	S15/NS1, RNA-binding (Gene3D);WHEP-TRS domain (Pfam);Glycyl-tRNA synthetase (TIGRFAM);Aminoacyl-tRNA synthetase, class II (ProSiteProfiles);Aminoacyl-tRNA synthetase, class II (G/ P/ S/T) (Pfam);WHEP-TRS domain (SMART);Glycyl-tRNA synthetase (PRINTS);S15/NS1, RNA-binding (SUPERFAMILY);WHEP-TRS domain (ProSiteProfiles);Glycyl-tRNA synthetase-like core domain (CDD)	0.745315	-1.34	0.00142889	KOG2298	Glycyl-tRNA synthetase and related class II tRNA synthetase	J	sly00970	Aminoacyl-tRNA biosynthesis	4081.Solyc11g039830.1.1	glycine--tRNA ligase, mitochondrial 1-like	Gene	glycine--tRNA ligase, mitochondrial 1-like	18	8	21	-1.34	0.00142889	0.745315
390	1183	Gene.14324_TRINITY_DN50911_c3_g1_g.14324_m.14324	Gene.14324_TRINITY_DN50911_c3_g1_g.14324_m.14324	30.5	130.38	1646000	1511000	1356000	1381000	2504000	2545000	2055000	2122000	1473000	2306000	19	6	3	iTRAQ 8plex (K N-term); Deamidation (NQ)	21077	Gene.14324::TRINITY_DN50911_c3_g1::g.14324 ORF type:5prime_partial len:185 (+) TRINITY_DN50911_c3_g1:1-555(+)	sly:101266525		18.5 kDa class I heat shock protein-like	C:GO:0005737; C:GO:0016021	C:cytoplasm; C:integral component of membrane	G3DSA:2.60.40.790 (Gene3D);PS01031 (ProSiteProfiles);cd06472 (CDD);SSF49764 (SUPERFAMILY);PF00011 (Pfam)	Small heat shock protein (sHSP) domain profile. (ProSiteProfiles);ACD_ScHsp26_like (CDD);Hsp20/alpha crystallin family (Pfam)	IPR008978 (Gene3D);IPR002068 (ProSiteProfiles);IPR008978 (SUPERFAMILY);IPR002068 (Pfam)	HSP20-like chaperone (Gene3D);Alpha crystallin/Hsp20 domain (ProSiteProfiles);HSP20-like chaperone (SUPERFAMILY);Alpha crystallin/Hsp20 domain (Pfam)	0.638768	-1.57	0.000891251	KOG0710	Molecular chaperone (small heat-shock protein Hsp26/Hsp42)	O	sly04141	Protein processing in endoplasmic reticulum	4081.Solyc06g076540.1.1	18.5 kDa class I heat shock protein-like	Gene	18.5 kDa class I heat shock protein-like	6	3	19	-1.57	0.000891251	0.638768
405	828	Gene.55935_TRINITY_DN42417_c2_g3_g.55935_m.55935	Gene.55935_TRINITY_DN42417_c2_g3_g.55935_m.55935	37.53	184.89	41690000	42000000	37550000	36990000	58120000	61190000	55330000	54130000	39560000	57190000	22	8	5	Carbamidomethylation; iTRAQ 8plex (K N-term)	30131	Gene.55935::TRINITY_DN42417_c2_g3::g.55935 ORF type:5prime_partial len:274 (+) TRINITY_DN42417_c2_g3:3-824(+)	sly:778223	APX1	L-ascorbate peroxidase 1, cytosolic	C:GO:0009507; P:GO:0006804; P:GO:0098869; F:GO:0004130; P:GO:0034599; P:GO:0019852; P:GO:0055114; P:GO:0000302; F:GO:0016688; F:GO:0020037; P:GO:0042744	C:chloroplast; P:obsolete peroxidase reaction; P:cellular oxidant detoxification; F:cytochrome-c peroxidase activity; P:cellular response to oxidative stress; P:L-ascorbic acid metabolic process; P:oxidation-reduction process; P:response to reactive oxygen species; F:L-ascorbate peroxidase activity; F:heme binding; P:hydrogen peroxide catabolic process	PS00435 (ProSitePatterns);PS50873 (ProSiteProfiles);cd00691 (CDD);PF00141 (Pfam);mobidb-lite (MobiDBLite);G3DSA:1.10.420.10 (Gene3D);G3DSA:1.10.520.10 (Gene3D);SSF48113 (SUPERFAMILY);PR00459 (PRINTS);PS00436 (ProSitePatterns);PR00458 (PRINTS)	Peroxidases proximal heme-ligand signature. (ProSitePatterns);Plant heme peroxidase family profile. (ProSiteProfiles);ascorbate_peroxidase (CDD);Peroxidase (Pfam);consensus disorder prediction (MobiDBLite);Plant ascorbate peroxidase signature (PRINTS);Peroxidases active site signature. (ProSitePatterns);Haem peroxidase superfamily signature (PRINTS)	IPR019793 (ProSitePatterns);IPR002016 (ProSiteProfiles);IPR002016 (Pfam);IPR010255 (SUPERFAMILY);IPR002207 (PRINTS);IPR019794 (ProSitePatterns);IPR002016 (PRINTS)	Peroxidases heam-ligand binding site (ProSitePatterns);Haem peroxidase, plant/fungal/bacterial (ProSiteProfiles);Haem peroxidase, plant/fungal/bacterial (Pfam);Haem peroxidase (SUPERFAMILY);Class I peroxidase (PRINTS);Peroxidase, active site (ProSitePatterns);Haem peroxidase, plant/fungal/bacterial (PRINTS)	0.691729	-1.45	0.000176604				sly00053;sly00480	Ascorbate and aldarate metabolism;Glutathione metabolism	4081.Solyc06g005160.2.1	L-ascorbate peroxidase 1, cytosolic	Gene	L-ascorbate peroxidase 1, cytosolic	8	5	22	-1.45	0.000176604	0.691729
406	1914	Gene.32311_TRINITY_DN52218_c0_g2_g.32311_m.32311	Gene.32311_TRINITY_DN52218_c0_g2_g.32311_m.32311	22.23	137.91	3374000	2951000	2849000	2819000	4360000	4298000	3586000	3662000	2998000	3976000	13	6	2	iTRAQ 8plex (K N-term)	18630	Gene.32311::TRINITY_DN52218_c0_g2::g.32311 ORF type:complete len:165 (-) TRINITY_DN52218_c0_g2:330-824(-)	sly:101264936	Hsp20.0	17.3 kDa class I heat shock protein-like	C:GO:0005737	C:cytoplasm	G3DSA:2.60.40.790 (Gene3D);SSF49764 (SUPERFAMILY);PF00011 (Pfam);cd06472 (CDD);PS01031 (ProSiteProfiles)	Hsp20/alpha crystallin family (Pfam);ACD_ScHsp26_like (CDD);Small heat shock protein (sHSP) domain profile. (ProSiteProfiles)	IPR008978 (Gene3D);IPR008978 (SUPERFAMILY);IPR002068 (Pfam);IPR002068 (ProSiteProfiles)	HSP20-like chaperone (Gene3D);HSP20-like chaperone (SUPERFAMILY);Alpha crystallin/Hsp20 domain (Pfam);Alpha crystallin/Hsp20 domain (ProSiteProfiles)	0.754024	-1.33	0.00598412	KOG0710	Molecular chaperone (small heat-shock protein Hsp26/Hsp42)	O	sly04141	Protein processing in endoplasmic reticulum	4081.Solyc06g076570.1.1	17.3 kDa class I heat shock protein-like	Gene	17.3 kDa class I heat shock protein-like	6	2	13	-1.33	0.00598412	0.754024
407	119	Gene.56836_TRINITY_DN54262_c2_g3_g.56836_m.56836	Gene.56836_TRINITY_DN54262_c2_g3_g.56836_m.56836	23.89	225.55	19930000	16950000	15250000	15680000	25010000	26130000	22800000	22200000	16960000	24040000	52	18	16	Carbamidomethylation; iTRAQ 8plex (K N-term); Oxidation (M); Deamidation (NQ)	49438	Gene.56836::TRINITY_DN54262_c2_g3::g.56836 ORF type:complete len:452 (-) TRINITY_DN54262_c2_g3:299-1654(-)	sly:101254583		chaperone protein ClpB1	F:GO:0005524; P:GO:0019538	F:ATP binding; P:protein metabolic process	SM00382 (SMART);cd00009 (CDD);PF02861 (Pfam);PF00004 (Pfam);G3DSA:1.10.8.60 (Gene3D);SSF81923 (SUPERFAMILY);G3DSA:3.40.50.300 (Gene3D);Coil (Coils);G3DSA:1.10.1780.10 (Gene3D);SSF52540 (SUPERFAMILY);PS00870 (ProSitePatterns)	AAA (CDD);Clp amino terminal domain, pathogenicity island component (Pfam);ATPase family associated with various cellular activities (AAA) (Pfam);Chaperonins clpA/B signature 1. (ProSitePatterns)	IPR003593 (SMART);IPR004176 (Pfam);IPR003959 (Pfam);IPR036628 (SUPERFAMILY);IPR036628 (Gene3D);IPR027417 (SUPERFAMILY);IPR018368 (ProSitePatterns)	AAA+ ATPase domain (SMART);Clp, N-terminal (Pfam);ATPase, AAA-type, core (Pfam);Clp, N-terminal domain superfamily (SUPERFAMILY);Clp, N-terminal domain superfamily (Gene3D);P-loop containing nucleoside triphosphate hydrolase (SUPERFAMILY);ClpA/B, conserved site 1 (ProSitePatterns)	0.705491	-1.42	0.00408319	KOG1051	Chaperone HSP104 and related ATP-dependent Clp proteases	O			4081.Solyc03g115230.2.1	chaperone protein ClpB1	Gene	chaperone protein ClpB1	18	16	52	-1.42	0.00408319	0.705491
411	439	Gene.86662_TRINITY_DN40442_c0_g1_g.86662_m.86662	Gene.86662_TRINITY_DN40442_c0_g1_g.86662_m.86662	20.82	213.11	17830000	17370000	14880000	15140000	28670000	30260000	21400000	22190000	16310000	25630000	12	13	4	Carbamidomethylation; iTRAQ 8plex (K N-term); Deamidation (NQ)	33297	Gene.86662::TRINITY_DN40442_c0_g1::g.86662 ORF type:5prime_partial len:314 (-) TRINITY_DN40442_c0_g1:206-1147(-)	sly:101253117		chaperonin 60 subunit beta 2, chloroplastic	F:GO:0005524; C:GO:0009507; F:GO:0044183; C:GO:0005739; P:GO:0061077; C:GO:0005829; F:GO:0051082; P:GO:0042026; P:GO:0006458; P:GO:0007005	F:ATP binding; C:chloroplast; F:protein binding involved in protein folding; C:mitochondrion; P:chaperone-mediated protein folding; C:cytosol; F:unfolded protein binding; P:protein refolding; P:'de novo' protein folding; P:mitochondrion organization	PS00296 (ProSitePatterns);SSF52029 (SUPERFAMILY);G3DSA:1.10.560.10 (Gene3D);G3DSA:3.50.7.10 (Gene3D);Coil (Coils);PF00118 (Pfam);SSF48592 (SUPERFAMILY)	Chaperonins cpn60 signature. (ProSitePatterns);TCP-1/cpn60 chaperonin family (Pfam)	IPR018370 (ProSitePatterns);IPR027409 (SUPERFAMILY);IPR027413 (Gene3D);IPR027409 (Gene3D);IPR002423 (Pfam);IPR027413 (SUPERFAMILY)	Chaperonin Cpn60, conserved site (ProSitePatterns);GroEL-like apical domain superfamily (SUPERFAMILY);GroEL-like equatorial domain superfamily (Gene3D);GroEL-like apical domain superfamily (Gene3D);Chaperonin Cpn60/TCP-1 family (Pfam);GroEL-like equatorial domain superfamily (SUPERFAMILY)	0.636364	-1.57	0.00827942	KOG0356	Mitochondrial chaperonin, Cpn60/Hsp60p	O	sly03018	RNA degradation	4081.Solyc01g028810.2.1	chaperonin 60 subunit beta 2, chloroplastic	Gene	chaperonin 60 subunit beta 2, chloroplastic	13	4	12	-1.57	0.00827942	0.636364
413	1194	Gene.58447_TRINITY_DN53692_c4_g1_g.58447_m.58447	Gene.58447_TRINITY_DN53692_c4_g1_g.58447_m.58447	24.49	168.57	1990000	1724000	1583000	1566000	2542000	2476000	2174000	2390000	1716000	2395000	22	9	2	iTRAQ 8plex (K N-term)	19792	Gene.58447::TRINITY_DN53692_c4_g1::g.58447 ORF type:5prime_partial len:184 (-) TRINITY_DN53692_c4_g1:398-949(-)	sly:101247151		heat shock cognate 70 kDa protein 2	F:GO:0005524	F:ATP binding	G3DSA:1.20.1270.10 (Gene3D);SSF100920 (SUPERFAMILY);SSF100934 (SUPERFAMILY);PF00012 (Pfam);Coil (Coils);G3DSA:2.60.34.10 (Gene3D);mobidb-lite (MobiDBLite)	Hsp70 protein (Pfam);consensus disorder prediction (MobiDBLite)	IPR029048 (Gene3D);IPR029047 (SUPERFAMILY);IPR029048 (SUPERFAMILY);IPR013126 (Pfam);IPR029047 (Gene3D)	Heat shock protein 70kD, C-terminal domain superfamily (Gene3D);Heat shock protein 70kD, peptide-binding domain superfamily (SUPERFAMILY);Heat shock protein 70kD, C-terminal domain superfamily (SUPERFAMILY);Heat shock protein 70 family (Pfam);Heat shock protein 70kD, peptide-binding domain superfamily (Gene3D)	0.716493	-1.4	0.00355631	KOG0101	Molecular chaperones HSP70/HSC70, HSP70 superfamily	O	sly04141;sly03040;sly04144	Protein processing in endoplasmic reticulum;Spliceosome;Endocytosis	4081.Solyc09g010630.2.1	heat shock cognate 70 kDa protein 2	Gene	heat shock cognate 70 kDa protein 2	9	2	22	-1.4	0.00355631	0.716493
425	624	Gene.54261_TRINITY_DN46713_c5_g1_g.54261_m.54261	Gene.54261_TRINITY_DN46713_c5_g1_g.54261_m.54261	30.23	152.87	2077000	1846000	1731000	1886000	2568000	2875000	2810000	2393000	1885000	2661000	5	10	2	iTRAQ 8plex (K N-term)	22816	Gene.54261::TRINITY_DN46713_c5_g1::g.54261 ORF type:complete len:197 (+) TRINITY_DN46713_c5_g1:300-890(+)	sly:544213	TFT7	14-3-3-like protein	F:GO:0019904; F:GO:0046982; P:GO:0007165; P:GO:0090378; P:GO:0010266; F:GO:0051117	F:protein domain specific binding; F:protein heterodimerization activity; P:signal transduction; P:seed trichome elongation; P:response to vitamin B1; F:ATPase binding	PF00244 (Pfam);Coil (Coils);SM00101 (SMART);PS00796 (ProSitePatterns);SSF48445 (SUPERFAMILY);PR00305 (PRINTS);G3DSA:1.20.190.20 (Gene3D)	14-3-3 protein (Pfam);14-3-3 proteins signature 1. (ProSitePatterns);14-3-3 protein zeta signature (PRINTS)	IPR023410 (Pfam);IPR023410 (SMART);IPR023409 (ProSitePatterns);IPR036815 (SUPERFAMILY);IPR000308 (PRINTS);IPR036815 (Gene3D)	14-3-3 domain (Pfam);14-3-3 domain (SMART);14-3-3 protein, conserved site (ProSitePatterns);14-3-3 domain superfamily (SUPERFAMILY);14-3-3 protein (PRINTS);14-3-3 domain superfamily (Gene3D)	0.70838	-1.41	0.000948418	KOG0841	Multifunctional chaperone (14-3-3 family)	O			4081.Solyc04g074230.2.1	14-3-3-like protein	Gene	14-3-3-like protein	10	2	5	-1.41	0.000948418	0.70838
428	2090	Gene.66019_TRINITY_DN41476_c1_g1_g.66019_m.66019	Gene.66019_TRINITY_DN41476_c1_g1_g.66019_m.66019	30.88	206.53	5868000	5435000	5037000	4934000	7550000	7820000	6923000	7122000	5326000	7354000	85	7	7	Carbamidomethylation; iTRAQ 8plex (K N-term); Oxidation (M); Deamidation (NQ)	11621	Gene.66019::TRINITY_DN41476_c1_g1::g.66019 ORF type:complete len:107 (-) TRINITY_DN41476_c1_g1:860-1180(-)	sly:101266349		protein disulfide isomerase-like 2-3	C:GO:0005788; F:GO:0003756; P:GO:0045454; P:GO:0006457; P:GO:0034976	C:endoplasmic reticulum lumen; F:protein disulfide isomerase activity; P:cell redox homeostasis; P:protein folding; P:response to endoplasmic reticulum stress	G3DSA:3.40.30.10 (Gene3D);SSF52833 (SUPERFAMILY)		IPR036249 (SUPERFAMILY)	Thioredoxin-like superfamily (SUPERFAMILY)	0.724232	-1.38	0.000816582	KOG0191	Thioredoxin/protein disulfide isomerase	O	sly04141	Protein processing in endoplasmic reticulum	4081.Solyc07g049450.2.1	protein disulfide isomerase-like 2-3	Gene	protein disulfide isomerase-like 2-3	7	7	85	-1.38	0.000816582	0.724232
431	414	Gene.91952_TRINITY_DN53118_c0_g3_g.91952_m.91952	Gene.91952_TRINITY_DN53118_c0_g3_g.91952_m.91952	27.96	199.25	7438000	6918000	6134000	6359000	9552000	9758000	8692000	8550000	6712000	9138000	7	14	6	iTRAQ 8plex (K N-term)	93008	Gene.91952::TRINITY_DN53118_c0_g3::g.91952 ORF type:complete len:847 (-) TRINITY_DN53118_c0_g3:204-2744(-)	sly:101265903		heat shock 70 kDa protein 15-like	F:GO:0005524	F:ATP binding	PF00012 (Pfam);cd10228 (CDD);SSF100920 (SUPERFAMILY);G3DSA:3.30.420.40 (Gene3D);SSF53067 (SUPERFAMILY);G3DSA:2.60.34.10 (Gene3D);SSF100934 (SUPERFAMILY);mobidb-lite (MobiDBLite);G3DSA:3.30.30.30 (Gene3D);PR00301 (PRINTS);G3DSA:3.90.640.10 (Gene3D);G3DSA:1.20.1270.10 (Gene3D)	Hsp70 protein (Pfam);HSPA4_like_NDB (CDD);consensus disorder prediction (MobiDBLite);70kDa heat shock protein signature (PRINTS)	IPR013126 (Pfam);IPR029047 (SUPERFAMILY);IPR029047 (Gene3D);IPR029048 (SUPERFAMILY);IPR013126 (PRINTS);IPR029048 (Gene3D)	Heat shock protein 70 family (Pfam);Heat shock protein 70kD, peptide-binding domain superfamily (SUPERFAMILY);Heat shock protein 70kD, peptide-binding domain superfamily (Gene3D);Heat shock protein 70kD, C-terminal domain superfamily (SUPERFAMILY);Heat shock protein 70 family (PRINTS);Heat shock protein 70kD, C-terminal domain superfamily (Gene3D)	0.734515	-1.36	0.00159956	KOG0103	Molecular chaperones HSP105/HSP110/SSE1, HSP70 superfamily	O			4081.Solyc12g043120.1.1	heat shock 70 kDa protein 15-like	Gene	heat shock 70 kDa protein 15-like	14	6	7	-1.36	0.00159956	0.734515
437	293	Gene.53287_TRINITY_DN47933_c2_g1_g.53287_m.53287	Gene.53287_TRINITY_DN47933_c2_g1_g.53287_m.53287	24.27	217.7	15540000	14930000	13110000	12790000	19110000	19920000	19140000	17800000	14090000	18990000	52	14	9	Carbamidomethylation; iTRAQ 8plex (K N-term); Oxidation (M); Deamidation (NQ)	24006	Gene.53287::TRINITY_DN47933_c2_g1::g.53287 ORF type:complete len:220 (+) TRINITY_DN47933_c2_g1:1314-1973(+)	sly:101256090		serine hydroxymethyltransferase 4	F:GO:0030170; P:GO:0019264; F:GO:0004372; P:GO:0035999; F:GO:0008168; P:GO:0032259	F:pyridoxal phosphate binding; P:glycine biosynthetic process from serine; F:glycine hydroxymethyltransferase activity; P:tetrahydrofolate interconversion; F:methyltransferase activity; P:methylation	G3DSA:3.40.640.10 (Gene3D);PF00464 (Pfam);SSF53383 (SUPERFAMILY);G3DSA:3.90.1150.10 (Gene3D)	Serine hydroxymethyltransferase (Pfam)	IPR015421 (Gene3D);IPR015424 (SUPERFAMILY);IPR015422 (Gene3D)	Pyridoxal phosphate-dependent transferase, major region, subdomain 1 (Gene3D);Pyridoxal phosphate-dependent transferase (SUPERFAMILY);Pyridoxal phosphate-dependent transferase, subdomain 2 (Gene3D)	0.741969	-1.35	0.00374111	KOG2467	Glycine/serine hydroxymethyltransferase	E	sly01100;sly01110;sly01200;sly01230;sly00460;sly00260;sly00630;sly00670	Metabolic pathways;Biosynthesis of secondary metabolites;Carbon metabolism;Biosynthesis of amino acids;Cyanoamino acid metabolism;Glycine, serine and threonine metabolism;Glyoxylate and dicarboxylate metabolism;One carbon pool by folate	4081.Solyc05g053810.2.1	serine hydroxymethyltransferase 4	Gene	serine hydroxymethyltransferase 4	14	9	52	-1.35	0.00374111	0.741969
447	49	Gene.62088_TRINITY_DN48629_c1_g1_g.62088_m.62088	Gene.62088_TRINITY_DN48629_c1_g1_g.62088_m.62088	24.68	254.56	3694000	3277000	2979000	3123000	4906000	4522000	4194000	4011000	3279000	4416000	16	24	5	iTRAQ 8plex (K N-term)	45480	Gene.62088::TRINITY_DN48629_c1_g1::g.62088 ORF type:complete len:408 (-) TRINITY_DN48629_c1_g1:873-2096(-)	sly:544089	LeMA-1;MA-1;TBP-1;TBP1	26S protease regulatory subunit 6A homolog	F:GO:0005524; C:GO:0005737; C:GO:0016021; C:GO:0000502; F:GO:0008233; P:GO:1901800; F:GO:0036402	F:ATP binding; C:cytoplasm; C:integral component of membrane; C:proteasome complex; F:peptidase activity; P:positive regulation of proteasomal protein catabolic process; F:proteasome-activating ATPase activity	Coil (Coils);G3DSA:3.40.50.300 (Gene3D);G3DSA:1.10.8.60 (Gene3D);TIGR01242 (TIGRFAM);PS00674 (ProSitePatterns);cd00009 (CDD);SSF52540 (SUPERFAMILY);PF00004 (Pfam);SM00382 (SMART)	26Sp45: 26S proteasome subunit P45 family (TIGRFAM);AAA-protein family signature. (ProSitePatterns);AAA (CDD);ATPase family associated with various cellular activities (AAA) (Pfam)	IPR005937 (TIGRFAM);IPR003960 (ProSitePatterns);IPR027417 (SUPERFAMILY);IPR003959 (Pfam);IPR003593 (SMART)	26S proteasome regulatory subunit P45-like (TIGRFAM);ATPase, AAA-type, conserved site (ProSitePatterns);P-loop containing nucleoside triphosphate hydrolase (SUPERFAMILY);ATPase, AAA-type, core (Pfam);AAA+ ATPase domain (SMART)	0.742527	-1.35	0.00340408	KOG0652	26S proteasome regulatory complex, ATPase RPT5	O	sly03050	Proteasome	4081.Solyc01g099760.2.1	26S protease regulatory subunit 6A homolog	Gene	26S protease regulatory subunit 6A homolog	24	5	16	-1.35	0.00340408	0.742527
460	726	Gene.68608_TRINITY_DN52043_c2_g1_g.68608_m.68608	Gene.68608_TRINITY_DN52043_c2_g1_g.68608_m.68608	22.9	188.04	18860000	17440000	15150000	15680000	23150000	23440000	21430000	21180000	16780000	22300000	47	10	10	Carbamidomethylation; iTRAQ 8plex (K N-term); Oxidation (M); Deamidation (NQ)	25561	Gene.68608::TRINITY_DN52043_c2_g1::g.68608 ORF type:complete len:243 (+) TRINITY_DN52043_c2_g1:1220-1948(+)	sly:101249490		HSP20-like chaperone	C:GO:0016021	C:integral component of membrane	PS51203 (ProSiteProfiles);G3DSA:2.60.40.790 (Gene3D);SSF49764 (SUPERFAMILY);cd06465 (CDD);mobidb-lite (MobiDBLite);PF04969 (Pfam)	CS domain profile. (ProSiteProfiles);p23_hB-ind1_like (CDD);consensus disorder prediction (MobiDBLite);CS domain (Pfam)	IPR007052 (ProSiteProfiles);IPR008978 (Gene3D);IPR008978 (SUPERFAMILY);IPR007052 (Pfam)	CS domain (ProSiteProfiles);HSP20-like chaperone (Gene3D);HSP20-like chaperone (SUPERFAMILY);CS domain (Pfam)	0.752466	-1.33	0.00512861	KOG3158	HSP90 co-chaperone p23	O			4081.Solyc09g075010.2.1	HSP20-like chaperone	Gene	HSP20-like chaperone	10	10	47	-1.33	0.00512861	0.752466
461	1501	Gene.19607_TRINITY_DN49516_c2_g1_g.19607_m.19607	Gene.19607_TRINITY_DN49516_c2_g1_g.19607_m.19607	25.43	182.72	8626000	8557000	7131000	7152000	10880000	12200000	10140000	10790000	7876000	11010000	26	9	5	iTRAQ 8plex (K N-term); Deamidation (NQ)	18107	Gene.19607::TRINITY_DN49516_c2_g1::g.19607 ORF type:complete len:164 (-) TRINITY_DN49516_c2_g1:287-778(-)	sly:543756	gts1	glutamine synthetase	F:GO:0005524; C:GO:0005737; P:GO:0090378; P:GO:0009252; P:GO:0006542; F:GO:0004356	F:ATP binding; C:cytoplasm; P:seed trichome elongation; P:peptidoglycan biosynthetic process; P:glutamine biosynthetic process; F:glutamate-ammonia ligase activity	PF00120 (Pfam);SSF55931 (SUPERFAMILY);SM01230 (SMART);PS00181 (ProSitePatterns);G3DSA:3.30.590.10 (Gene3D)	Glutamine synthetase, catalytic domain (Pfam);Glutamine synthetase putative ATP-binding region signature. (ProSitePatterns)	IPR008146 (Pfam);IPR014746 (SUPERFAMILY);IPR008146 (SMART);IPR027303 (ProSitePatterns);IPR014746 (Gene3D)	Glutamine synthetase, catalytic domain (Pfam);Glutamine synthetase/guanido kinase, catalytic domain (SUPERFAMILY);Glutamine synthetase, catalytic domain (SMART);Glutamine synthetase, glycine-rich site (ProSitePatterns);Glutamine synthetase/guanido kinase, catalytic domain (Gene3D)	0.71535	-1.4	0.00286418	KOG0683	Glutamine synthetase	E	sly01100;sly01230;sly00220;sly00250;sly00630;sly00910	Metabolic pathways;Biosynthesis of amino acids;Arginine biosynthesis;Alanine, aspartate and glutamate metabolism;Glyoxylate and dicarboxylate metabolism;Nitrogen metabolism	4081.Solyc04g014510.2.1	glutamine synthetase	Gene	glutamine synthetase	9	5	26	-1.4	0.00286418	0.71535
467	747	Gene.5658_TRINITY_DN45967_c2_g9_g.5658_m.5658	Gene.5658_TRINITY_DN45967_c2_g9_g.5658_m.5658	26.27	224.78	11790000	10700000	9980000	9880000	12930000	14080000	14800000	13550000	10590000	13840000	15	14	4	iTRAQ 8plex (K N-term)	33885	Gene.5658::TRINITY_DN45967_c2_g9::g.5658 ORF type:internal len:316 (+) TRINITY_DN45967_c2_g9:3-947(+)	sly:101264039		3-oxoacyl-[acyl-carrier-protein] synthase I, chloroplastic	F:GO:0016747; P:GO:0006633	F:transferase activity, transferring acyl groups other than amino-acyl groups; P:fatty acid biosynthetic process	cd00834 (CDD);PS00606 (ProSitePatterns);G3DSA:3.40.47.10 (Gene3D);mobidb-lite (MobiDBLite);SSF53901 (SUPERFAMILY);PF00109 (Pfam)	KAS_I_II (CDD);Beta-ketoacyl synthases active site. (ProSitePatterns);consensus disorder prediction (MobiDBLite);Beta-ketoacyl synthase, N-terminal domain (Pfam)	IPR018201 (ProSitePatterns);IPR016039 (Gene3D);IPR016039 (SUPERFAMILY);IPR014030 (Pfam)	Beta-ketoacyl synthase, active site (ProSitePatterns);Thiolase-like (Gene3D);Thiolase-like (SUPERFAMILY);Beta-ketoacyl synthase, N-terminal (Pfam)	0.765173	-1.31	0.00236048	KOG1394	3-oxoacyl-(acyl-carrier-protein) synthase (I and II)	IQ	sly01100;sly00061;sly01212;sly00780	Metabolic pathways;Fatty acid biosynthesis;Fatty acid metabolism;Biotin metabolism	4081.Solyc08g016170.2.1	3-oxoacyl-[acyl-carrier-protein] synthase I, chloroplastic	Gene	3-oxoacyl-[acyl-carrier-protein] synthase I, chloroplastic	14	4	15	-1.31	0.00236048	0.765173
471	1487	Gene.24013_TRINITY_DN49678_c2_g1_g.24013_m.24013	Gene.24013_TRINITY_DN49678_c2_g1_g.24013_m.24013	21.53	174.35	12310000	11310000	9861000	9726000	16330000	14320000	14100000	13220000	10830000	14500000	29	9	6	iTRAQ 8plex (K N-term)	20747	Gene.24013::TRINITY_DN49678_c2_g1::g.24013 ORF type:complete len:188 (+) TRINITY_DN49678_c2_g1:276-839(+)	sly:101255205		3-oxoacyl-[acyl-carrier-protein] reductase	F:GO:0016616; P:GO:0008152	F:oxidoreductase activity, acting on the CH-OH group of donors, NAD or NADP as acceptor; P:metabolic process	PR00081 (PRINTS);G3DSA:3.40.50.720 (Gene3D);PR00080 (PRINTS);PS00061 (ProSitePatterns);PF00106 (Pfam);SSF51735 (SUPERFAMILY)	Glucose/ribitol dehydrogenase family signature (PRINTS);Short-chain dehydrogenase/reductase (SDR) superfamily signature (PRINTS);Short-chain dehydrogenases/reductases family signature. (ProSitePatterns);short chain dehydrogenase (Pfam)	IPR002347 (PRINTS);IPR020904 (ProSitePatterns);IPR002347 (Pfam);IPR036291 (SUPERFAMILY)	Short-chain dehydrogenase/reductase SDR (PRINTS);Short-chain dehydrogenase/reductase, conserved site (ProSitePatterns);Short-chain dehydrogenase/reductase SDR (Pfam);NAD(P)-binding domain superfamily (SUPERFAMILY)	0.746897	-1.34	0.00703072	KOG1200	Mitochondrial/plastidial beta-ketoacyl-ACP reductase	I	sly01100;sly00061;sly01212;sly00780;sly01040	Metabolic pathways;Fatty acid biosynthesis;Fatty acid metabolism;Biotin metabolism;Biosynthesis of unsaturated fatty acids	4081.Solyc06g071910.2.1	3-oxoacyl-[acyl-carrier-protein] reductase	Gene	3-oxoacyl-[acyl-carrier-protein] reductase	9	6	29	-1.34	0.00703072	0.746897
476	312	Gene.26873_TRINITY_DN51219_c7_g3_g.26873_m.26873	Gene.26873_TRINITY_DN51219_c7_g3_g.26873_m.26873	23.91	206.37	2616000	2233000	1898000	2047000	3262000	3605000	3379000	2868000	2203000	3279000	25	14	3	iTRAQ 8plex (K N-term)	27182	Gene.26873::TRINITY_DN51219_c7_g3::g.26873 ORF type:complete len:250 (-) TRINITY_DN51219_c7_g3:327-1076(-)	sly:544128	PAD1;PSR5	proteasome subunit alpha type-7	C:GO:0005634; C:GO:0005737; C:GO:0019773; F:GO:0004298; P:GO:0006511	C:nucleus; C:cytoplasm; C:proteasome core complex, alpha-subunit complex; F:threonine-type endopeptidase activity; P:ubiquitin-dependent protein catabolic process	PS51475 (ProSiteProfiles);PS00388 (ProSitePatterns);PF00227 (Pfam);cd03755 (CDD);PF10584 (Pfam);SM00948 (SMART);SSF56235 (SUPERFAMILY);G3DSA:3.60.20.10 (Gene3D);Coil (Coils)	Proteasome alpha-type subunit profile. (ProSiteProfiles);Proteasome alpha-type subunits signature. (ProSitePatterns);Proteasome subunit (Pfam);proteasome_alpha_type_7 (CDD);Proteasome subunit A N-terminal signature (Pfam)	IPR023332 (ProSiteProfiles);IPR000426 (ProSitePatterns);IPR001353 (Pfam);IPR000426 (Pfam);IPR000426 (SMART);IPR029055 (SUPERFAMILY);IPR029055 (Gene3D)	Proteasome alpha-type subunit (ProSiteProfiles);Proteasome alpha-subunit, N-terminal domain (ProSitePatterns);Proteasome, subunit alpha/beta (Pfam);Proteasome alpha-subunit, N-terminal domain (Pfam);Proteasome alpha-subunit, N-terminal domain (SMART);Nucleophile aminohydrolases, N-terminal (SUPERFAMILY);Nucleophile aminohydrolases, N-terminal (Gene3D)	0.671851	-1.49	0.00406443	KOG0183	20S proteasome, regulatory subunit alpha type PSMA7/PRE6	O	sly03050	Proteasome	4081.Solyc01g111450.2.1	proteasome subunit alpha type-7	Gene	proteasome subunit alpha type-7	14	3	25	-1.49	0.00406443	0.671851
486	88	Gene.76149_TRINITY_DN51438_c1_g2_g.76149_m.76149	Gene.76149_TRINITY_DN51438_c1_g2_g.76149_m.76149	21.99	239.02	11020000	9107000	8661000	8729000	12640000	13610000	12820000	11910000	9394000	12750000	34	23	18	Carbamidomethylation; iTRAQ 8plex (K N-term)	73362	Gene.76149::TRINITY_DN51438_c1_g2::g.76149 ORF type:complete len:651 (-) TRINITY_DN51438_c1_g2:1380-3332(-)	sly:101248395		chaperone protein ClpB4, mitochondrial	F:GO:0005524; P:GO:0009408; C:GO:0005739; P:GO:0016485	F:ATP binding; P:response to heat; C:mitochondrion; P:protein processing	cd00009 (CDD);SSF52540 (SUPERFAMILY);G3DSA:1.10.8.60 (Gene3D);Coil (Coils);PF07724 (Pfam);PS00871 (ProSitePatterns);PR00300 (PRINTS);PS00870 (ProSitePatterns);G3DSA:3.40.50.300 (Gene3D);SM01086 (SMART);SM00382 (SMART);PF00004 (Pfam);PF10431 (Pfam)	AAA (CDD);AAA domain (Cdc48 subfamily) (Pfam);Chaperonins clpA/B signature 2. (ProSitePatterns);ATP-dependent Clp protease ATP-binding subunit signature (PRINTS);Chaperonins clpA/B signature 1. (ProSitePatterns);ATPase family associated with various cellular activities (AAA) (Pfam);C-terminal, D2-small domain, of ClpB protein (Pfam)	IPR027417 (SUPERFAMILY);IPR003959 (Pfam);IPR028299 (ProSitePatterns);IPR001270 (PRINTS);IPR018368 (ProSitePatterns);IPR019489 (SMART);IPR003593 (SMART);IPR019489 (Pfam)	P-loop containing nucleoside triphosphate hydrolase (SUPERFAMILY);ATPase, AAA-type, core (Pfam);ClpA/B, conserved site 2 (ProSitePatterns);ClpA/B family (PRINTS);ClpA/B, conserved site 1 (ProSitePatterns);Clp ATPase, C-terminal (SMART);AAA+ ATPase domain (SMART);Clp ATPase, C-terminal (Pfam)	0.736784	-1.36	0.00632412	KOG1051	Chaperone HSP104 and related ATP-dependent Clp proteases	O			4081.Solyc02g088610.2.1	chaperone protein ClpB4, mitochondrial	Gene	chaperone protein ClpB4, mitochondrial	23	18	34	-1.36	0.00632412	0.736784
487	396	Gene.68799_TRINITY_DN47463_c1_g1_g.68799_m.68799	Gene.68799_TRINITY_DN47463_c1_g1_g.68799_m.68799	22.91	217.09	387900	371800	315200	313000	518700	461700	460200	452600	347000	473300	5	15	2	Carbamidomethylation; iTRAQ 8plex (K N-term)	81178	Gene.68799::TRINITY_DN47463_c1_g1::g.68799 ORF type:5prime_partial len:743 (-) TRINITY_DN47463_c1_g1:192-2420(-)	sly:101263592		glyoxysomal fatty acid beta-oxidation multifunctional protein MFP-a	C:GO:0005777; P:GO:0006635; F:GO:0003857; C:GO:0016021; P:GO:0006552; P:GO:0006574; P:GO:0006550; P:GO:0006633; P:GO:0006568; P:GO:0018874; P:GO:0006554	C:peroxisome; P:fatty acid beta-oxidation; F:3-hydroxyacyl-CoA dehydrogenase activity; C:integral component of membrane; P:leucine catabolic process; P:valine catabolic process; P:isoleucine catabolic process; P:fatty acid biosynthetic process; P:tryptophan metabolic process; P:benzoate metabolic process; P:lysine catabolic process	G3DSA:3.40.50.720 (Gene3D);PS00166 (ProSitePatterns);SSF48179 (SUPERFAMILY);G3DSA:1.10.1040.10 (Gene3D);PS00067 (ProSitePatterns);PF00378 (Pfam);SSF51735 (SUPERFAMILY);cd06558 (CDD);PF00725 (Pfam);PF02737 (Pfam);G3DSA:3.90.226.10 (Gene3D);SSF52096 (SUPERFAMILY)	Enoyl-CoA hydratase/isomerase signature. (ProSitePatterns);3-hydroxyacyl-CoA dehydrogenase signature. (ProSitePatterns);Enoyl-CoA hydratase/isomerase (Pfam);crotonase-like (CDD);3-hydroxyacyl-CoA dehydrogenase, C-terminal domain (Pfam);3-hydroxyacyl-CoA dehydrogenase, NAD binding domain (Pfam)	IPR018376 (ProSitePatterns);IPR008927 (SUPERFAMILY);IPR013328 (Gene3D);IPR006180 (ProSitePatterns);IPR001753 (Pfam);IPR036291 (SUPERFAMILY);IPR006108 (Pfam);IPR006176 (Pfam);IPR029045 (SUPERFAMILY)	Enoyl-CoA hydratase/isomerase, conserved site (ProSitePatterns);6-phosphogluconate dehydrogenase-like, C-terminal domain superfamily (SUPERFAMILY);6-phosphogluconate dehydrogenase, domain 2 (Gene3D);3-hydroxyacyl-CoA dehydrogenase, conserved site (ProSitePatterns);Crotonase superfamily (Pfam);NAD(P)-binding domain superfamily (SUPERFAMILY);3-hydroxyacyl-CoA dehydrogenase, C-terminal (Pfam);3-hydr…	0.73315	-1.36	0.00511682	KOG1683	Hydroxyacyl-CoA dehydrogenase/enoyl-CoA hydratase	I	sly01100;sly01110;sly00071;sly01212;sly00592	Metabolic pathways;Biosynthesis of secondary metabolites;Fatty acid degradation;Fatty acid metabolism;alpha-Linolenic acid metabolism	4081.Solyc12g099440.1.1	glyoxysomal fatty acid beta-oxidation multifunctional protein MFP-a	Gene	glyoxysomal fatty acid beta-oxidation multifunctional protein MFP-a	15	2	5	-1.36	0.00511682	0.73315
504	294	Gene.15718_TRINITY_DN53181_c5_g1_g.15718_m.15718	Gene.15718_TRINITY_DN53181_c5_g1_g.15718_m.15718	24.71	200.08	18840000	16670000	15280000	14870000	23290000	24910000	21490000	21020000	16420000	22670000	37	13	8	Carbamidomethylation; iTRAQ 8plex (K N-term); Deamidation (NQ)	32340	Gene.15718::TRINITY_DN53181_c5_g1::g.15718 ORF type:5prime_partial len:305 (-) TRINITY_DN53181_c5_g1:1000-1914(-)	sly:101246616		D-3-phosphoglycerate dehydrogenase 1, chloroplastic-like	F:GO:0051287; F:GO:0004617; P:GO:0006564; P:GO:0055114; P:GO:0006544; P:GO:0006566	F:NAD binding; F:phosphoglycerate dehydrogenase activity; P:L-serine biosynthetic process; P:oxidation-reduction process; P:glycine metabolic process; P:threonine metabolic process	PS00065 (ProSitePatterns);PS00670 (ProSitePatterns);SSF52283 (SUPERFAMILY);PF02826 (Pfam);cd12173 (CDD);PF00389 (Pfam);G3DSA:3.40.50.720 (Gene3D);PS00671 (ProSitePatterns);SSF51735 (SUPERFAMILY);SM00997 (SMART)	D-isomer specific 2-hydroxyacid dehydrogenases NAD-binding signature. (ProSitePatterns);D-isomer specific 2-hydroxyacid dehydrogenases signature 2. (ProSitePatterns);D-isomer specific 2-hydroxyacid dehydrogenase, NAD binding domain (Pfam);PGDH_4 (CDD);D-isomer specific 2-hydroxyacid dehydrogenase, catalytic domain (Pfam);D-isomer specific 2-hydroxyacid dehydrogenases signature 3. (ProSitePatterns)	IPR029752 (ProSitePatterns);IPR029753 (ProSitePatterns);IPR006140 (Pfam);IPR006139 (Pfam);IPR036291 (SUPERFAMILY);IPR015878 (SMART)	D-isomer specific 2-hydroxyacid dehydrogenase, NAD-binding domain conserved site 1 (ProSitePatterns);D-isomer specific 2-hydroxyacid dehydrogenase, NAD-binding domain conserved site (ProSitePatterns);D-isomer specific 2-hydroxyacid dehydrogenase, NAD-binding domain (Pfam);D-isomer specific 2-hydroxyacid dehydrogenase, catalytic domain (Pfam);NAD(P)-binding domain superfamily (SUPERFAMILY);S-adeno…	0.724305	-1.38	0.00338065	KOG0068	D-3-phosphoglycerate dehydrogenase, D-isomer-specific 2-hydroxy acid dehydrogenase superfamily	E	sly01100;sly01200;sly01230;sly00260	Metabolic pathways;Carbon metabolism;Biosynthesis of amino acids;Glycine, serine and threonine metabolism	4081.Solyc03g112070.2.1	D-3-phosphoglycerate dehydrogenase 1, chloroplastic-like	Gene	D-3-phosphoglycerate dehydrogenase 1, chloroplastic-like	13	8	37	-1.38	0.00338065	0.724305
520	656	Gene.40119_TRINITY_DN44245_c1_g1_g.40119_m.40119	Gene.40119_TRINITY_DN44245_c1_g1_g.40119_m.40119	32.5	209.49	16950000	15430000	14500000	14740000	20000000	22070000	21520000	21410000	15400000	21250000	51	10	7	iTRAQ 8plex (K N-term)	18190	Gene.40119::TRINITY_DN44245_c1_g1::g.40119 ORF type:3prime_partial len:160 (+) TRINITY_DN44245_c1_g1:537-1013(+)	sly:101249193		NADP-dependent malic enzyme	P:GO:0006560; F:GO:0004471; P:GO:0006099; F:GO:0004473; F:GO:0008948; C:GO:0009507; P:GO:0006525; P:GO:0006108; F:GO:0046872; F:GO:0051287; C:GO:0016021; P:GO:0006090; P:GO:0015976	P:proline metabolic process; F:malate dehydrogenase (decarboxylating) (NAD+) activity; P:tricarboxylic acid cycle; F:malate dehydrogenase (decarboxylating) (NADP+) activity; F:oxaloacetate decarboxylase activity; C:chloroplast; P:arginine metabolic process; P:malate metabolic process; F:metal ion binding; F:NAD binding; C:integral component of membrane; P:pyruvate metabolic process; P:carbon util…	SSF53223 (SUPERFAMILY);PF00390 (Pfam);G3DSA:3.40.50.10380 (Gene3D)	Malic enzyme, N-terminal domain (Pfam)	IPR012301 (Pfam);IPR037062 (Gene3D)	Malic enzyme, N-terminal domain (Pfam);Malic enzyme, N-terminal domain superfamily (Gene3D)	0.724706	-1.38	0.000562341	KOG1257	NADP+-dependent malic enzyme	C	sly01100;sly00710;sly01200;sly00620	Metabolic pathways;Carbon fixation in photosynthetic organisms;Carbon metabolism;Pyruvate metabolism	4081.Solyc08g066360.2.1	NADP-dependent malic enzyme	Gene	NADP-dependent malic enzyme	10	7	51	-1.38	0.000562341	0.724706
523	1992	Gene.51487_TRINITY_DN43253_c1_g3_g.51487_m.51487	Gene.51487_TRINITY_DN43253_c1_g3_g.51487_m.51487	31.75	141.77	10590000	9819000	9195000	9285000	13680000	13000000	12630000	12570000	9723000	12970000	14	4	2	Carbamidomethylation; iTRAQ 8plex (K N-term)	25339	Gene.51487::TRINITY_DN43253_c1_g3::g.51487 ORF type:5prime_partial len:227 (-) TRINITY_DN43253_c1_g3:371-1051(-)	sly:778229	DHAR1;DHAR	dehydroascorbate reductase	F:GO:0045174; P:GO:0006803; P:GO:0006118; F:GO:0005515; C:GO:0005737; P:GO:0098869; F:GO:0004364; P:GO:0033355; P:GO:0055114	F:glutathione dehydrogenase (ascorbate) activity; P:obsolete glutathione conjugation reaction; P:obsolete electron transport; F:protein binding; C:cytoplasm; P:cellular oxidant detoxification; F:glutathione transferase activity; P:ascorbate glutathione cycle; P:oxidation-reduction process	PS50404 (ProSiteProfiles);PS50405 (ProSiteProfiles);SSF52833 (SUPERFAMILY);G3DSA:1.20.1050.10 (Gene3D);G3DSA:3.40.30.10 (Gene3D);cd03201 (CDD);SFLDS00019 (SFLD);PF13417 (Pfam);cd00570 (CDD);SSF47616 (SUPERFAMILY);SFLDG00358 (SFLD)	Soluble glutathione S-transferase N-terminal domain profile. (ProSiteProfiles);Soluble glutathione S-transferase C-terminal domain profile. (ProSiteProfiles);GST_C_DHAR (CDD);Glutathione Transferase (cytosolic) (SFLD);Glutathione S-transferase, N-terminal domain (Pfam);GST_N_family (CDD);Main (cytGST) (SFLD)	IPR004045 (ProSiteProfiles);IPR010987 (ProSiteProfiles);IPR036249 (SUPERFAMILY);IPR004045 (Pfam);IPR036282 (SUPERFAMILY)	Glutathione S-transferase, N-terminal (ProSiteProfiles);Glutathione S-transferase, C-terminal-like (ProSiteProfiles);Thioredoxin-like superfamily (SUPERFAMILY);Glutathione S-transferase, N-terminal (Pfam);Glutathione S-transferase, C-terminal domain superfamily (SUPERFAMILY)	0.749653	-1.33	0.000668344	KOG1422	Intracellular Cl- channel CLIC, contains GST domain	P			4081.Solyc05g054760.2.1	dehydroascorbate reductase	Gene	dehydroascorbate reductase	4	2	14	-1.33	0.000668344	0.749653
525	1468	Gene.89472_TRINITY_DN46176_c2_g1_g.89472_m.89472	Gene.89472_TRINITY_DN46176_c2_g1_g.89472_m.89472	28.14	178.03	22230000	19690000	18500000	19080000	26070000	29200000	27030000	24650000	19870000	26740000	56	8	7	Carbamidomethylation; iTRAQ 8plex (K N-term); Oxidation (M)	15139	Gene.89472::TRINITY_DN46176_c2_g1::g.89472 ORF type:complete len:135 (+) TRINITY_DN46176_c2_g1:831-1235(+)	sly:104646390	CB5-A	cytochrome b5	C:GO:0009507; F:GO:0046872; C:GO:0016021; F:GO:0020037	C:chloroplast; F:metal ion binding; C:integral component of membrane; F:heme binding	PF00173 (Pfam);SM01117 (SMART);PS50255 (ProSiteProfiles);SSF55856 (SUPERFAMILY);PS00191 (ProSitePatterns);PR00363 (PRINTS);G3DSA:3.10.120.10 (Gene3D)	Cytochrome b5-like Heme/Steroid binding domain (Pfam);Cytochrome b5 family, heme-binding domain profile. (ProSiteProfiles);Cytochrome b5 family, heme-binding domain signature. (ProSitePatterns);Cytochrome B5 signature (PRINTS)	IPR001199 (Pfam);IPR001199 (SMART);IPR001199 (ProSiteProfiles);IPR036400 (SUPERFAMILY);IPR018506 (ProSitePatterns);IPR001199 (PRINTS);IPR036400 (Gene3D)	Cytochrome b5-like heme/steroid binding domain (Pfam);Cytochrome b5-like heme/steroid binding domain (SMART);Cytochrome b5-like heme/steroid binding domain (ProSiteProfiles);Cytochrome b5-like heme/steroid binding domain superfamily (SUPERFAMILY);Cytochrome b5, heme-binding site (ProSitePatterns);Cytochrome b5-like heme/steroid binding domain (PRINTS);Cytochrome b5-like heme/steroid binding domai…	0.743082	-1.35	0.00153462	KOG0537	Cytochrome b5	C			4081.Solyc03g082600.2.1	cytochrome b5	Gene	cytochrome b5	8	7	56	-1.35	0.00153462	0.743082
537	807	Gene.27914_TRINITY_DN48233_c3_g1_g.27914_m.27914	Gene.27914_TRINITY_DN48233_c3_g1_g.27914_m.27914	26.47	157.87	14620000	14380000	12660000	12880000	17850000	18700000	17620000	17320000	13630000	17870000	74	10	8	Carbamidomethylation; iTRAQ 8plex (K N-term); Deamidation (NQ)	14123	Gene.27914::TRINITY_DN48233_c3_g1::g.27914 ORF type:complete len:127 (-) TRINITY_DN48233_c3_g1:4-384(-)	sly:778229	DHAR1;DHAR	dehydroascorbate reductase	F:GO:0045174; P:GO:0006803; P:GO:0006118; C:GO:0005737; P:GO:0098869; F:GO:0004364; P:GO:0033355; P:GO:0055114	F:glutathione dehydrogenase (ascorbate) activity; P:obsolete glutathione conjugation reaction; P:obsolete electron transport; C:cytoplasm; P:cellular oxidant detoxification; F:glutathione transferase activity; P:ascorbate glutathione cycle; P:oxidation-reduction process	PS50405 (ProSiteProfiles);PF13410 (Pfam);G3DSA:1.20.1050.10 (Gene3D);SSF47616 (SUPERFAMILY)	Soluble glutathione S-transferase C-terminal domain profile. (ProSiteProfiles);Glutathione S-transferase, C-terminal domain (Pfam)	IPR010987 (ProSiteProfiles);IPR036282 (SUPERFAMILY)	Glutathione S-transferase, C-terminal-like (ProSiteProfiles);Glutathione S-transferase, C-terminal domain superfamily (SUPERFAMILY)	0.762731	-1.31	0.00225424	KOG1422	Intracellular Cl- channel CLIC, contains GST domain	P			4081.Solyc05g054760.2.1	dehydroascorbate reductase	Gene	dehydroascorbate reductase	10	8	74	-1.31	0.00225424	0.762731
548	565	Gene.70961_TRINITY_DN51249_c0_g1_g.70961_m.70961	Gene.70961_TRINITY_DN51249_c0_g1_g.70961_m.70961	24.64	199.17	7571000	6731000	5987000	5970000	9567000	10080000	8931000	8357000	6565000	9235000	19	11	6	iTRAQ 8plex (K N-term)	30407	Gene.70961::TRINITY_DN51249_c0_g1::g.70961 ORF type:complete len:290 (-) TRINITY_DN51249_c0_g1:176-1045(-)	sly:100134914	HSP70	stromal 70 kDa heat shock-related protein, chloroplastic-like	F:GO:0005524; F:GO:0051082; P:GO:0006457	F:ATP binding; F:unfolded protein binding; P:protein folding	SSF100934 (SUPERFAMILY);SSF100920 (SUPERFAMILY);Coil (Coils);G3DSA:1.20.1270.10 (Gene3D);mobidb-lite (MobiDBLite);PF00012 (Pfam);G3DSA:2.60.34.10 (Gene3D)	consensus disorder prediction (MobiDBLite);Hsp70 protein (Pfam)	IPR029048 (SUPERFAMILY);IPR029047 (SUPERFAMILY);IPR029048 (Gene3D);IPR013126 (Pfam);IPR029047 (Gene3D)	Heat shock protein 70kD, C-terminal domain superfamily (SUPERFAMILY);Heat shock protein 70kD, peptide-binding domain superfamily (SUPERFAMILY);Heat shock protein 70kD, C-terminal domain superfamily (Gene3D);Heat shock protein 70 family (Pfam);Heat shock protein 70kD, peptide-binding domain superfamily (Gene3D)	0.710883	-1.41	0.00343558	KOG0102	Molecular chaperones mortalin/PBP74/GRP75, HSP70 superfamily	O			4081.Solyc11g020040.1.1	stromal 70 kDa heat shock-related protein, chloroplastic-like	Gene	stromal 70 kDa heat shock-related protein, chloroplastic-like	11	6	19	-1.41	0.00343558	0.710883
563	724	Gene.71803_TRINITY_DN44390_c4_g5_g.71803_m.71803	Gene.71803_TRINITY_DN44390_c4_g5_g.71803_m.71803	22.83	180.81	25360000	18510000	16850000	19080000	51350000	52090000	33080000	32260000	19950000	42200000	47	11	11	Carbamidomethylation; iTRAQ 8plex (K N-term); Deamidation (NQ)	25559	Gene.71803::TRINITY_DN44390_c4_g5::g.71803 ORF type:complete len:220 (+) TRINITY_DN44390_c4_g5:94-753(+)	sly:101245181		probable glutathione S-transferase	P:GO:0006803; F:GO:0005515; P:GO:0009407; C:GO:0005737; P:GO:0006749; F:GO:0004364	P:obsolete glutathione conjugation reaction; F:protein binding; P:toxin catabolic process; C:cytoplasm; P:glutathione metabolic process; F:glutathione transferase activity	SFLDG01152 (SFLD);PF02798 (Pfam);SFLDG00358 (SFLD);cd03058 (CDD);G3DSA:3.40.30.10 (Gene3D);SFLDS00019 (SFLD);G3DSA:1.20.1050.10 (Gene3D);SSF47616 (SUPERFAMILY);PS50404 (ProSiteProfiles);PF13410 (Pfam);cd03185 (CDD);SSF52833 (SUPERFAMILY);PS50405 (ProSiteProfiles)	Main.3: Omega- and Tau-like (SFLD);Glutathione S-transferase, N-terminal domain (Pfam);Main (cytGST) (SFLD);GST_N_Tau (CDD);Glutathione Transferase (cytosolic) (SFLD);Soluble glutathione S-transferase N-terminal domain profile. (ProSiteProfiles);Glutathione S-transferase, C-terminal domain (Pfam);GST_C_Tau (CDD);Soluble glutathione S-transferase C-terminal domain profile. (ProSiteProfiles)	IPR004045 (Pfam);IPR036282 (SUPERFAMILY);IPR004045 (ProSiteProfiles);IPR036249 (SUPERFAMILY);IPR010987 (ProSiteProfiles)	Glutathione S-transferase, N-terminal (Pfam);Glutathione S-transferase, C-terminal domain superfamily (SUPERFAMILY);Glutathione S-transferase, N-terminal (ProSiteProfiles);Thioredoxin-like superfamily (SUPERFAMILY);Glutathione S-transferase, C-terminal-like (ProSiteProfiles)	0.472749	-2.12	0.00521195	KOG0406	Glutathione S-transferase	O	sly00480	Glutathione metabolism	4081.Solyc07g056490.2.1	probable glutathione S-transferase	Gene	probable glutathione S-transferase	11	11	47	-2.12	0.00521195	0.472749
585	1516	Gene.51924_TRINITY_DN45511_c6_g3_g.51924_m.51924	Gene.51924_TRINITY_DN45511_c6_g3_g.51924_m.51924	30.01	153.29	417100	354900	372800	335700	569100	538000	550700	501400	387100	552700	12	5	2	iTRAQ 8plex (K N-term); Oxidation (M)	26403	Gene.51924::TRINITY_DN45511_c6_g3::g.51924 ORF type:internal len:244 (+) TRINITY_DN45511_c6_g3:2-730(+)	sly:101268350		Elongation factor 1-beta 1	P:GO:0006448; F:GO:0003746; C:GO:0005840; C:GO:0005853	P:regulation of translational elongation; F:translation elongation factor activity; C:ribosome; C:eukaryotic translation elongation factor 1 complex	PS00824 (ProSitePatterns);G3DSA:1.20.1050.10 (Gene3D);SM00888 (SMART);PF00736 (Pfam);SSF47616 (SUPERFAMILY);mobidb-lite (MobiDBLite);cd00292 (CDD);SSF54984 (SUPERFAMILY);PS00825 (ProSitePatterns);G3DSA:3.30.70.60 (Gene3D)	Elongation factor 1 beta/beta'/delta chain signature 1. (ProSitePatterns);EF-1 guanine nucleotide exchange domain (Pfam);consensus disorder prediction (MobiDBLite);EF1B (CDD);Elongation factor 1 beta/beta'/delta chain signature 2. (ProSitePatterns)	IPR001326 (ProSitePatterns);IPR014038 (SMART);IPR014038 (Pfam);IPR036282 (SUPERFAMILY);IPR014038 (CDD);IPR036219 (SUPERFAMILY);IPR014717 (Gene3D)	Translation elongation factor EF1B, beta/delta chains, conserved site (ProSitePatterns);Translation elongation factor EF1B, beta/delta subunit, guanine nucleotide exchange domain (SMART);Translation elongation factor EF1B, beta/delta subunit, guanine nucleotide exchange domain (Pfam);Glutathione S-transferase, C-terminal domain superfamily (SUPERFAMILY);Translation elongation factor EF1B, beta/de…	0.70038	-1.43	0.0009977	KOG1668	Elongation factor 1 beta/delta chain	K			4081.Solyc11g072190.1.1	Elongation factor 1-beta 1	Gene	Elongation factor 1-beta 1	5	2	12	-1.43	0.0009977	0.70038
613	236	Gene.87762_TRINITY_DN49226_c5_g1_g.87762_m.87762	Gene.87762_TRINITY_DN49226_c5_g1_g.87762_m.87762	24.09	203.1	7412000	6502000	5588000	5702000	10140000	9657000	8528000	8736000	6301000	9265000	28	15	6	Carbamidomethylation; iTRAQ 8plex (K N-term)	28445	Gene.87762::TRINITY_DN49226_c5_g1::g.87762 ORF type:complete len:247 (+) TRINITY_DN49226_c5_g1:896-1636(+)	sly:101255395		heat shock protein 90-5, chloroplastic	C:GO:0009570; F:GO:0042803; P:GO:0009651; C:GO:0009941; F:GO:0051082; P:GO:0045037; C:GO:0005774; P:GO:0006457; P:GO:0009414; F:GO:0005524; P:GO:0009408; C:GO:0005739; C:GO:0005829; P:GO:0010157	C:chloroplast stroma; F:protein homodimerization activity; P:response to salt stress; C:chloroplast envelope; F:unfolded protein binding; P:protein import into chloroplast stroma; C:vacuolar membrane; P:protein folding; P:response to water deprivation; F:ATP binding; P:response to heat; C:mitochondrion; C:cytosol; P:response to chlorate	SSF110942 (SUPERFAMILY);SSF54211 (SUPERFAMILY);PF00183 (Pfam)	Hsp90 protein (Pfam)	IPR037196 (SUPERFAMILY);IPR020568 (SUPERFAMILY);IPR001404 (Pfam)	HSP90, C-terminal domain (SUPERFAMILY);Ribosomal protein S5 domain 2-type fold (SUPERFAMILY);Heat shock protein Hsp90 family (Pfam)	0.680086	-1.47	0.00389942	KOG0019	Molecular chaperone (HSP90 family)	O	sly04141;sly04626	Protein processing in endoplasmic reticulum;Plant-pathogen interaction	4081.Solyc05g010670.2.1	heat shock protein 90-5, chloroplastic	Gene	heat shock protein 90-5, chloroplastic	15	6	28	-1.47	0.00389942	0.680086
615	661	Gene.13933_TRINITY_DN51757_c1_g2_g.13933_m.13933	Gene.13933_TRINITY_DN51757_c1_g2_g.13933_m.13933	29.66	167.59	2670000	2438000	2460000	2399000	3479000	3490000	3110000	3061000	2492000	3285000	20	13	5	Carbamidomethylation; iTRAQ 8plex (K N-term); Oxidation (M)	44485	Gene.13933::TRINITY_DN51757_c1_g2::g.13933 ORF type:5prime_partial len:403 (+) TRINITY_DN51757_c1_g2:3-1211(+)	sly:544250	fdh	formate dehydrogenase, mitochondrial	F:GO:0016616; P:GO:0042183; F:GO:0051287; P:GO:0046487; C:GO:0005739; F:GO:0008863; P:GO:0015947; P:GO:0055114; C:GO:0009326	F:oxidoreductase activity, acting on the CH-OH group of donors, NAD or NADP as acceptor; P:formate catabolic process; F:NAD binding; P:glyoxylate metabolic process; C:mitochondrion; F:formate dehydrogenase (NAD+) activity; P:methane metabolic process; P:oxidation-reduction process; C:formate dehydrogenase complex	PF02826 (Pfam);G3DSA:3.40.50.720 (Gene3D);PS00671 (ProSitePatterns);SSF52283 (SUPERFAMILY);PF00389 (Pfam);PS00065 (ProSitePatterns);SSF51735 (SUPERFAMILY);MF_03210 (Hamap);cd05302 (CDD);PS00670 (ProSitePatterns)	D-isomer specific 2-hydroxyacid dehydrogenase, NAD binding domain (Pfam);D-isomer specific 2-hydroxyacid dehydrogenases signature 3. (ProSitePatterns);D-isomer specific 2-hydroxyacid dehydrogenase, catalytic domain (Pfam);D-isomer specific 2-hydroxyacid dehydrogenases NAD-binding signature. (ProSitePatterns);Formate dehydrogenase, mitochondrial. (Hamap);FDH (CDD);D-isomer specific 2-hydroxyacid d…	IPR006140 (Pfam);IPR029753 (ProSitePatterns);IPR006139 (Pfam);IPR029752 (ProSitePatterns);IPR036291 (SUPERFAMILY);IPR033689 (Hamap);IPR033689 (CDD)	D-isomer specific 2-hydroxyacid dehydrogenase, NAD-binding domain (Pfam);D-isomer specific 2-hydroxyacid dehydrogenase, NAD-binding domain conserved site (ProSitePatterns);D-isomer specific 2-hydroxyacid dehydrogenase, catalytic domain (Pfam);D-isomer specific 2-hydroxyacid dehydrogenase, NAD-binding domain conserved site 1 (ProSitePatterns);NAD(P)-binding domain superfamily (SUPERFAMILY);NAD-dep…	0.7586	-1.32	0.00108143	KOG0069	Glyoxylate/hydroxypyruvate reductase (D-isomer-specific 2-hydroxy acid dehydrogenase superfamily)	C	sly01100;sly01200;sly00630	Metabolic pathways;Carbon metabolism;Glyoxylate and dicarboxylate metabolism	4081.Solyc02g086880.2.1	formate dehydrogenase, mitochondrial	Gene	formate dehydrogenase, mitochondrial	13	5	20	-1.32	0.00108143	0.7586
620	237	Gene.21176_TRINITY_DN40961_c0_g1_g.21176_m.21176	Gene.21176_TRINITY_DN40961_c0_g1_g.21176_m.21176	25.66	214.43	12150000	11210000	10130000	10080000	15190000	15320000	14280000	13950000	10960000	14730000	38	14	8	Carbamidomethylation; iTRAQ 8plex (K N-term)	37826	Gene.21176::TRINITY_DN40961_c0_g1::g.21176 ORF type:complete len:335 (-) TRINITY_DN40961_c0_g1:2157-3161(-)	sly:101251777		T-complex protein 1 subunit epsilon	C:GO:0005832; F:GO:0005524; F:GO:0044183; P:GO:0061077; F:GO:0051082; P:GO:0006458	C:chaperonin-containing T-complex; F:ATP binding; F:protein binding involved in protein folding; P:chaperone-mediated protein folding; F:unfolded protein binding; P:'de novo' protein folding	G3DSA:1.10.560.10 (Gene3D);PS00751 (ProSitePatterns);PS00750 (ProSitePatterns);PR00304 (PRINTS);PS00995 (ProSitePatterns);SSF54849 (SUPERFAMILY);PF00118 (Pfam);SSF48592 (SUPERFAMILY);G3DSA:3.50.7.10 (Gene3D);SSF52029 (SUPERFAMILY)	Chaperonins TCP-1 signature 2. (ProSitePatterns);Chaperonins TCP-1 signature 1. (ProSitePatterns);Tailless complex polypeptide 1 (chaperone) signature (PRINTS);Chaperonins TCP-1 signature 3. (ProSitePatterns);TCP-1/cpn60 chaperonin family (Pfam)	IPR027413 (Gene3D);IPR002194 (ProSitePatterns);IPR017998 (PRINTS);IPR037290 (SUPERFAMILY);IPR002423 (Pfam);IPR027413 (SUPERFAMILY);IPR027409 (Gene3D);IPR027409 (SUPERFAMILY)	GroEL-like equatorial domain superfamily (Gene3D);Chaperonin TCP-1, conserved site (ProSitePatterns);Chaperone tailless complex polypeptide 1 (TCP-1) (PRINTS);Chaperonin Cpn60/TCP-1 domain superfamily (SUPERFAMILY);Chaperonin Cpn60/TCP-1 family (Pfam);GroEL-like equatorial domain superfamily (SUPERFAMILY);GroEL-like apical domain superfamily (Gene3D);GroEL-like apical domain superfamily (SUPERFAM…	0.74406	-1.34	0.00271644	KOG0357	Chaperonin complex component, TCP-1 epsilon subunit (CCT5)	O			4081.Solyc05g013990.2.1	T-complex protein 1 subunit epsilon	Gene	T-complex protein 1 subunit epsilon	14	8	38	-1.34	0.00271644	0.74406
648	1566	Gene.2775_TRINITY_DN44185_c0_g6_g.2775_m.2775	Gene.2775_TRINITY_DN44185_c0_g6_g.2775_m.2775	23.48	188.17	14620000	11190000	12620000	12280000	32480000	32750000	21670000	21200000	12700000	27020000	58	8	7	iTRAQ 8plex (K N-term)	13261	Gene.2775::TRINITY_DN44185_c0_g6::g.2775 ORF type:internal len:119 (+) TRINITY_DN44185_c0_g6:3-356(+)	sly:101268020		17.8 kDa class I heat shock protein-like			PF00011 (Pfam);G3DSA:2.60.40.790 (Gene3D);PS01031 (ProSiteProfiles);SSF49764 (SUPERFAMILY)	Hsp20/alpha crystallin family (Pfam);Small heat shock protein (sHSP) domain profile. (ProSiteProfiles)	IPR002068 (Pfam);IPR008978 (Gene3D);IPR002068 (ProSiteProfiles);IPR008978 (SUPERFAMILY)	Alpha crystallin/Hsp20 domain (Pfam);HSP20-like chaperone (Gene3D);Alpha crystallin/Hsp20 domain (ProSiteProfiles);HSP20-like chaperone (SUPERFAMILY)	0.470022	-2.13	0.00448745	KOG0710	Molecular chaperone (small heat-shock protein Hsp26/Hsp42)	O	sly04141	Protein processing in endoplasmic reticulum	4081.Solyc09g015020.1.1	17.8 kDa class I heat shock protein-like	Gene	17.8 kDa class I heat shock protein-like	8	7	58	-2.13	0.00448745	0.470022
665	1301	Gene.72430_TRINITY_DN49394_c1_g2_g.72430_m.72430	Gene.72430_TRINITY_DN49394_c1_g2_g.72430_m.72430	33.2	145.4	1075000	1095000	1064000	972500	1535000	1712000	1490000	1412000	1052000	1537000	15	7	2	iTRAQ 8plex (K N-term)	13982	Gene.72430::TRINITY_DN49394_c1_g2::g.72430 ORF type:3prime_partial len:122 (-) TRINITY_DN49394_c1_g2:1-363(-)	sly:101246093		calreticulin-like	F:GO:0005509; C:GO:0016021; C:GO:0005783; F:GO:0051082; P:GO:0006457	F:calcium ion binding; C:integral component of membrane; C:endoplasmic reticulum; F:unfolded protein binding; P:protein folding	PS00803 (ProSitePatterns);SSF49899 (SUPERFAMILY);G3DSA:2.60.120.200 (Gene3D);PF00262 (Pfam)	Calreticulin family signature 1. (ProSitePatterns);Calreticulin family (Pfam)	IPR018124 (ProSitePatterns);IPR013320 (SUPERFAMILY);IPR001580 (Pfam)	Calreticulin/calnexin, conserved site (ProSitePatterns);Concanavalin A-like lectin/glucanase domain superfamily (SUPERFAMILY);Calreticulin/calnexin (Pfam)	0.68445	-1.46	0.00047863	KOG0674	Calreticulin	O	sly04141;sly04145	Protein processing in endoplasmic reticulum;Phagosome	4081.Solyc01g100380.2.1	calreticulin-like	Gene	calreticulin-like	7	2	15	-1.46	0.00047863	0.68445
673	1213	Gene.48098_TRINITY_DN53724_c6_g3_g.48098_m.48098	Gene.48098_TRINITY_DN53724_c6_g3_g.48098_m.48098	26.39	163.11	441100	432000	414900	362900	582400	581900	571300	536300	412700	568000	19	7	3	iTRAQ 8plex (K N-term); Oxidation (M)	16224	Gene.48098::TRINITY_DN53724_c6_g3::g.48098 ORF type:5prime_partial len:145 (-) TRINITY_DN53724_c6_g3:1226-1660(-)	sly:101249905		40S ribosomal protein S19-3	F:GO:0003677; F:GO:0003735; P:GO:0000028; C:GO:0005840; P:GO:0006412	F:DNA binding; F:structural constituent of ribosome; P:ribosomal small subunit assembly; C:ribosome; P:translation	SM01413 (SMART);PD003854 (ProDom);PS00628 (ProSitePatterns);SSF46785 (SUPERFAMILY);PF01090 (Pfam)	RIBOSOMAL 40S RIBONUCLEOPROTEIN S19 S19E 30S MULTIGENE FAMILY S19 SSU (ProDom);Ribosomal protein S19e signature. (ProSitePatterns);Ribosomal protein S19e (Pfam)	IPR001266 (SMART);IPR001266 (ProDom);IPR018277 (ProSitePatterns);IPR036390 (SUPERFAMILY);IPR001266 (Pfam)	Ribosomal protein S19e (SMART);Ribosomal protein S19e (ProDom);Ribosomal protein S19e, conserved site (ProSitePatterns);Winged helix DNA-binding domain superfamily (SUPERFAMILY);Ribosomal protein S19e (Pfam)	0.726585	-1.38	0.00229615	KOG3411	40S ribosomal protein S19	J	sly03010	Ribosome	4081.Solyc03g115360.2.1	40S ribosomal protein S19-3	Gene	40S ribosomal protein S19-3	7	3	19	-1.38	0.00229615	0.726585
685	397	Gene.47622_TRINITY_DN44522_c0_g8_g.47622_m.47622	Gene.47622_TRINITY_DN44522_c0_g8_g.47622_m.47622	27.66	184.7	6545000	5717000	5539000	5387000	9518000	9932000	7962000	7906000	5797000	8830000	33	15	10	Carbamidomethylation; iTRAQ 8plex (K N-term)	42630	Gene.47622::TRINITY_DN44522_c0_g8::g.47622 ORF type:3prime_partial len:387 (+) TRINITY_DN44522_c0_g8:185-1342(+)	sly:101253200		peptidyl-prolyl cis-trans isomerase FKBP62	F:GO:0003755; C:GO:0005737; F:GO:0005528; P:GO:0061077; P:GO:0000413	F:peptidyl-prolyl cis-trans isomerase activity; C:cytoplasm; F:FK506 binding; P:chaperone-mediated protein folding; P:protein peptidyl-prolyl isomerization	SSF54534 (SUPERFAMILY);PS50059 (ProSiteProfiles);G3DSA:3.10.50.40 (Gene3D);PF00254 (Pfam)	FKBP-type peptidyl-prolyl cis-trans isomerase domain profile. (ProSiteProfiles);FKBP-type peptidyl-prolyl cis-trans isomerase (Pfam)	IPR001179 (ProSiteProfiles);IPR001179 (Pfam)	FKBP-type peptidyl-prolyl cis-trans isomerase domain (ProSiteProfiles);FKBP-type peptidyl-prolyl cis-trans isomerase domain (Pfam)	0.656512	-1.52	0.00171396	KOG0543	FKBP-type peptidyl-prolyl cis-trans isomerase	O			4081.Solyc06g083190.2.1	peptidyl-prolyl cis-trans isomerase FKBP62	Gene	peptidyl-prolyl cis-trans isomerase FKBP62	15	10	33	-1.52	0.00171396	0.656512
687	1212	Gene.45801_TRINITY_DN47391_c2_g3_g.45801_m.45801	Gene.45801_TRINITY_DN47391_c2_g3_g.45801_m.45801	22.35	169.95	6403000	4945000	4919000	5729000	8520000	8162000	7237000	7014000	5499000	7733000	20	8	5	Carbamidomethylation; iTRAQ 8plex (K N-term); Deamidation (NQ)	33757	Gene.45801::TRINITY_DN47391_c2_g3::g.45801 ORF type:complete len:300 (-) TRINITY_DN47391_c2_g3:2601-3500(-)	sly:101253025	SUS4	Sucrose synthase 2	F:GO:0016157; P:GO:0005982; P:GO:0005985	F:sucrose synthase activity; P:starch metabolic process; P:sucrose metabolic process	PF00862 (Pfam);SSF53756 (SUPERFAMILY)	Sucrose synthase (Pfam)	IPR000368 (Pfam)	Sucrose synthase (Pfam)	0.711108	-1.41	0.00582103	KOG0853	Glycosyltransferase	M	sly01100;sly00500	Metabolic pathways;Starch and sucrose metabolism	4081.Solyc09g098590.2.1	Sucrose synthase 2	Gene	Sucrose synthase 2	8	5	20	-1.41	0.00582103	0.711108
694	240	Gene.34284_TRINITY_DN50954_c0_g1_g.34284_m.34284	Gene.34284_TRINITY_DN50954_c0_g1_g.34284_m.34284	22.23	199.39	7987000	6954000	6158000	6452000	11150000	11300000	9060000	8688000	6888000	10080000	34	20	19	Carbamidomethylation; iTRAQ 8plex (K N-term)	78354	Gene.34284::TRINITY_DN50954_c0_g1::g.34284 ORF type:complete len:700 (-) TRINITY_DN50954_c0_g1:278-2377(-)	sly:101248093		alpha-xylosidase 1-like	P:GO:0000023; F:GO:0004558; F:GO:0032450; C:GO:0017177; P:GO:0006012; F:GO:0030246; P:GO:0005982; P:GO:0005985	P:maltose metabolic process; F:alpha-1,4-glucosidase activity; F:maltose alpha-glucosidase activity; C:glucosidase II complex; P:galactose metabolic process; F:carbohydrate binding; P:starch metabolic process; P:sucrose metabolic process	PS00129 (ProSitePatterns);G3DSA:2.60.40.1180 (Gene3D);cd14752 (CDD);SSF74650 (SUPERFAMILY);PF01055 (Pfam);SSF51445 (SUPERFAMILY);G3DSA:3.20.20.80 (Gene3D);SSF51011 (SUPERFAMILY);cd06602 (CDD);G3DSA:2.60.40.1760 (Gene3D)	Glycosyl hydrolases family 31 active site. (ProSitePatterns);GH31_N (CDD);Glycosyl hydrolases family 31 (Pfam);GH31_MGAM_SI_GAA (CDD)	IPR030458 (ProSitePatterns);IPR011013 (SUPERFAMILY);IPR000322 (Pfam);IPR017853 (SUPERFAMILY)	Glycosyl hydrolases family 31, active site (ProSitePatterns);Galactose mutarotase-like domain superfamily (SUPERFAMILY);Glycoside hydrolase family 31 (Pfam);Glycoside hydrolase superfamily (SUPERFAMILY)	0.683333	-1.46	0.00598412	KOG1065	Maltase glucoamylase and related hydrolases, glycosyl hydrolase family 31	G			4081.Solyc05g009470.2.1	alpha-xylosidase 1-like	Gene	alpha-xylosidase 1-like	20	19	34	-1.46	0.00598412	0.683333
707	964	Gene.73078_TRINITY_DN43090_c0_g1_g.73078_m.73078	Gene.73078_TRINITY_DN43090_c0_g1_g.73078_m.73078	29.45	176.31	8104000	7291000	6982000	6899000	9953000	11040000	9555000	9274000	7334000	9955000	61	8	6	Carbamidomethylation; iTRAQ 8plex (K N-term); Deamidation (NQ)	16205	Gene.73078::TRINITY_DN43090_c0_g1::g.73078 ORF type:complete len:148 (-) TRINITY_DN43090_c0_g1:608-1051(-)	sly:101264360		monodehydroascorbate reductase	F:GO:0016656; P:GO:0006118; F:GO:0050660; P:GO:0019852; P:GO:0055114	F:monodehydroascorbate reductase (NADH) activity; P:obsolete electron transport; F:flavin adenine dinucleotide binding; P:L-ascorbic acid metabolic process; P:oxidation-reduction process	PF07992 (Pfam);G3DSA:3.50.50.60 (Gene3D);PR00368 (PRINTS);SSF51905 (SUPERFAMILY)	Pyridine nucleotide-disulphide oxidoreductase (Pfam);FAD-dependent pyridine nucleotide reductase signature (PRINTS)	IPR023753 (Pfam);IPR036188 (Gene3D);IPR036188 (SUPERFAMILY)	FAD/NAD(P)-binding domain (Pfam);FAD/NAD(P)-binding domain superfamily (Gene3D);FAD/NAD(P)-binding domain superfamily (SUPERFAMILY)	0.736715	-1.36	0.00113501	KOG1336	Monodehydroascorbate/ferredoxin reductase	R	sly00053;sly01100	Ascorbate and aldarate metabolism;Metabolic pathways	4081.Solyc09g009390.2.1	monodehydroascorbate reductase	Gene	monodehydroascorbate reductase	8	6	61	-1.36	0.00113501	0.736715
714	862	Gene.91659_TRINITY_DN42463_c4_g1_g.91659_m.91659	Gene.91659_TRINITY_DN42463_c4_g1_g.91659_m.91659	22.41	173.06	34080000	29090000	27400000	28730000	39480000	39780000	40260000	36670000	29830000	39050000	51	11	11	iTRAQ 8plex (K N-term)	16191	Gene.91659::TRINITY_DN42463_c4_g1::g.91659 ORF type:complete len:149 (-) TRINITY_DN42463_c4_g1:1084-1530(-)	sly:104645830		ABA-inducible protein PHV A1-like			mobidb-lite (MobiDBLite);G3DSA:1.10.287.700 (Gene3D);Coil (Coils)	consensus disorder prediction (MobiDBLite)			0.763892	-1.31	0.00574116	KOG4744	Uncharacterized conserved protein	S			4081.Solyc02g077970.2.1	ABA-inducible protein PHV A1-like	Gene	ABA-inducible protein PHV A1-like	11	11	51	-1.31	0.00574116	0.763892
746	230	Gene.56724_TRINITY_DN44690_c4_g1_g.56724_m.56724	Gene.56724_TRINITY_DN44690_c4_g1_g.56724_m.56724	27.12	228.97	9527000	8311000	8134000	8298000	10860000	12380000	10780000	10660000	8582000	11170000	43	13	13	Carbamidomethylation; iTRAQ 8plex (K N-term)	48976	Gene.56724::TRINITY_DN44690_c4_g1::g.56724 ORF type:5prime_partial len:429 (+) TRINITY_DN44690_c4_g1:1-1287(+)	sly:101260238		proline--tRNA ligase, cytoplasmic-like	F:GO:0005524; P:GO:0006525; C:GO:0009506; P:GO:0006560; F:GO:0004827; C:GO:0016020; C:GO:0005829; C:GO:0017101; P:GO:0006433	F:ATP binding; P:arginine metabolic process; C:plasmodesma; P:proline metabolic process; F:proline-tRNA ligase activity; C:membrane; C:cytosol; C:aminoacyl-tRNA synthetase multienzyme complex; P:prolyl-tRNA aminoacylation	TIGR00408 (TIGRFAM);SSF55681 (SUPERFAMILY);SSF52954 (SUPERFAMILY);MF_01571 (Hamap);G3DSA:3.40.50.800 (Gene3D);cd00778 (CDD);PF00587 (Pfam);PS50862 (ProSiteProfiles);G3DSA:3.30.930.10 (Gene3D);PR01046 (PRINTS);PF03129 (Pfam)	proS_fam_I: proline--tRNA ligase (TIGRFAM);Proline--tRNA ligase [proS]. (Hamap);ProRS_core_arch_euk (CDD);tRNA synthetase class II core domain (G, H, P, S and T) (Pfam);Aminoacyl-transfer RNA synthetases class-II family profile. (ProSiteProfiles);Prolyl-tRNA synthetase signature (PRINTS);Anticodon binding domain (Pfam)	IPR004499 (TIGRFAM);IPR036621 (SUPERFAMILY);IPR004499 (Hamap);IPR036621 (Gene3D);IPR033721 (CDD);IPR002314 (Pfam);IPR006195 (ProSiteProfiles);IPR002316 (PRINTS);IPR004154 (Pfam)	Proline-tRNA ligase, class IIa, archaeal-type (TIGRFAM);Anticodon-binding domain superfamily (SUPERFAMILY);Proline-tRNA ligase, class IIa, archaeal-type (Hamap);Anticodon-binding domain superfamily (Gene3D);Prolyl-tRNA synthetase, catalytic domain (CDD);Aminoacyl-tRNA synthetase, class II (G/ P/ S/T) (Pfam);Aminoacyl-tRNA synthetase, class II (ProSiteProfiles);Proline-tRNA ligase, class IIa (PRIN…	0.768308	-1.3	0.00194089	KOG4163	Prolyl-tRNA synthetase	J	sly00970	Aminoacyl-tRNA biosynthesis	4081.Solyc06g068320.2.1	proline--tRNA ligase, cytoplasmic-like	Gene	proline--tRNA ligase, cytoplasmic-like	13	13	43	-1.3	0.00194089	0.768308
747	677	Gene.91018_TRINITY_DN44567_c0_g3_g.91018_m.91018	Gene.91018_TRINITY_DN44567_c0_g3_g.91018_m.91018	31.01	153.09	7578000	6853000	6466000	6846000	8810000	10690000	9519000	9579000	6936000	9649000	4	12	3	iTRAQ 8plex (K N-term)	60700	Gene.91018::TRINITY_DN44567_c0_g3::g.91018 ORF type:complete len:558 (-) TRINITY_DN44567_c0_g3:240-1913(-)	sly:101246428	CCT3	T-complex protein 1 subunit gamma	C:GO:0005832; F:GO:0005524; F:GO:0044183; P:GO:0061077; F:GO:0051082; P:GO:0006458	C:chaperonin-containing T-complex; F:ATP binding; F:protein binding involved in protein folding; P:chaperone-mediated protein folding; F:unfolded protein binding; P:'de novo' protein folding	G3DSA:3.50.7.10 (Gene3D);PS00751 (ProSitePatterns);PF00118 (Pfam);TIGR02344 (TIGRFAM);G3DSA:1.10.560.10 (Gene3D);mobidb-lite (MobiDBLite);SSF52029 (SUPERFAMILY);PR00304 (PRINTS);SSF54849 (SUPERFAMILY);PS00750 (ProSitePatterns);PS00995 (ProSitePatterns);cd03337 (CDD);SSF48592 (SUPERFAMILY)	Chaperonins TCP-1 signature 2. (ProSitePatterns);TCP-1/cpn60 chaperonin family (Pfam);chap_CCT_gamma: T-complex protein 1, gamma subunit (TIGRFAM);consensus disorder prediction (MobiDBLite);Tailless complex polypeptide 1 (chaperone) signature (PRINTS);Chaperonins TCP-1 signature 1. (ProSitePatterns);Chaperonins TCP-1 signature 3. (ProSitePatterns);TCP1_gamma (CDD)	IPR027409 (Gene3D);IPR002194 (ProSitePatterns);IPR002423 (Pfam);IPR012719 (TIGRFAM);IPR027413 (Gene3D);IPR027409 (SUPERFAMILY);IPR017998 (PRINTS);IPR037290 (SUPERFAMILY);IPR012719 (CDD);IPR027413 (SUPERFAMILY)	GroEL-like apical domain superfamily (Gene3D);Chaperonin TCP-1, conserved site (ProSitePatterns);Chaperonin Cpn60/TCP-1 family (Pfam);T-complex protein 1, gamma subunit (TIGRFAM);GroEL-like equatorial domain superfamily (Gene3D);GroEL-like apical domain superfamily (SUPERFAMILY);Chaperone tailless complex polypeptide 1 (TCP-1) (PRINTS);Chaperonin Cpn60/TCP-1 domain superfamily (SUPERFAMILY);T-com…	0.718831	-1.39	0.000792501	KOG0364	Chaperonin complex component, TCP-1 gamma subunit (CCT3)	O			4081.Solyc05g056310.2.1	T-complex protein 1 subunit gamma	Gene	T-complex protein 1 subunit gamma	12	3	4	-1.39	0.000792501	0.718831
767	634	Gene.81777_TRINITY_DN53037_c7_g2_g.81777_m.81777	Gene.81777_TRINITY_DN53037_c7_g2_g.81777_m.81777	24.45	150.2	22860000	20550000	18520000	18900000	28430000	28870000	27180000	26620000	20210000	27770000	36	14	14	Carbamidomethylation; iTRAQ 8plex (K N-term); Deamidation (NQ)	33860	Gene.81777::TRINITY_DN53037_c7_g2::g.81777 ORF type:complete len:297 (+) TRINITY_DN53037_c7_g2:160-1050(+)	sly:101255475		protein BOBBER 1-like	C:GO:0005737; P:GO:0007275; F:GO:0051082; P:GO:0006457	C:cytoplasm; P:multicellular organism development; F:unfolded protein binding; P:protein folding	mobidb-lite (MobiDBLite);PS51203 (ProSiteProfiles);SSF49764 (SUPERFAMILY);PF04969 (Pfam);cd06467 (CDD);Coil (Coils);G3DSA:2.60.40.790 (Gene3D)	consensus disorder prediction (MobiDBLite);CS domain profile. (ProSiteProfiles);CS domain (Pfam);p23_NUDC_like (CDD)	IPR007052 (ProSiteProfiles);IPR008978 (SUPERFAMILY);IPR007052 (Pfam);IPR008978 (Gene3D)	CS domain (ProSiteProfiles);HSP20-like chaperone (SUPERFAMILY);CS domain (Pfam);HSP20-like chaperone (Gene3D)	0.727764	-1.37	0.00358922	KOG2265	Nuclear distribution protein NUDC	T			4081.Solyc03g083390.2.1	protein BOBBER 1-like	Gene	protein BOBBER 1-like	14	14	36	-1.37	0.00358922	0.727764
768	879	Gene.36101_TRINITY_DN44064_c1_g3_g.36101_m.36101	Gene.36101_TRINITY_DN44064_c1_g3_g.36101_m.36101	24.07	165.11	475600	457800	422700	385400	549400	669900	644200	546200	435400	602400	23	8	2	Carbamidomethylation; iTRAQ 8plex (K N-term)	16668	Gene.36101::TRINITY_DN44064_c1_g3::g.36101 ORF type:complete len:147 (+) TRINITY_DN44064_c1_g3:2199-2639(+)	sly:543938		UDP-arabinopyranose mutase 1	C:GO:0005829; F:GO:0052691; P:GO:0033356; C:GO:0005794	C:cytosol; F:UDP-arabinopyranose mutase activity; P:UDP-L-arabinose metabolic process; C:Golgi apparatus	PF03214 (Pfam)	Reversibly glycosylated polypeptide (Pfam)	IPR037595 (Pfam)	Reversibly glycosylated polypeptide family (Pfam)	0.722776	-1.38	0.00391742				sly00520	Amino sugar and nucleotide sugar metabolism	4081.Solyc05g012070.2.1	UDP-arabinopyranose mutase 1	Gene	UDP-arabinopyranose mutase 1	8	2	23	-1.38	0.00391742	0.722776
770	432	Gene.87049_TRINITY_DN52984_c2_g1_g.87049_m.87049	Gene.87049_TRINITY_DN52984_c2_g1_g.87049_m.87049	23.91	169.96	14540000	13200000	11960000	12090000	17300000	17830000	16900000	15920000	12970000	17010000	52	15	15	Carbamidomethylation; iTRAQ 8plex (K N-term)	35459	Gene.87049::TRINITY_DN52984_c2_g1::g.87049 ORF type:complete len:324 (-) TRINITY_DN52984_c2_g1:756-1727(-)	sly:101260525		ATP synthase subunit gamma, mitochondrial	C:GO:0045261; P:GO:0099132; P:GO:0015986; F:GO:0046933	C:proton-transporting ATP synthase complex, catalytic core F(1); P:ATP hydrolysis coupled cation transmembrane transport; P:ATP synthesis coupled proton transport; F:proton-transporting ATP synthase activity, rotational mechanism	PS00153 (ProSitePatterns);G3DSA:1.10.287.80 (Gene3D);SSF52943 (SUPERFAMILY);TIGR01146 (TIGRFAM);cd12151 (CDD);PR00126 (PRINTS);PF00231 (Pfam);PIRSF039089 (PIRSF);G3DSA:3.40.1380.10 (Gene3D)	ATP synthase gamma subunit signature. (ProSitePatterns);ATPsyn_F1gamma: ATP synthase F1, gamma subunit (TIGRFAM);F1-ATPase_gamma (CDD);ATP synthase gamma subunit signature (PRINTS);ATP synthase (Pfam)	IPR023632 (ProSitePatterns);IPR035968 (SUPERFAMILY);IPR000131 (TIGRFAM);IPR000131 (CDD);IPR000131 (PRINTS);IPR000131 (Pfam)	ATP synthase, F1 complex, gamma subunit conserved site (ProSitePatterns);ATP synthase, F1 complex, gamma subunit superfamily (SUPERFAMILY);ATP synthase, F1 complex, gamma subunit (TIGRFAM);ATP synthase, F1 complex, gamma subunit (CDD);ATP synthase, F1 complex, gamma subunit (PRINTS);ATP synthase, F1 complex, gamma subunit (Pfam)	0.762493	-1.31	0.00406443	KOG1531	F0F1-type ATP synthase, gamma subunit	C	sly01100;sly00190	Metabolic pathways;Oxidative phosphorylation	4081.Solyc03g115110.2.1	ATP synthase subunit gamma, mitochondrial	Gene	ATP synthase subunit gamma, mitochondrial	15	15	52	-1.31	0.00406443	0.762493
771	1011	Gene.71177_TRINITY_DN41379_c1_g1_g.71177_m.71177	Gene.71177_TRINITY_DN41379_c1_g1_g.71177_m.71177	27.53	183.39	14490000	13670000	12340000	12060000	18810000	18890000	16960000	16520000	13140000	17800000	86	9	9	iTRAQ 8plex (K N-term); Oxidation (M)	14225	Gene.71177::TRINITY_DN41379_c1_g1::g.71177 ORF type:complete len:133 (-) TRINITY_DN41379_c1_g1:204-602(-)	sly:101251235		nascent polypeptide-associated complex subunit alpha-like protein 1	C:GO:0005854; P:GO:0006448; F:GO:0003746; C:GO:0005840	C:nascent polypeptide-associated complex; P:regulation of translational elongation; F:translation elongation factor activity; C:ribosome	SM01407 (SMART);PS51151 (ProSiteProfiles);G3DSA:1.10.8.10 (Gene3D);PF01849 (Pfam);cd14358 (CDD)	NAC A/B domain profile. (ProSiteProfiles);NAC domain (Pfam);UBA_NAC_euk (CDD)	IPR002715 (SMART);IPR002715 (ProSiteProfiles);IPR002715 (Pfam)	Nascent polypeptide-associated complex NAC domain (SMART);Nascent polypeptide-associated complex NAC domain (ProSiteProfiles);Nascent polypeptide-associated complex NAC domain (Pfam)	0.738202	-1.35	0.00176604	KOG2239	Transcription factor containing NAC and TS-N domains	K			4081.Solyc10g081030.1.1	nascent polypeptide-associated complex subunit alpha-like protein 1	Gene	nascent polypeptide-associated complex subunit alpha-like protein 1	9	9	86	-1.35	0.00176604	0.738202
778	1632	Gene.44902_TRINITY_DN46190_c2_g5_g.44902_m.44902	Gene.44902_TRINITY_DN46190_c2_g5_g.44902_m.44902	26.75	153.81	9338000	8771000	8011000	8085000	12180000	11970000	10730000	10360000	8580000	11340000	65	6	6	iTRAQ 8plex (K N-term)	12589	Gene.44902::TRINITY_DN46190_c2_g5::g.44902 ORF type:5prime_partial len:114 (+) TRINITY_DN46190_c2_g5:2-343(+)	sly:101261744		endo-1,3;1,4-beta-D-glucanase-like isoform X1	F:GO:0016787	F:hydrolase activity	G3DSA:3.40.50.1820 (Gene3D);PF01738 (Pfam);SSF53474 (SUPERFAMILY)	Dienelactone hydrolase family (Pfam)	IPR029058 (Gene3D);IPR002925 (Pfam);IPR029058 (SUPERFAMILY)	Alpha/Beta hydrolase fold (Gene3D);Dienelactone hydrolase (Pfam);Alpha/Beta hydrolase fold (SUPERFAMILY)	0.756614	-1.32	0.00211349	KOG3043	Predicted hydrolase related to dienelactone hydrolase	R			4081.Solyc01g080230.2.1	endo-1,3;1,4-beta-D-glucanase-like isoform X1	Gene	endo-1,3;1,4-beta-D-glucanase-like isoform X1	6	6	65	-1.32	0.00211349	0.756614
792	632	Gene.38741_TRINITY_DN50655_c2_g3_g.38741_m.38741	Gene.38741_TRINITY_DN50655_c2_g3_g.38741_m.38741	22.14	207.79	3249000	2708000	2677000	2755000	3851000	3911000	3845000	3783000	2864000	3854000	22	10	5	iTRAQ 8plex (K N-term)	43546	Gene.38741::TRINITY_DN50655_c2_g3::g.38741 ORF type:complete len:398 (+) TRINITY_DN50655_c2_g3:230-1423(+)	sly:101256147		pyruvate kinase 1, cytosolic-like	F:GO:0000287; F:GO:0004743; P:GO:0006094; F:GO:0030955; C:GO:0005737; P:GO:0006096; P:GO:0006144; F:GO:0016301; P:GO:0015976	F:magnesium ion binding; F:pyruvate kinase activity; P:gluconeogenesis; F:potassium ion binding; C:cytoplasm; P:glycolytic process; P:purine nucleobase metabolic process; F:kinase activity; P:carbon utilization	G3DSA:3.20.20.60 (Gene3D);SSF51621 (SUPERFAMILY);PR01050 (PRINTS);TIGR01064 (TIGRFAM);PF00224 (Pfam);SSF50800 (SUPERFAMILY)	Pyruvate kinase family signature (PRINTS);pyruv_kin: pyruvate kinase (TIGRFAM);Pyruvate kinase, barrel domain (Pfam)	IPR015813 (SUPERFAMILY);IPR001697 (PRINTS);IPR001697 (TIGRFAM);IPR015793 (Pfam);IPR011037 (SUPERFAMILY)	Pyruvate/Phosphoenolpyruvate kinase-like domain superfamily (SUPERFAMILY);Pyruvate kinase (PRINTS);Pyruvate kinase (TIGRFAM);Pyruvate kinase, barrel (Pfam);Pyruvate kinase-like, insert domain superfamily (SUPERFAMILY)	0.743124	-1.35	0.00610942	KOG2323	Pyruvate kinase	G	sly01100;sly01110;sly01200;sly01230;sly00010;sly00620;sly00230	Metabolic pathways;Biosynthesis of secondary metabolites;Carbon metabolism;Biosynthesis of amino acids;Glycolysis / Gluconeogenesis;Pyruvate metabolism;Purine metabolism	4081.Solyc11g007690.1.1	pyruvate kinase 1, cytosolic-like	Gene	pyruvate kinase 1, cytosolic-like	10	5	22	-1.35	0.00610942	0.743124
796	508	Gene.16421_TRINITY_DN52259_c0_g2_g.16421_m.16421	Gene.16421_TRINITY_DN52259_c0_g2_g.16421_m.16421	23.9	178.22	555000	525200	395600	441500	788100	856600	651300	723900	479300	755000	13	12	3	iTRAQ 8plex (K N-term); Deamidation (NQ)	38441	Gene.16421::TRINITY_DN52259_c0_g2::g.16421 ORF type:complete len:359 (-) TRINITY_DN52259_c0_g2:298-1374(-)	sly:101258422		mitochondrial phosphate carrier protein 3, mitochondrial-like	F:GO:0015114; P:GO:0006839; P:GO:0009651; C:GO:0016021; C:GO:0005743; P:GO:0035435	F:phosphate ion transmembrane transporter activity; P:mitochondrial transport; P:response to salt stress; C:integral component of membrane; C:mitochondrial inner membrane; P:phosphate ion transmembrane transport	PS50920 (ProSiteProfiles);G3DSA:1.50.40.10 (Gene3D);PF00153 (Pfam);SSF103506 (SUPERFAMILY)	Solute carrier (Solcar) repeat profile. (ProSiteProfiles);Mitochondrial carrier protein (Pfam)	IPR018108 (ProSiteProfiles);IPR023395 (Gene3D);IPR018108 (Pfam);IPR023395 (SUPERFAMILY)	Mitochondrial substrate/solute carrier (ProSiteProfiles);Mitochondrial carrier domain superfamily (Gene3D);Mitochondrial substrate/solute carrier (Pfam);Mitochondrial carrier domain superfamily (SUPERFAMILY)	0.634834	-1.58	0.0040738	KOG0767	Mitochondrial phosphate carrier protein	C			4081.Solyc02g094470.2.1	mitochondrial phosphate carrier protein 3, mitochondrial-like	Gene	mitochondrial phosphate carrier protein 3, mitochondrial-like	12	3	13	-1.58	0.0040738	0.634834
803	2521	Gene.47500_TRINITY_DN45372_c1_g5_g.47500_m.47500	Gene.47500_TRINITY_DN45372_c1_g5_g.47500_m.47500	27.64	130.98	4798000	4546000	4231000	4100000	6301000	6259000	5586000	5399000	4419000	5886000	38	4	3	Carbamidomethylation; iTRAQ 8plex (K N-term); Oxidation (M); Deamidation (NQ)	16522	Gene.47500::TRINITY_DN45372_c1_g5::g.47500 ORF type:complete len:149 (-) TRINITY_DN45372_c1_g5:184-630(-)	sly:100303774	UBC	ubiquitin-conjugating enzyme E2-17 kDa	F:GO:0004842; F:GO:0005524; P:GO:0016567	F:ubiquitin-protein transferase activity; F:ATP binding; P:protein ubiquitination	PS00183 (ProSitePatterns);G3DSA:3.10.110.10 (Gene3D);PF00179 (Pfam);SM00212 (SMART);PS50127 (ProSiteProfiles);cd00195 (CDD);SSF54495 (SUPERFAMILY)	Ubiquitin-conjugating enzymes active site. (ProSitePatterns);Ubiquitin-conjugating enzyme (Pfam);Ubiquitin-conjugating enzymes family profile. (ProSiteProfiles);UBCc (CDD)	IPR023313 (ProSitePatterns);IPR016135 (Gene3D);IPR000608 (Pfam);IPR000608 (ProSiteProfiles);IPR000608 (CDD);IPR016135 (SUPERFAMILY)	Ubiquitin-conjugating enzyme, active site (ProSitePatterns);Ubiquitin-conjugating enzyme/RWD-like (Gene3D);Ubiquitin-conjugating enzyme E2 (Pfam);Ubiquitin-conjugating enzyme E2 (ProSiteProfiles);Ubiquitin-conjugating enzyme E2 (CDD);Ubiquitin-conjugating enzyme/RWD-like (SUPERFAMILY)	0.750765	-1.33	0.00172187	KOG0417	Ubiquitin-protein ligase	O	sly04141;sly04120	Protein processing in endoplasmic reticulum;Ubiquitin mediated proteolysis	4081.Solyc12g056100.1.1	ubiquitin-conjugating enzyme E2-17 kDa	Gene	ubiquitin-conjugating enzyme E2-17 kDa	4	3	38	-1.33	0.00172187	0.750765
832	1416	Gene.44752_TRINITY_DN44952_c0_g3_g.44752_m.44752	Gene.44752_TRINITY_DN44952_c0_g3_g.44752_m.44752	20.17	151.37	2040000	2001000	1685000	1622000	2612000	2487000	2397000	2340000	1837000	2459000	9	6	2	iTRAQ 8plex (K N-term); Deamidation (NQ)	36349	Gene.44752::TRINITY_DN44952_c0_g3::g.44752 ORF type:5prime_partial len:340 (-) TRINITY_DN44952_c0_g3:240-1259(-)	sly:101246286		triosephosphate isomerase, chloroplastic	P:GO:0006094; P:GO:0006020; P:GO:0046486; P:GO:0006096; P:GO:0046166; F:GO:0004807; P:GO:0006013; C:GO:0005829; P:GO:0019563; P:GO:0006000; P:GO:0015976	P:gluconeogenesis; P:inositol metabolic process; P:glycerolipid metabolic process; P:glycolytic process; P:glyceraldehyde-3-phosphate biosynthetic process; F:triose-phosphate isomerase activity; P:mannose metabolic process; C:cytosol; P:glycerol catabolic process; P:fructose metabolic process; P:carbon utilization	G3DSA:3.20.20.70 (Gene3D);SSF51351 (SUPERFAMILY);PS00171 (ProSitePatterns);TIGR00419 (TIGRFAM);MF_00147_B (Hamap);cd00311 (CDD);PS51440 (ProSiteProfiles);PF00121 (Pfam)	Triosephosphate isomerase active site. (ProSitePatterns);tim: triose-phosphate isomerase (TIGRFAM);Triosephosphate isomerase [tpiA]. (Hamap);TIM (CDD);Triosephosphate isomerase (TIM) family profile. (ProSiteProfiles);Triosephosphate isomerase (Pfam)	IPR013785 (Gene3D);IPR035990 (SUPERFAMILY);IPR020861 (ProSitePatterns);IPR000652 (TIGRFAM);IPR022896 (Hamap);IPR000652 (CDD);IPR000652 (ProSiteProfiles);IPR000652 (Pfam)	Aldolase-type TIM barrel (Gene3D);Triosephosphate isomerase superfamily (SUPERFAMILY);Triosephosphate isomerase, active site (ProSitePatterns);Triosephosphate isomerase (TIGRFAM);Triosephosphate isomerase, bacterial/eukaryotic (Hamap);Triosephosphate isomerase (CDD);Triosephosphate isomerase (ProSiteProfiles);Triosephosphate isomerase (Pfam)	0.747052	-1.34	0.00961612	KOG1643	Triosephosphate isomerase	G	sly00562;sly01100;sly01110;sly00710;sly01200;sly01230;sly00010;sly00051	Inositol phosphate metabolism;Metabolic pathways;Biosynthesis of secondary metabolites;Carbon fixation in photosynthetic organisms;Carbon metabolism;Biosynthesis of amino acids;Glycolysis / Gluconeogenesis;Fructose and mannose metabolism	4081.Solyc01g111120.2.1	triosephosphate isomerase, chloroplastic	Gene	triosephosphate isomerase, chloroplastic	6	2	9	-1.34	0.00961612	0.747052
838	877	Gene.48469_TRINITY_DN52496_c0_g1_g.48469_m.48469	Gene.48469_TRINITY_DN52496_c0_g1_g.48469_m.48469	31.36	179.47	626200	560900	562900	525600	800400	783600	707700	790200	568900	770500	7	8	2	iTRAQ 8plex (K N-term); Oxidation (M); Deamidation (NQ)	49024	Gene.48469::TRINITY_DN52496_c0_g1::g.48469 ORF type:complete len:466 (+) TRINITY_DN52496_c0_g1:102-1499(+)	sly:101255924		3-ketoacyl-CoA thiolase 2, peroxisomal	F:GO:0016747; P:GO:0008152	F:transferase activity, transferring acyl groups other than amino-acyl groups; P:metabolic process	PF02803 (Pfam);PS00737 (ProSitePatterns);PF00108 (Pfam);G3DSA:3.40.47.10 (Gene3D);SSF53901 (SUPERFAMILY);PS00098 (ProSitePatterns);cd00751 (CDD);TIGR01930 (TIGRFAM);PS00099 (ProSitePatterns)	Thiolase, C-terminal domain (Pfam);Thiolases signature 2. (ProSitePatterns);Thiolase, N-terminal domain (Pfam);Thiolases acyl-enzyme intermediate signature. (ProSitePatterns);thiolase (CDD);AcCoA-C-Actrans: acetyl-CoA C-acyltransferase (TIGRFAM);Thiolases active site. (ProSitePatterns)	IPR020617 (Pfam);IPR020613 (ProSitePatterns);IPR020616 (Pfam);IPR016039 (Gene3D);IPR016039 (SUPERFAMILY);IPR020615 (ProSitePatterns);IPR002155 (CDD);IPR002155 (TIGRFAM);IPR020610 (ProSitePatterns)	Thiolase, C-terminal (Pfam);Thiolase, conserved site (ProSitePatterns);Thiolase, N-terminal (Pfam);Thiolase-like (Gene3D);Thiolase-like (SUPERFAMILY);Thiolase, acyl-enzyme intermediate active site (ProSitePatterns);Thiolase (CDD);Thiolase (TIGRFAM);Thiolase, active site (ProSitePatterns)	0.738352	-1.35	0.000731139	KOG1389	3-oxoacyl CoA thiolase	I	sly01100;sly01110;sly00071;sly00280;sly01212;sly01040;sly04146;sly00592	Metabolic pathways;Biosynthesis of secondary metabolites;Fatty acid degradation;Valine, leucine and isoleucine degradation;Fatty acid metabolism;Biosynthesis of unsaturated fatty acids;Peroxisome;alpha-Linolenic acid metabolism	4081.Solyc09g091470.2.1	3-ketoacyl-CoA thiolase 2, peroxisomal	Gene	3-ketoacyl-CoA thiolase 2, peroxisomal	8	2	7	-1.35	0.000731139	0.738352
846	603	Gene.75070_TRINITY_DN51973_c1_g1_g.75070_m.75070	Gene.75070_TRINITY_DN51973_c1_g1_g.75070_m.75070	26.53	174.65	9800000	9177000	8328000	8669000	11500000	11930000	12200000	11580000	8994000	11820000	29	9	8	iTRAQ 8plex (K N-term); Deamidation (NQ)	44510	Gene.75070::TRINITY_DN51973_c1_g1::g.75070 ORF type:complete len:415 (-) TRINITY_DN51973_c1_g1:354-1598(-)	sly:101246417		phosphoribosylformylglycinamidine cyclo-ligase, chloroplastic/mitochondrial	C:GO:0005737; P:GO:0006189; P:GO:0006144; F:GO:0004641	C:cytoplasm; P:'de novo' IMP biosynthetic process; P:purine nucleobase metabolic process; F:phosphoribosylformylglycinamidine cyclo-ligase activity	cd02196 (CDD);SSF56042 (SUPERFAMILY);SSF55326 (SUPERFAMILY);G3DSA:3.30.1330.10 (Gene3D);PF02769 (Pfam);TIGR00878 (TIGRFAM);G3DSA:3.90.650.10 (Gene3D);PF00586 (Pfam);MF_00741 (Hamap)	PurM (CDD);AIR synthase related protein, C-terminal domain (Pfam);purM: phosphoribosylformylglycinamidine cyclo-ligase (TIGRFAM);AIR synthase related protein, N-terminal domain (Pfam);Phosphoribosylformylglycinamidine cyclo-ligase [purM]. (Hamap)	IPR004733 (CDD);IPR036676 (SUPERFAMILY);IPR036921 (SUPERFAMILY);IPR036921 (Gene3D);IPR010918 (Pfam);IPR004733 (TIGRFAM);IPR036676 (Gene3D);IPR016188 (Pfam);IPR004733 (Hamap)	Phosphoribosylformylglycinamidine cyclo-ligase (CDD);PurM-like, C-terminal domain superfamily (SUPERFAMILY);PurM-like, N-terminal domain superfamily (SUPERFAMILY);PurM-like, N-terminal domain superfamily (Gene3D);PurM-like, C-terminal domain (Pfam);Phosphoribosylformylglycinamidine cyclo-ligase (TIGRFAM);PurM-like, C-terminal domain superfamily (Gene3D);PurM-like, N-terminal domain (Pfam);Phospho…	0.760914	-1.31	0.00222331	KOG0237	Glycinamide ribonucleotide synthetase (GARS)/Aminoimidazole ribonucleotide synthetase (AIRS)	F	sly01100;sly01110;sly00230	Metabolic pathways;Biosynthesis of secondary metabolites;Purine metabolism	4081.Solyc04g058090.2.1	phosphoribosylformylglycinamidine cyclo-ligase, chloroplastic/mitochondrial	Gene	phosphoribosylformylglycinamidine cyclo-ligase, chloroplastic/mitochondrial	9	8	29	-1.31	0.00222331	0.760914
861	349	Gene.64985_TRINITY_DN44359_c1_g2_g.64985_m.64985	Gene.64985_TRINITY_DN44359_c1_g2_g.64985_m.64985	26.44	168.46	9650000	8645000	8132000	8254000	11770000	12350000	10600000	10750000	8670000	11370000	47	13	13	Carbamidomethylation; iTRAQ 8plex (K N-term); Deamidation (NQ)	42379	Gene.64985::TRINITY_DN44359_c1_g2::g.64985 ORF type:complete len:391 (-) TRINITY_DN44359_c1_g2:2259-3431(-)	sly:101263355		protein EARLY-RESPONSIVE TO DEHYDRATION 7, chloroplastic-like			PF06911 (Pfam);mobidb-lite (MobiDBLite)	Senescence-associated protein (Pfam);consensus disorder prediction (MobiDBLite)	IPR009686 (Pfam)	Senescence/spartin-associated (Pfam)	0.762533	-1.31	0.00226986				sly04144	Endocytosis	4081.Solyc01g111440.2.1	protein EARLY-RESPONSIVE TO DEHYDRATION 7, chloroplastic-like	Gene	protein EARLY-RESPONSIVE TO DEHYDRATION 7, chloroplastic-like	13	13	47	-1.31	0.00226986	0.762533
876	1196	Gene.14497_TRINITY_DN49438_c2_g11_g.14497_m.14497	Gene.14497_TRINITY_DN49438_c2_g11_g.14497_m.14497	20.8	183.12	3535000	3095000	2758000	2806000	4031000	4151000	4340000	4235000	3058000	4189000	77	7	7	iTRAQ 8plex (K N-term); Oxidation (M); Deamidation (NQ)	14717	Gene.14497::TRINITY_DN49438_c2_g11::g.14497 ORF type:complete len:138 (+) TRINITY_DN49438_c2_g11:297-710(+)	sly:101259215		two-component response regulator ARR22-like	P:GO:0000160; C:GO:0016020	P:phosphorelay signal transduction system; C:membrane	PF00072 (Pfam);cd00156 (CDD);PS50110 (ProSiteProfiles);SSF52172 (SUPERFAMILY);SM00448 (SMART);G3DSA:3.40.50.2300 (Gene3D)	Response regulator receiver domain (Pfam);REC (CDD);Response regulatory domain profile. (ProSiteProfiles)	IPR001789 (Pfam);IPR001789 (CDD);IPR001789 (ProSiteProfiles);IPR011006 (SUPERFAMILY);IPR001789 (SMART)	Signal transduction response regulator, receiver domain (Pfam);Signal transduction response regulator, receiver domain (CDD);Signal transduction response regulator, receiver domain (ProSiteProfiles);CheY-like superfamily (SUPERFAMILY);Signal transduction response regulator, receiver domain (SMART)	0.730007	-1.37	0.00831764	KOG0519	Sensory transduction histidine kinase	T			4081.Solyc11g071630.1.1	two-component response regulator ARR22-like	Gene	two-component response regulator ARR22-like	7	7	77	-1.37	0.00831764	0.730007
896	830	Gene.82555_TRINITY_DN50262_c5_g5_g.82555_m.82555	Gene.82555_TRINITY_DN50262_c5_g5_g.82555_m.82555	21.82	147.85	7477000	6557000	6043000	5960000	8481000	9202000	8866000	8649000	6518000	8799000	32	9	8	iTRAQ 8plex (K N-term)	29497	Gene.82555::TRINITY_DN50262_c5_g5::g.82555 ORF type:complete len:277 (-) TRINITY_DN50262_c5_g5:342-1172(-)	sly:101260681		mitochondrial outer membrane protein porin 2-like	F:GO:0008308; P:GO:0098656; C:GO:0005741	F:voltage-gated anion channel activity; P:anion transmembrane transport; C:mitochondrial outer membrane	PF01459 (Pfam);G3DSA:2.40.160.10 (Gene3D);cd07306 (CDD)	Eukaryotic porin (Pfam);Porin3_VDAC (CDD)	IPR027246 (Pfam)	Eukaryotic porin/Tom40 (Pfam)	0.740766	-1.35	0.00657658	KOG3126	Porin/voltage-dependent anion-selective channel protein	P			4081.Solyc02g092440.2.1	mitochondrial outer membrane protein porin 2-like	Gene	mitochondrial outer membrane protein porin 2-like	9	8	32	-1.35	0.00657658	0.740766
927	4222	Gene.17215_TRINITY_DN52217_c0_g1_g.17215_m.17215	Gene.17215_TRINITY_DN52217_c0_g1_g.17215_m.17215	23.67	139.44	4491000	3908000	3563000	3976000	5470000	5530000	4961000	5104000	3984000	5266000	19	3	2	iTRAQ 8plex (K N-term); Deamidation (NQ)	11938	Gene.17215::TRINITY_DN52217_c0_g1::g.17215 ORF type:complete len:112 (-) TRINITY_DN52217_c0_g1:1752-2087(-)	sly:101260072		aspartate aminotransferase, cytoplasmic	F:GO:0030170; P:GO:0009094; F:GO:0080130; P:GO:0006560; P:GO:0006571; P:GO:0010150; P:GO:0006531; F:GO:0004069; P:GO:0006534; C:GO:0009536; P:GO:0006522; P:GO:0009821; C:GO:0005777; P:GO:0006107; P:GO:0006525; P:GO:0006536; P:GO:0000162; C:GO:0016020; P:GO:0015976	F:pyridoxal phosphate binding; P:L-phenylalanine biosynthetic process; F:L-phenylalanine:2-oxoglutarate aminotransferase activity; P:proline metabolic process; P:tyrosine biosynthetic process; P:leaf senescence; P:aspartate metabolic process; F:L-aspartate:2-oxoglutarate aminotransferase activity; P:cysteine metabolic process; C:plastid; P:alanine metabolic process; P:alkaloid biosynthetic proces…	mobidb-lite (MobiDBLite);G3DSA:3.90.1150.10 (Gene3D)	consensus disorder prediction (MobiDBLite)	IPR015422 (Gene3D)	Pyridoxal phosphate-dependent transferase, subdomain 2 (Gene3D)	0.756551	-1.32	0.00429536	KOG1411	Aspartate aminotransferase/Glutamic oxaloacetic transaminase AAT1/GOT2	E	sly01100;sly01110;sly00360;sly00710;sly01200;sly01230;sly00330;sly00270;sly00220;sly00250;sly01210;sly00350;sly00400;sly00950;sly00960	Metabolic pathways;Biosynthesis of secondary metabolites;Phenylalanine metabolism;Carbon fixation in photosynthetic organisms;Carbon metabolism;Biosynthesis of amino acids;Arginine and proline metabolism;Cysteine and methionine metabolism;Arginine biosynthesis;Alanine, aspartate and glutamate metabolism;2-Oxocarboxylic acid metabolism;Tyrosine metabolism;Phenylalanine, tyrosine and tryptophan bio…	4081.Solyc08g068330.2.1	aspartate aminotransferase, cytoplasmic	Gene	aspartate aminotransferase, cytoplasmic	3	2	19	-1.32	0.00429536	0.756551
934	488	Gene.5868_TRINITY_DN44740_c6_g1_g.5868_m.5868	Gene.5868_TRINITY_DN44740_c6_g1_g.5868_m.5868	22.75	175.63	11030000	9182000	9172000	8634000	13320000	13980000	11960000	11750000	9504000	12750000	31	10	10	Carbamidomethylation; iTRAQ 8plex (K N-term); Deamidation (NQ)	46561	Gene.5868::TRINITY_DN44740_c6_g1::g.5868 ORF type:5prime_partial len:407 (-) TRINITY_DN44740_c6_g1:1367-2587(-)	sly:101267619		26S proteasome non-ATPase regulatory subunit 6 homolog	P:GO:0043161; F:GO:0005515; P:GO:0050790; C:GO:0000502; F:GO:0030234	P:proteasome-mediated ubiquitin-dependent protein catabolic process; F:protein binding; P:regulation of catalytic activity; C:proteasome complex; F:enzyme regulator activity	SM00753 (SMART);G3DSA:1.10.10.10 (Gene3D);PF10602 (Pfam);PF01399 (Pfam);SM00088 (SMART);SSF46785 (SUPERFAMILY);Coil (Coils)	motif in proteasome subunits, Int-6, Nip-1 and TRIP-15 (SMART);26S proteasome subunit RPN7 (Pfam);PCI domain (Pfam)	IPR036388 (Gene3D);IPR019585 (Pfam);IPR000717 (Pfam);IPR000717 (SMART);IPR036390 (SUPERFAMILY)	Winged helix-like DNA-binding domain superfamily (Gene3D);26S proteasome regulatory subunit Rpn7/COP9 signalosome complex subunit 1 (Pfam);Proteasome component (PCI) domain (Pfam);Proteasome component (PCI) domain (SMART);Winged helix DNA-binding domain superfamily (SUPERFAMILY)	0.745412	-1.34	0.00530884	KOG0687	26S proteasome regulatory complex, subunit RPN7/PSMD6	O	sly03050	Proteasome	4081.Solyc07g009140.2.1	26S proteasome non-ATPase regulatory subunit 6 homolog	Gene	26S proteasome non-ATPase regulatory subunit 6 homolog	10	10	31	-1.34	0.00530884	0.745412
938	618	Gene.77491_TRINITY_DN45562_c3_g6_g.77491_m.77491	Gene.77491_TRINITY_DN45562_c3_g6_g.77491_m.77491	24.26	196.33	7431000	6707000	6051000	6179000	9857000	9412000	8297000	8146000	6633000	8933000	66	10	10	Carbamidomethylation; iTRAQ 8plex (K N-term); Deamidation (NQ)	25700	Gene.77491::TRINITY_DN45562_c3_g6::g.77491 ORF type:complete len:239 (+) TRINITY_DN45562_c3_g6:244-960(+)	sly:101258686		aspartate-semialdehyde dehydrogenase	C:GO:0009570; P:GO:0009086; P:GO:0009097; P:GO:0009089; P:GO:0009088; F:GO:0004073; P:GO:0006563; F:GO:0046983; P:GO:0006544; F:GO:0003942; F:GO:0050661; F:GO:0051287; P:GO:0000051; C:GO:0005739; P:GO:0055114	C:chloroplast stroma; P:methionine biosynthetic process; P:isoleucine biosynthetic process; P:lysine biosynthetic process via diaminopimelate; P:threonine biosynthetic process; F:aspartate-semialdehyde dehydrogenase activity; P:L-serine metabolic process; F:protein dimerization activity; P:glycine metabolic process; F:N-acetyl-gamma-glutamyl-phosphate reductase activity; F:NADP binding; F:NAD bin…	SM00859 (SMART);PF01118 (Pfam);G3DSA:3.30.360.10 (Gene3D);PF02774 (Pfam);G3DSA:3.40.50.720 (Gene3D);SSF51735 (SUPERFAMILY)	Semialdehyde dehydrogenase, NAD binding domain (Pfam);Semialdehyde dehydrogenase, dimerisation domain (Pfam)	IPR000534 (SMART);IPR000534 (Pfam);IPR012280 (Pfam);IPR036291 (SUPERFAMILY)	Semialdehyde dehydrogenase, NAD-binding (SMART);Semialdehyde dehydrogenase, NAD-binding (Pfam);Semialdehyde dehydrogenase, dimerisation domain (Pfam);NAD(P)-binding domain superfamily (SUPERFAMILY)	0.742528	-1.35	0.00374973	KOG4777	Aspartate-semialdehyde dehydrogenase	E	sly01100;sly01110;sly01230;sly00270;sly00260;sly01210;sly00261;sly00300	Metabolic pathways;Biosynthesis of secondary metabolites;Biosynthesis of amino acids;Cysteine and methionine metabolism;Glycine, serine and threonine metabolism;2-Oxocarboxylic acid metabolism;Monobactam biosynthesis;Lysine biosynthesis	4081.Solyc01g005250.2.1	aspartate-semialdehyde dehydrogenase	Gene	aspartate-semialdehyde dehydrogenase	10	10	66	-1.35	0.00374973	0.742528
941	1219	Gene.28072_TRINITY_DN53712_c3_g2_g.28072_m.28072	Gene.28072_TRINITY_DN53712_c3_g2_g.28072_m.28072	25.64	132.73	5439000	5716000	4637000	4499000	8566000	8645000	6814000	7021000	5073000	7761000	45	6	4	Carbamidomethylation; iTRAQ 8plex (K N-term); Deamidation (NQ)	16770	Gene.28072::TRINITY_DN53712_c3_g2::g.28072 ORF type:5prime_partial len:149 (+) TRINITY_DN53712_c3_g2:1-447(+)	sly:101252947		mitochondrial amidoxime reducing component 2-like	F:GO:0030170; F:GO:0003824; F:GO:0030151	F:pyridoxal phosphate binding; F:catalytic activity; F:molybdenum ion binding	G3DSA:2.40.33.20 (Gene3D);SSF141673 (SUPERFAMILY);PF03476 (Pfam)	MOSC N-terminal beta barrel domain (Pfam)	IPR005303 (Pfam)	MOSC, N-terminal beta barrel (Pfam)	0.653653	-1.53	0.00272898	KOG2362	Uncharacterized Fe-S protein	R			4081.Solyc02g081880.2.1	mitochondrial amidoxime reducing component 2-like	Gene	mitochondrial amidoxime reducing component 2-like	6	4	45	-1.53	0.00272898	0.653653
947	1236	Gene.10105_TRINITY_DN44727_c0_g1_g.10105_m.10105	Gene.10105_TRINITY_DN44727_c0_g1_g.10105_m.10105	26.47	177.77	5275000	5051000	4796000	5030000	6769000	7418000	6209000	6369000	5038000	6692000	39	6	4	iTRAQ 8plex (K N-term); Oxidation (M)	16576	Gene.10105::TRINITY_DN44727_c0_g1::g.10105 ORF type:complete len:147 (-) TRINITY_DN44727_c0_g1:1766-2206(-)	sly:101266649		xylose isomerase	C:GO:0005737; F:GO:0009045; F:GO:0046872; P:GO:0006098; C:GO:0016021; P:GO:0006013; P:GO:0006000; P:GO:0042732	C:cytoplasm; F:xylose isomerase activity; F:metal ion binding; P:pentose-phosphate shunt; C:integral component of membrane; P:mannose metabolic process; P:fructose metabolic process; P:D-xylose metabolic process	PS51415 (ProSiteProfiles);SSF51658 (SUPERFAMILY);G3DSA:3.20.20.150 (Gene3D)	Xylose isomerase family profile. (ProSiteProfiles)	IPR001998 (ProSiteProfiles);IPR036237 (SUPERFAMILY)	Xylose isomerase (ProSiteProfiles);Xylose isomerase-like superfamily (SUPERFAMILY)	0.752839	-1.33	0.00225424				sly01100;sly00040;sly00051	Metabolic pathways;Pentose and glucuronate interconversions;Fructose and mannose metabolism	4081.Solyc07g006650.2.1	xylose isomerase	Gene	xylose isomerase	6	4	39	-1.33	0.00225424	0.752839
997	1875	Gene.88632_TRINITY_DN45890_c1_g2_g.88632_m.88632	Gene.88632_TRINITY_DN45890_c1_g2_g.88632_m.88632	25.63	148.47	2575000	2461000	2108000	2148000	3407000	3437000	2845000	3172000	2323000	3215000	29	4	2	iTRAQ 8plex (K N-term); Deamidation (NQ)	12793	Gene.88632::TRINITY_DN45890_c1_g2::g.88632 ORF type:3prime_partial len:110 (-) TRINITY_DN45890_c1_g2:2-328(-)	sly:101255395		heat shock protein 90-5, chloroplastic	F:GO:0005524; F:GO:0051082; P:GO:0006457; P:GO:0006950	F:ATP binding; F:unfolded protein binding; P:protein folding; P:response to stress	SSF54211 (SUPERFAMILY);PF00183 (Pfam)	Hsp90 protein (Pfam)	IPR020568 (SUPERFAMILY);IPR001404 (Pfam)	Ribosomal protein S5 domain 2-type fold (SUPERFAMILY);Heat shock protein Hsp90 family (Pfam)	0.722551	-1.38	0.00273527	KOG0019	Molecular chaperone (HSP90 family)	O	sly04141;sly04626	Protein processing in endoplasmic reticulum;Plant-pathogen interaction	4081.Solyc05g010670.2.1	heat shock protein 90-5, chloroplastic	Gene	heat shock protein 90-5, chloroplastic	4	2	29	-1.38	0.00273527	0.722551
998	822	Gene.3569_TRINITY_DN47389_c1_g1_g.3569_m.3569	Gene.3569_TRINITY_DN47389_c1_g1_g.3569_m.3569	25.08	148.65	6641000	6085000	5483000	5542000	8264000	8364000	7969000	7708000	5938000	8076000	39	9	6	iTRAQ 8plex (K N-term)	15831	Gene.3569::TRINITY_DN47389_c1_g1::g.3569 ORF type:3prime_partial len:138 (+) TRINITY_DN47389_c1_g1:390-800(+)	sly:101245168		ATP synthase subunit d, mitochondrial	C:GO:0000276; F:GO:0015078; P:GO:0015986	C:mitochondrial proton-transporting ATP synthase complex, coupling factor F(o); F:hydrogen ion transmembrane transporter activity; P:ATP synthesis coupled proton transport	Coil (Coils);SSF161065 (SUPERFAMILY);PD968187 (ProDom);PF05873 (Pfam)	BETA-DEFENSIN ANTIBIOTIC PRECURSOR ANTIMICROBIAL DEFENSIN BETA SIGNAL DEFENSIN BD-32 DEFB-32 (ProDom);ATP synthase D chain, mitochondrial (ATP5H) (Pfam)	IPR036228 (SUPERFAMILY);IPR008689 (Pfam)	ATP synthase, F0 complex, subunit D superfamily, mitochondrial (SUPERFAMILY);ATP synthase, F0 complex, subunit D, mitochondrial (Pfam)	0.735265	-1.36	0.00310456	KOG3366	Mitochondrial F1F0-ATP synthase, subunit d/ATP7	C	sly01100;sly00190	Metabolic pathways;Oxidative phosphorylation	4081.Solyc11g072450.1.1	ATP synthase subunit d, mitochondrial	Gene	ATP synthase subunit d, mitochondrial	9	6	39	-1.36	0.00310456	0.735265
1010	530	Gene.1149_TRINITY_DN46773_c0_g2_g.1149_m.1149	Gene.1149_TRINITY_DN46773_c0_g2_g.1149_m.1149	22.7	185.69	15030000	14720000	13160000	12900000	19910000	20110000	17250000	16500000	13950000	18440000	21	12	9	Carbamidomethylation; iTRAQ 8plex (K N-term)	56160	Gene.1149::TRINITY_DN46773_c0_g2::g.1149 ORF type:complete len:491 (-) TRINITY_DN46773_c0_g2:1450-2922(-)	sly:101055609	sir	sulfite reductase [ferredoxin], chloroplastic-like	F:GO:0050311; P:GO:0019419; P:GO:0006355; F:GO:0016002; F:GO:0051539; F:GO:0020037	F:sulfite reductase (ferredoxin) activity; P:sulfate reduction; P:regulation of transcription, DNA-templated; F:sulfite reductase activity; F:4 iron, 4 sulfur cluster binding; F:heme binding	SSF55124 (SUPERFAMILY);PF03460 (Pfam);G3DSA:3.30.413.10 (Gene3D);TIGR02042 (TIGRFAM);SSF56014 (SUPERFAMILY);PF01077 (Pfam)	Nitrite/Sulfite reductase ferredoxin-like half domain (Pfam);sir: sulfite reductase, ferredoxin dependent (TIGRFAM);Nitrite and sulphite reductase 4Fe-4S domain (Pfam)	IPR036136 (SUPERFAMILY);IPR005117 (Pfam);IPR011787 (TIGRFAM);IPR006067 (Pfam)	Nitrite/Sulfite reductase ferredoxin-like domain superfamily (SUPERFAMILY);Nitrite/Sulfite reductase ferredoxin-like domain (Pfam);Sulphite reductase, ferredoxin dependent (TIGRFAM);Nitrite/sulphite reductase 4Fe-4S domain (Pfam)	0.756508	-1.32	0.00537032	KOG0560	Sulfite reductase (ferredoxin)	P	sly01100;sly00920	Metabolic pathways;Sulfur metabolism	4081.Solyc11g065620.1.1	sulfite reductase [ferredoxin], chloroplastic-like	Gene	sulfite reductase [ferredoxin], chloroplastic-like	12	9	21	-1.32	0.00537032	0.756508
1015	903	Gene.45802_TRINITY_DN47391_c2_g3_g.45802_m.45802	Gene.45802_TRINITY_DN47391_c2_g3_g.45802_m.45802	22.26	152.2	2517000	2431000	1955000	2106000	3395000	3484000	2860000	2853000	2263000	3148000	13	8	3	iTRAQ 8plex (K N-term); Deamidation (NQ)	32929	Gene.45802::TRINITY_DN47391_c2_g3::g.45802 ORF type:complete len:283 (-) TRINITY_DN47391_c2_g3:692-1540(-)	sly:101253025	SUS4	sucrose synthase	F:GO:0016157; P:GO:0005982; P:GO:0005985	F:sucrose synthase activity; P:starch metabolic process; P:sucrose metabolic process	SSF53756 (SUPERFAMILY);G3DSA:3.40.50.2000 (Gene3D);PF00862 (Pfam);PF00534 (Pfam)	Sucrose synthase (Pfam);Glycosyl transferases group 1 (Pfam)	IPR000368 (Pfam);IPR001296 (Pfam)	Sucrose synthase (Pfam);Glycosyl transferase, family 1 (Pfam)	0.718869	-1.39	0.00594292	KOG0853	Glycosyltransferase	M	sly01100;sly00500	Metabolic pathways;Starch and sucrose metabolism	4081.Solyc09g098590.2.1	sucrose synthase	Gene	sucrose synthase	8	3	13	-1.39	0.00594292	0.718869
1059	601	Gene.45148_TRINITY_DN43141_c1_g4_g.45148_m.45148	Gene.45148_TRINITY_DN43141_c1_g4_g.45148_m.45148	24.51	175.34	8154000	7387000	6505000	6867000	9935000	10390000	9668000	9197000	7228000	9797000	44	9	9	iTRAQ 8plex (K N-term); Deamidation (NQ)	31763	Gene.45148::TRINITY_DN43141_c1_g4::g.45148 ORF type:complete len:291 (+) TRINITY_DN43141_c1_g4:129-1001(+)	sly:101267849		prohibitin-1, mitochondrial	C:GO:0016021	C:integral component of membrane	SM00244 (SMART);PF01145 (Pfam);SSF117892 (SUPERFAMILY);cd03401 (CDD);Coil (Coils);PR00679 (PRINTS)	SPFH domain / Band 7 family (Pfam);SPFH_prohibitin (CDD);Prohibitin signature (PRINTS)	IPR001107 (SMART);IPR001107 (Pfam);IPR036013 (SUPERFAMILY);IPR000163 (CDD);IPR000163 (PRINTS)	Band 7 domain (SMART);Band 7 domain (Pfam);Band 7/SPFH domain superfamily (SUPERFAMILY);Prohibitin (CDD);Prohibitin (PRINTS)	0.737777	-1.36	0.00353997	KOG3090	Prohibitin-like protein	O			4081.Solyc10g008140.2.1	prohibitin-1, mitochondrial	Gene	prohibitin-1, mitochondrial	9	9	44	-1.36	0.00353997	0.737777
1096	1122	Gene.90688_TRINITY_DN50655_c2_g2_g.90688_m.90688	Gene.90688_TRINITY_DN50655_c2_g2_g.90688_m.90688	24.96	171.78	2478000	2114000	1927000	2235000	3083000	3283000	2918000	2856000	2188000	3035000	30	7	3	iTRAQ 8plex (K N-term)	14549	Gene.90688::TRINITY_DN50655_c2_g2::g.90688 ORF type:3prime_partial len:135 (+) TRINITY_DN50655_c2_g2:1059-1460(+)	sly:101248036		pyruvate kinase 1, cytosolic	F:GO:0000287; F:GO:0004743; P:GO:0006094; F:GO:0030955; C:GO:0005737; P:GO:0006096; P:GO:0006144; F:GO:0016301; P:GO:0015976	F:magnesium ion binding; F:pyruvate kinase activity; P:gluconeogenesis; F:potassium ion binding; C:cytoplasm; P:glycolytic process; P:purine nucleobase metabolic process; F:kinase activity; P:carbon utilization	G3DSA:3.40.1380.20 (Gene3D);SSF51621 (SUPERFAMILY);PR01050 (PRINTS);PF00224 (Pfam);G3DSA:3.20.20.60 (Gene3D)	Pyruvate kinase family signature (PRINTS);Pyruvate kinase, barrel domain (Pfam)	IPR036918 (Gene3D);IPR015813 (SUPERFAMILY);IPR001697 (PRINTS);IPR015793 (Pfam)	Pyruvate kinase, C-terminal domain superfamily (Gene3D);Pyruvate/Phosphoenolpyruvate kinase-like domain superfamily (SUPERFAMILY);Pyruvate kinase (PRINTS);Pyruvate kinase, barrel (Pfam)	0.720923	-1.39	0.00319154	KOG2323	Pyruvate kinase	G	sly01100;sly01110;sly01200;sly01230;sly00010;sly00620;sly00230	Metabolic pathways;Biosynthesis of secondary metabolites;Carbon metabolism;Biosynthesis of amino acids;Glycolysis / Gluconeogenesis;Pyruvate metabolism;Purine metabolism	4081.Solyc09g008840.2.1	pyruvate kinase 1, cytosolic	Gene	pyruvate kinase 1, cytosolic	7	3	30	-1.39	0.00319154	0.720923
1102	659	Gene.76247_TRINITY_DN51284_c0_g2_g.76247_m.76247	Gene.76247_TRINITY_DN51284_c0_g2_g.76247_m.76247	26.47	146.66	8615000	7548000	6987000	7309000	10320000	11060000	10260000	9408000	7631000	10270000	30	13	12	Carbamidomethylation; iTRAQ 8plex (K N-term)	61899	Gene.76247::TRINITY_DN51284_c0_g2::g.76247 ORF type:complete len:562 (-) TRINITY_DN51284_c0_g2:770-2455(-)	sly:101244963		eukaryotic peptide chain release factor GTP-binding subunit ERF3A-like isoform X2	F:GO:0005525; P:GO:0006449; F:GO:0003747; F:GO:0003924; C:GO:0005829; P:GO:0002184; C:GO:0018444; C:GO:0005840; P:GO:0051083	F:GTP binding; P:regulation of translational termination; F:translation release factor activity; F:GTPase activity; C:cytosol; P:cytoplasmic translational termination; C:translation release factor complex; C:ribosome; P:'de novo' cotranslational protein folding	SSF52540 (SUPERFAMILY);PF03143 (Pfam);PF03144 (Pfam);TIGR00231 (TIGRFAM);SSF50447 (SUPERFAMILY);SSF50465 (SUPERFAMILY);G3DSA:2.40.30.10 (Gene3D);PS00301 (ProSitePatterns);PS51722 (ProSiteProfiles);mobidb-lite (MobiDBLite);PR00315 (PRINTS);cd01883 (CDD);cd04089 (CDD);G3DSA:3.40.50.300 (Gene3D);PF00009 (Pfam);cd03704 (CDD)	Elongation factor Tu C-terminal domain (Pfam);Elongation factor Tu domain 2 (Pfam);small_GTP: small GTP-binding protein domain (TIGRFAM);Translational (tr)-type guanine nucleotide-binding (G) domain signature. (ProSitePatterns);Translational (tr)-type guanine nucleotide-binding (G) domain profile. (ProSiteProfiles);consensus disorder prediction (MobiDBLite);GTP-binding elongation factor signature…	IPR027417 (SUPERFAMILY);IPR004160 (Pfam);IPR004161 (Pfam);IPR005225 (TIGRFAM);IPR009000 (SUPERFAMILY);IPR009001 (SUPERFAMILY);IPR031157 (ProSitePatterns);IPR000795 (ProSiteProfiles);IPR000795 (PRINTS);IPR000795 (Pfam)	P-loop containing nucleoside triphosphate hydrolase (SUPERFAMILY);Translation elongation factor EFTu/EF1A, C-terminal (Pfam);Translation elongation factor EFTu-like, domain 2 (Pfam);Small GTP-binding protein domain (TIGRFAM);Translation protein, beta-barrel domain superfamily (SUPERFAMILY);Translation elongation factor EF1A/initiation factor IF2gamma, C-terminal (SUPERFAMILY);Tr-type G domain, co…	0.743038	-1.35	0.00225424	KOG0459	Polypeptide release factor 3	J	sly03015	mRNA surveillance pathway	4081.Solyc06g069020.2.1	eukaryotic peptide chain release factor GTP-binding subunit ERF3A-like isoform X2	Gene	eukaryotic peptide chain release factor GTP-binding subunit ERF3A-like isoform X2	13	12	30	-1.35	0.00225424	0.743038
1105	1548	Gene.63793_TRINITY_DN40901_c3_g1_g.63793_m.63793	Gene.63793_TRINITY_DN40901_c3_g1_g.63793_m.63793	27.47	142.53	7167000	6277000	6103000	6052000	8646000	9267000	8079000	7951000	6400000	8486000	37	5	5	Carbamidomethylation; iTRAQ 8plex (K N-term)	21075	Gene.63793::TRINITY_DN40901_c3_g1::g.63793 ORF type:complete len:199 (+) TRINITY_DN40901_c3_g1:431-1027(+)	sly:101251571		proteasome subunit beta type-7-A	C:GO:0005634; C:GO:0005737; F:GO:0004298; C:GO:0019774; P:GO:0051603	C:nucleus; C:cytoplasm; F:threonine-type endopeptidase activity; C:proteasome core complex, beta-subunit complex; P:proteolysis involved in cellular protein catabolic process	SSF56235 (SUPERFAMILY);G3DSA:3.60.20.10 (Gene3D);PF00227 (Pfam);PS51476 (ProSiteProfiles);PS00854 (ProSitePatterns);PR00141 (PRINTS);cd03763 (CDD)	Proteasome subunit (Pfam);Proteasome beta-type subunit profile. (ProSiteProfiles);Proteasome beta-type subunits signature. (ProSitePatterns);Proteasome component signature (PRINTS);proteasome_beta_type_7 (CDD)	IPR029055 (SUPERFAMILY);IPR029055 (Gene3D);IPR001353 (Pfam);IPR023333 (ProSiteProfiles);IPR016050 (ProSitePatterns);IPR000243 (PRINTS)	Nucleophile aminohydrolases, N-terminal (SUPERFAMILY);Nucleophile aminohydrolases, N-terminal (Gene3D);Proteasome, subunit alpha/beta (Pfam);Proteasome B-type subunit (ProSiteProfiles);Proteasome beta-type subunit, conserved site (ProSitePatterns);Peptidase T1A, proteasome beta-subunit (PRINTS)	0.754183	-1.33	0.00179061	KOG0173	20S proteasome, regulatory subunit beta type PSMB7/PSMB10/PUP1	O	sly03050	Proteasome	4081.Solyc04g024420.2.1	proteasome subunit beta type-7-A	Gene	proteasome subunit beta type-7-A	5	5	37	-1.33	0.00179061	0.754183
1108	3239	Gene.90890_TRINITY_DN44665_c1_g3_g.90890_m.90890	Gene.90890_TRINITY_DN44665_c1_g3_g.90890_m.90890	33.42	99.94	5610000	6257000	5311000	5555000	8198000	8328000	7655000	7823000	5683000	8001000	6	2	2	Carbamidomethylation; iTRAQ 8plex (K N-term); Oxidation (M)	35941	Gene.90890::TRINITY_DN44665_c1_g3::g.90890 ORF type:5prime_partial len:321 (-) TRINITY_DN44665_c1_g3:224-1186(-)	sly:101251054		putative lactoylglutathione lyase	P:GO:0005975; F:GO:0046872; F:GO:0004462; P:GO:0006090	P:carbohydrate metabolic process; F:metal ion binding; F:lactoylglutathione lyase activity; P:pyruvate metabolic process	PS00935 (ProSitePatterns);SSF54593 (SUPERFAMILY);PS00934 (ProSitePatterns);cd16358 (CDD);TIGR00068 (TIGRFAM);PS51819 (ProSiteProfiles);PF00903 (Pfam);G3DSA:3.10.180.10 (Gene3D)	Glyoxalase I signature 2. (ProSitePatterns);Glyoxalase I signature 1. (ProSitePatterns);GlxI_Ni (CDD);glyox_I: lactoylglutathione lyase (TIGRFAM);Vicinal oxygen chelate (VOC) domain profile. (ProSiteProfiles);Glyoxalase/Bleomycin resistance protein/Dioxygenase superfamily (Pfam)	IPR018146 (ProSitePatterns);IPR029068 (SUPERFAMILY);IPR004361 (TIGRFAM);IPR037523 (ProSiteProfiles);IPR004360 (Pfam);IPR029068 (Gene3D)	Glyoxalase I, conserved site (ProSitePatterns);Glyoxalase/Bleomycin resistance protein/Dihydroxybiphenyl dioxygenase (SUPERFAMILY);Glyoxalase I (TIGRFAM);Vicinal oxygen chelate (VOC) domain (ProSiteProfiles);Glyoxalase/fosfomycin resistance/dioxygenase domain (Pfam);Glyoxalase/Bleomycin resistance protein/Dihydroxybiphenyl dioxygenase (Gene3D)	0.710286	-1.41	0.000454988	KOG2943	Predicted glyoxalase	G	sly00620	Pyruvate metabolism	4081.Solyc02g080630.2.1	putative lactoylglutathione lyase	Gene	putative lactoylglutathione lyase	2	2	6	-1.41	0.000454988	0.710286
1132	1444	Gene.75241_TRINITY_DN45181_c0_g2_g.75241_m.75241	Gene.75241_TRINITY_DN45181_c0_g2_g.75241_m.75241	27.01	129.46	4569000	4222000	3514000	3869000	5910000	6644000	6044000	5283000	4043000	5970000	20	5	4	Carbamidomethylation; iTRAQ 8plex (K N-term)	29172	Gene.75241::TRINITY_DN45181_c0_g2::g.75241 ORF type:complete len:258 (+) TRINITY_DN45181_c0_g2:387-1160(+)	sly:101248484		dnaJ protein homolog	F:GO:0005524; F:GO:0031072; P:GO:0009408; F:GO:0046872; F:GO:0051082; P:GO:0006457	F:ATP binding; F:heat shock protein binding; P:response to heat; F:metal ion binding; F:unfolded protein binding; P:protein folding	PS51188 (ProSiteProfiles);PF01556 (Pfam);SSF57938 (SUPERFAMILY);G3DSA:2.60.260.20 (Gene3D);SSF49493 (SUPERFAMILY);Coil (Coils);PF00684 (Pfam);cd10747 (CDD);cd10719 (CDD);mobidb-lite (MobiDBLite)	Zinc finger CR-type profile. (ProSiteProfiles);DnaJ C terminal domain (Pfam);DnaJ central domain (Pfam);DnaJ_C (CDD);DnaJ_zf (CDD);consensus disorder prediction (MobiDBLite)	IPR001305 (ProSiteProfiles);IPR002939 (Pfam);IPR036410 (SUPERFAMILY);IPR008971 (SUPERFAMILY);IPR001305 (Pfam);IPR001305 (CDD)	Heat shock protein DnaJ, cysteine-rich domain (ProSiteProfiles);Chaperone DnaJ, C-terminal (Pfam);Heat shock protein DnaJ, cysteine-rich domain superfamily (SUPERFAMILY);HSP40/DnaJ peptide-binding (SUPERFAMILY);Heat shock protein DnaJ, cysteine-rich domain (Pfam);Heat shock protein DnaJ, cysteine-rich domain (CDD)	0.677219	-1.48	0.00199067	KOG0712	Molecular chaperone (DnaJ superfamily)	O	sly04141	Protein processing in endoplasmic reticulum	4081.Solyc05g055160.2.1	dnaJ protein homolog	Gene	dnaJ protein homolog	5	4	20	-1.48	0.00199067	0.677219
1134	490	Gene.26288_TRINITY_DN51451_c1_g1_g.26288_m.26288	Gene.26288_TRINITY_DN51451_c1_g1_g.26288_m.26288	21.15	167.92	7111000	6419000	5659000	5991000	10540000	9804000	7980000	7971000	6295000	9073000	34	13	13	iTRAQ 8plex (K N-term); Deamidation (NQ)	54124	Gene.26288::TRINITY_DN51451_c1_g1::g.26288 ORF type:complete len:493 (-) TRINITY_DN51451_c1_g1:312-1790(-)	sly:101265999		acetolactate synthase small subunit 2, chloroplastic	F:GO:0003984; P:GO:0009097; P:GO:0015940; C:GO:0005777; C:GO:0009507; P:GO:0009099; C:GO:0005948; P:GO:0009098; P:GO:0050790; C:GO:0005829; F:GO:0043621	F:acetolactate synthase activity; P:isoleucine biosynthetic process; P:pantothenate biosynthetic process; C:peroxisome; C:chloroplast; P:valine biosynthetic process; C:acetolactate synthase complex; P:leucine biosynthetic process; P:regulation of catalytic activity; C:cytosol; F:protein self-association	PD002844 (ProDom);cd04878 (CDD);PS51671 (ProSiteProfiles);SSF55021 (SUPERFAMILY);G3DSA:3.30.70.260 (Gene3D);PF01842 (Pfam);PF10369 (Pfam);G3DSA:3.30.70.1150 (Gene3D);PF13710 (Pfam);TIGR00119 (TIGRFAM)	SMALL SUBUNIT ACETOLACTATE SYNTHASE SYNTHASE TRANSFERASE ACID BIOSYNTHESIS III LYASE (ProDom);ACT_AHAS (CDD);ACT domain profile. (ProSiteProfiles);ACT domain (Pfam);Small subunit of acetolactate synthase (Pfam);acolac_sm: acetolactate synthase, small subunit (TIGRFAM)	IPR002912 (ProSiteProfiles);IPR002912 (Pfam);IPR019455 (Pfam);IPR004789 (TIGRFAM)	ACT domain (ProSiteProfiles);ACT domain (Pfam);Acetolactate synthase, small subunit, C-terminal (Pfam);Acetolactate synthase, small subunit (TIGRFAM)	0.693817	-1.44	0.00767361	KOG2663	Acetolactate synthase, small subunit	E	sly01100;sly01110;sly01230;sly01210;sly00650;sly00290;sly00770;sly00660	Metabolic pathways;Biosynthesis of secondary metabolites;Biosynthesis of amino acids;2-Oxocarboxylic acid metabolism;Butanoate metabolism;Valine, leucine and isoleucine biosynthesis;Pantothenate and CoA biosynthesis;C5-Branched dibasic acid metabolism	4081.Solyc11g008780.1.1	acetolactate synthase small subunit 2, chloroplastic	Gene	acetolactate synthase small subunit 2, chloroplastic	13	13	34	-1.44	0.00767361	0.693817
1140	1762	Gene.77123_TRINITY_DN40749_c0_g1_g.77123_m.77123	Gene.77123_TRINITY_DN40749_c0_g1_g.77123_m.77123	24.99	132.97	4486000	4071000	3422000	3487000	6438000	6016000	5299000	5282000	3866000	5758000	29	4	3	Carbamidomethylation; iTRAQ 8plex (K N-term)	17133	Gene.77123::TRINITY_DN40749_c0_g1::g.77123 ORF type:complete len:163 (-) TRINITY_DN40749_c0_g1:178-666(-)	sly:606303	TPx1;LeTPx1p	peroxiredoxin-2B	F:GO:0004601; P:GO:0006979; P:GO:0006804; P:GO:0098869; P:GO:0045454; P:GO:0055114; F:GO:0051920	F:peroxidase activity; P:response to oxidative stress; P:obsolete peroxidase reaction; P:cellular oxidant detoxification; P:cell redox homeostasis; P:oxidation-reduction process; F:peroxiredoxin activity	PF08534 (Pfam);cd03013 (CDD);SSF52833 (SUPERFAMILY);G3DSA:3.40.30.10 (Gene3D);PS51352 (ProSiteProfiles)	Redoxin (Pfam);PRX5_like (CDD);Thioredoxin domain profile. (ProSiteProfiles)	IPR013740 (Pfam);IPR036249 (SUPERFAMILY);IPR013766 (ProSiteProfiles)	Redoxin (Pfam);Thioredoxin-like superfamily (SUPERFAMILY);Thioredoxin domain (ProSiteProfiles)	0.671414	-1.49	0.00316957	KOG0541	Alkyl hydroperoxide reductase/peroxiredoxin	O			4081.Solyc07g020860.2.1	peroxiredoxin-2B	Gene	peroxiredoxin-2B	4	3	29	-1.49	0.00316957	0.671414
1216	974	Gene.51553_TRINITY_DN44682_c1_g1_g.51553_m.51553	Gene.51553_TRINITY_DN44682_c1_g1_g.51553_m.51553	21.48	156.62	7163000	6336000	5758000	5830000	8066000	8565000	8607000	8350000	6272000	8397000	21	7	5	iTRAQ 8plex (K N-term); Deamidation (NQ)	38170	Gene.51553::TRINITY_DN44682_c1_g1::g.51553 ORF type:complete len:366 (+) TRINITY_DN44682_c1_g1:658-1755(+)	sly:101260284		protein RETICULATA-RELATED 3, chloroplastic-like	C:GO:0016021	C:integral component of membrane	mobidb-lite (MobiDBLite);PF11891 (Pfam)	consensus disorder prediction (MobiDBLite);Protein RETICULATA-related (Pfam)	IPR021825 (Pfam)	Protein RETICULATA-related (Pfam)	0.746933	-1.34	0.00711214						4081.Solyc10g074880.1.1	protein RETICULATA-RELATED 3, chloroplastic-like	Gene	protein RETICULATA-RELATED 3, chloroplastic-like	7	5	21	-1.34	0.00711214	0.746933
1229	1095	Gene.50383_TRINITY_DN38574_c0_g1_g.50383_m.50383	Gene.50383_TRINITY_DN38574_c0_g1_g.50383_m.50383	36.81	154.48	6890000	6268000	6104000	6593000	10900000	11350000	10630000	9295000	6482000	10540000	56	7	7	iTRAQ 8plex (K N-term)	17871	Gene.50383::TRINITY_DN38574_c0_g1::g.50383 ORF type:complete len:159 (-) TRINITY_DN38574_c0_g1:117-593(-)	sly:543846	vis1	small heat shock protein, chloroplastic-like			PS01031 (ProSiteProfiles);PF00011 (Pfam);mobidb-lite (MobiDBLite);G3DSA:2.60.40.790 (Gene3D);cd06464 (CDD);SSF49764 (SUPERFAMILY)	Small heat shock protein (sHSP) domain profile. (ProSiteProfiles);Hsp20/alpha crystallin family (Pfam);consensus disorder prediction (MobiDBLite);ACD_sHsps-like (CDD)	IPR002068 (ProSiteProfiles);IPR002068 (Pfam);IPR008978 (Gene3D);IPR008978 (SUPERFAMILY)	Alpha crystallin/Hsp20 domain (ProSiteProfiles);Alpha crystallin/Hsp20 domain (Pfam);HSP20-like chaperone (Gene3D);HSP20-like chaperone (SUPERFAMILY)	0.614991	-1.63	0.000208449	KOG0710	Molecular chaperone (small heat-shock protein Hsp26/Hsp42)	O	sly04141	Protein processing in endoplasmic reticulum	4081.Solyc05g014280.2.1	small heat shock protein, chloroplastic-like	Gene	small heat shock protein, chloroplastic-like	7	7	56	-1.63	0.000208449	0.614991
1231	2085	Gene.89471_TRINITY_DN53712_c2_g1_g.89471_m.89471	Gene.89471_TRINITY_DN53712_c2_g1_g.89471_m.89471	22.31	106.55	5480000	4801000	4841000	5309000	6354000	6613000	8308000	7607000	5108000	7220000	11	4	2	iTRAQ 8plex (K N-term); Oxidation (M)	22592	Gene.89471::TRINITY_DN53712_c2_g1::g.89471 ORF type:complete len:205 (+) TRINITY_DN53712_c2_g1:337-951(+)	sly:101250246		CBS domain-containing protein CBSX3, mitochondrial	C:GO:0016021	C:integral component of membrane	PS51371 (ProSiteProfiles);cd04623 (CDD);SM00116 (SMART);SSF54631 (SUPERFAMILY);PF00571 (Pfam);G3DSA:3.10.580.10 (Gene3D)	CBS domain profile. (ProSiteProfiles);CBS_pair_10 (CDD);CBS domain (Pfam)	IPR000644 (ProSiteProfiles);IPR000644 (SMART);IPR000644 (Pfam)	CBS domain (ProSiteProfiles);CBS domain (SMART);CBS domain (Pfam)	0.707479	-1.41	0.00587489						4081.Solyc09g018750.2.1	CBS domain-containing protein CBSX3, mitochondrial	Gene	CBS domain-containing protein CBSX3, mitochondrial	4	2	11	-1.41	0.00587489	0.707479
1262	927	Gene.28635_TRINITY_DN43782_c1_g3_g.28635_m.28635	Gene.28635_TRINITY_DN43782_c1_g3_g.28635_m.28635	27.09	156.56	2251000	2003000	1747000	1847000	2995000	3033000	2834000	2604000	1962000	2866000	13	8	2	iTRAQ 8plex (K N-term)	18057	Gene.28635::TRINITY_DN43782_c1_g3::g.28635 ORF type:complete len:165 (-) TRINITY_DN43782_c1_g3:188-682(-)	sly:101245584		ras-related protein RABH1b	F:GO:0005525; P:GO:0006890; F:GO:0003924; C:GO:0005829; C:GO:0005794; P:GO:0006891; P:GO:0042147	F:GTP binding; P:retrograde vesicle-mediated transport, Golgi to ER; F:GTPase activity; C:cytosol; C:Golgi apparatus; P:intra-Golgi vesicle-mediated transport; P:retrograde transport, endosome to Golgi	SM00174 (SMART);G3DSA:3.30.70.1390 (Gene3D);SM00173 (SMART);SSF52540 (SUPERFAMILY);TIGR00231 (TIGRFAM);PS51419 (ProSiteProfiles);SM00175 (SMART);PF00071 (Pfam);G3DSA:3.40.50.300 (Gene3D);PR00449 (PRINTS)	small_GTP: small GTP-binding protein domain (TIGRFAM);small GTPase Rab1 family profile. (ProSiteProfiles);Ras family (Pfam);Transforming protein P21 ras signature (PRINTS)	IPR027417 (SUPERFAMILY);IPR005225 (TIGRFAM);IPR001806 (Pfam)	P-loop containing nucleoside triphosphate hydrolase (SUPERFAMILY);Small GTP-binding protein domain (TIGRFAM);Small GTPase superfamily (Pfam)	0.684578	-1.46	0.00195434	KOG0094	GTPase Rab6/YPT6/Ryh1, small G protein superfamily	U			4081.Solyc01g088560.2.1	ras-related protein RABH1b	Gene	ras-related protein RABH1b	8	2	13	-1.46	0.00195434	0.684578
1269	1371	Gene.28649_TRINITY_DN52151_c1_g1_g.28649_m.28649	Gene.28649_TRINITY_DN52151_c1_g1_g.28649_m.28649	33.88	140.67	1081000	1016000	943300	966300	1390000	1399000	1308000	1320000	1002000	1354000	35	5	2	iTRAQ 8plex (K N-term); Oxidation (M); Deamidation (NQ)	11939	Gene.28649::TRINITY_DN52151_c1_g1::g.28649 ORF type:complete len:113 (+) TRINITY_DN52151_c1_g1:294-632(+)	sly:101247383		T-complex protein 1 subunit zeta 1	F:GO:0005524; C:GO:0005737; F:GO:0051082; P:GO:0006457	F:ATP binding; C:cytoplasm; F:unfolded protein binding; P:protein folding	SSF48592 (SUPERFAMILY);PF00118 (Pfam);PS00750 (ProSitePatterns);PR00304 (PRINTS);G3DSA:1.10.560.10 (Gene3D);PS00751 (ProSitePatterns)	TCP-1/cpn60 chaperonin family (Pfam);Chaperonins TCP-1 signature 1. (ProSitePatterns);Tailless complex polypeptide 1 (chaperone) signature (PRINTS);Chaperonins TCP-1 signature 2. (ProSitePatterns)	IPR027413 (SUPERFAMILY);IPR002423 (Pfam);IPR002194 (ProSitePatterns);IPR017998 (PRINTS);IPR027413 (Gene3D)	GroEL-like equatorial domain superfamily (SUPERFAMILY);Chaperonin Cpn60/TCP-1 family (Pfam);Chaperonin TCP-1, conserved site (ProSitePatterns);Chaperone tailless complex polypeptide 1 (TCP-1) (PRINTS);GroEL-like equatorial domain superfamily (Gene3D)	0.74003	-1.35	0.000409261	KOG0359	Chaperonin complex component, TCP-1 zeta subunit (CCT6)	O			4081.Solyc02g085790.2.1	T-complex protein 1 subunit zeta 1	Gene	T-complex protein 1 subunit zeta 1	5	2	35	-1.35	0.000409261	0.74003
1307	1142	Gene.18756_TRINITY_DN53922_c0_g1_g.18756_m.18756	Gene.18756_TRINITY_DN53922_c0_g1_g.18756_m.18756	21.98	150.13	4023000	3383000	3081000	3048000	4384000	6168000	4901000	4795000	3384000	5062000	41	8	7	iTRAQ 8plex (K N-term)	19146	Gene.18756::TRINITY_DN53922_c0_g1::g.18756 ORF type:complete len:178 (+) TRINITY_DN53922_c0_g1:390-923(+)	sly:101247788		Aldehyde dehydrogenase family 2 member C4	P:GO:0009699; P:GO:0055114; F:GO:0050269	P:phenylpropanoid biosynthetic process; P:oxidation-reduction process; F:coniferyl-aldehyde dehydrogenase activity	SSF53720 (SUPERFAMILY);PS00687 (ProSitePatterns);G3DSA:3.40.605.10 (Gene3D);PS00070 (ProSitePatterns);G3DSA:3.40.309.10 (Gene3D);PF00171 (Pfam)	Aldehyde dehydrogenases glutamic acid active site. (ProSitePatterns);Aldehyde dehydrogenases cysteine active site. (ProSitePatterns);Aldehyde dehydrogenase family (Pfam)	IPR016161 (SUPERFAMILY);IPR029510 (ProSitePatterns);IPR016162 (Gene3D);IPR016160 (ProSitePatterns);IPR015590 (Pfam)	Aldehyde/histidinol dehydrogenase (SUPERFAMILY);Aldehyde dehydrogenase, glutamic acid active site (ProSitePatterns);Aldehyde dehydrogenase, N-terminal (Gene3D);Aldehyde dehydrogenase, cysteine active site (ProSitePatterns);Aldehyde dehydrogenase domain (Pfam)	0.66851	-1.5	0.0063387	KOG2450	Aldehyde dehydrogenase	C	sly00940	Phenylpropanoid biosynthesis	4081.Solyc12g007030.1.1	Aldehyde dehydrogenase family 2 member C4	Gene	Aldehyde dehydrogenase family 2 member C4	8	7	41	-1.5	0.0063387	0.66851
1339	1058	Gene.358_TRINITY_DN50900_c0_g1_g.358_m.358	Gene.358_TRINITY_DN50900_c0_g1_g.358_m.358	29.24	149.42	6456000	5766000	5741000	5360000	7567000	8488000	8067000	7292000	5879000	7862000	21	8	8	Carbamidomethylation; iTRAQ 8plex (K N-term)	46342	Gene.358::TRINITY_DN50900_c0_g1::g.358 ORF type:3prime_partial len:420 (-) TRINITY_DN50900_c0_g1:3-1259(-)	sly:101250058		limonoid UDP-glucosyltransferase	F:GO:0080043; C:GO:0043231; F:GO:0080044; P:GO:0008152	F:quercetin 3-O-glucosyltransferase activity; C:intracellular membrane-bounded organelle; F:quercetin 7-O-glucosyltransferase activity; P:metabolic process	G3DSA:3.40.50.2000 (Gene3D);PF00201 (Pfam);SSF53756 (SUPERFAMILY);cd03784 (CDD)	UDP-glucoronosyl and UDP-glucosyl transferase (Pfam);GT1_Gtf_like (CDD)	IPR002213 (Pfam)	UDP-glucuronosyl/UDP-glucosyltransferase (Pfam)	0.747774	-1.34	0.00119124	KOG1192	UDP-glucuronosyl and UDP-glucosyl transferase	GC			4081.Solyc01g107560.2.1	limonoid UDP-glucosyltransferase	Gene	limonoid UDP-glucosyltransferase	8	8	21	-1.34	0.00119124	0.747774
1344	809	Gene.42987_TRINITY_DN42903_c4_g1_g.42987_m.42987	Gene.42987_TRINITY_DN42903_c4_g1_g.42987_m.42987	35.67	132.63	6916000	6691000	6271000	6043000	9455000	9467000	8442000	8603000	6480000	8992000	56	9	8	iTRAQ 8plex (K N-term)	21922	Gene.42987::TRINITY_DN42903_c4_g1::g.42987 ORF type:complete len:203 (+) TRINITY_DN42903_c4_g1:154-762(+)	sly:101248556		ATP synthase subunit delta', mitochondrial	C:GO:0000275; P:GO:0099132; P:GO:0015986; F:GO:0046933	C:mitochondrial proton-transporting ATP synthase complex, catalytic core F(1); P:ATP hydrolysis coupled cation transmembrane transport; P:ATP synthesis coupled proton transport; F:proton-transporting ATP synthase activity, rotational mechanism	MF_00530 (Hamap);TIGR01216 (TIGRFAM);G3DSA:2.60.15.10 (Gene3D);G3DSA:1.20.5.440 (Gene3D);PD000944 (ProDom);cd12152 (CDD);SSF51344 (SUPERFAMILY);PF02823 (Pfam);Coil (Coils)	ATP synthase epsilon chain [atpC]. (Hamap);ATP_synt_epsi: ATP synthase F1, epsilon subunit (TIGRFAM);ATP SYNTHASE ION EPSILON SUBUNIT HYDROLASE CF1 SYNTHESIS CHAIN HYDROGEN (ProDom);F1-ATPase_delta (CDD);ATP synthase, Delta/Epsilon chain, beta-sandwich domain (Pfam)	IPR001469 (Hamap);IPR001469 (TIGRFAM);IPR036771 (Gene3D);IPR020546 (ProDom);IPR001469 (CDD);IPR036771 (SUPERFAMILY);IPR020546 (Pfam)	ATP synthase, F1 complex, delta/epsilon subunit (Hamap);ATP synthase, F1 complex, delta/epsilon subunit (TIGRFAM);F0F1 ATP synthase delta/epsilon subunit, N-terminal (Gene3D);ATP synthase, F1 complex, delta/epsilon subunit, N-terminal (ProDom);ATP synthase, F1 complex, delta/epsilon subunit (CDD);F0F1 ATP synthase delta/epsilon subunit, N-terminal (SUPERFAMILY);ATP synthase, F1 complex, delta/eps…	0.720641	-1.39	0.000271019	KOG1758	Mitochondrial F1F0-ATP synthase, subunit delta/ATP16	C	sly01100;sly00190	Metabolic pathways;Oxidative phosphorylation	4081.Solyc03g095190.2.1	ATP synthase subunit delta', mitochondrial	Gene	ATP synthase subunit delta', mitochondrial	9	8	56	-1.39	0.000271019	0.720641
1372	3719	Gene.75095_TRINITY_DN44357_c2_g1_g.75095_m.75095	Gene.75095_TRINITY_DN44357_c2_g1_g.75095_m.75095	21.29	111.11	1264000	1086000	1081000	973700	1464000	1543000	1524000	1434000	1117000	1497000	24	4	3	iTRAQ 8plex (K N-term); Deamidation (NQ)	12380	Gene.75095::TRINITY_DN44357_c2_g1::g.75095 ORF type:complete len:112 (-) TRINITY_DN44357_c2_g1:2054-2389(-)	sly:778344	BTF3	nascent polypeptide-associated complex subunit beta-like	P:GO:0006355	P:regulation of transcription, DNA-templated	SM01407 (SMART);PS51151 (ProSiteProfiles);PF01849 (Pfam)	NAC A/B domain profile. (ProSiteProfiles);NAC domain (Pfam)	IPR002715 (SMART);IPR002715 (ProSiteProfiles);IPR002715 (Pfam)	Nascent polypeptide-associated complex NAC domain (SMART);Nascent polypeptide-associated complex NAC domain (ProSiteProfiles);Nascent polypeptide-associated complex NAC domain (Pfam)	0.746159	-1.34	0.00743019	KOG2240	RNA polymerase II general transcription factor BTF3 and related proteins	K			4081.Solyc07g008720.2.1	nascent polypeptide-associated complex subunit beta-like	Gene	nascent polypeptide-associated complex subunit beta-like	4	3	24	-1.34	0.00743019	0.746159
1379	844	Gene.19484_TRINITY_DN44064_c1_g5_g.19484_m.19484	Gene.19484_TRINITY_DN44064_c1_g5_g.19484_m.19484	25.91	141.49	1539000	1365000	1221000	1198000	2318000	2205000	1811000	1831000	1331000	2041000	18	7	2	Carbamidomethylation; iTRAQ 8plex (K N-term)	18441	Gene.19484::TRINITY_DN44064_c1_g5::g.19484 ORF type:complete len:165 (+) TRINITY_DN44064_c1_g5:1526-2020(+)	sly:101260709		alpha-1,4-glucan-protein synthase [UDP-forming] 2	P:GO:0090376; C:GO:0005829; F:GO:0008466; F:GO:0052691; P:GO:0033356; C:GO:0005794; N/A	P:seed trichome differentiation; C:cytosol; F:glycogenin glucosyltransferase activity; F:UDP-arabinopyranose mutase activity; P:UDP-L-arabinose metabolic process; C:Golgi apparatus; N/A	PF03214 (Pfam)	Reversibly glycosylated polypeptide (Pfam)	IPR037595 (Pfam)	Reversibly glycosylated polypeptide family (Pfam)	0.652131	-1.53	0.00256448				sly00520	Amino sugar and nucleotide sugar metabolism	4081.Solyc03g114860.2.1	alpha-1,4-glucan-protein synthase [UDP-forming] 2	Gene	alpha-1,4-glucan-protein synthase [UDP-forming] 2	7	2	18	-1.53	0.00256448	0.652131
1401	644	Gene.79632_TRINITY_DN45471_c3_g2_g.79632_m.79632	Gene.79632_TRINITY_DN45471_c3_g2_g.79632_m.79632	22.13	138.21	6593000	5723000	5286000	5227000	7720000	8014000	7955000	7294000	5707000	7746000	36	10	10	Carbamidomethylation; iTRAQ 8plex (K N-term); Deamidation (NQ)	48016	Gene.79632::TRINITY_DN45471_c3_g2::g.79632 ORF type:complete len:427 (-) TRINITY_DN45471_c3_g2:3969-5249(-)	sly:101248969		phospholipase D delta-like	P:GO:0046470; F:GO:0005509; C:GO:0016020; P:GO:0009395; F:GO:0004630; F:GO:0070290	P:phosphatidylcholine metabolic process; F:calcium ion binding; C:membrane; P:phospholipid catabolic process; F:phospholipase D activity; F:N-acylphosphatidylethanolamine-specific phospholipase D activity	SSF56024 (SUPERFAMILY);PF00168 (Pfam);PF00614 (Pfam);PS50004 (ProSiteProfiles);PS50035 (ProSiteProfiles);SSF49562 (SUPERFAMILY);SM00239 (SMART);cd04015 (CDD);G3DSA:2.60.40.150 (Gene3D);G3DSA:3.30.870.10 (Gene3D)	C2 domain (Pfam);Phospholipase D Active site motif (Pfam);C2 domain profile. (ProSiteProfiles);Phospholipase D phosphodiesterase active site profile. (ProSiteProfiles);C2_plant_PLD (CDD)	IPR000008 (Pfam);IPR001736 (Pfam);IPR000008 (ProSiteProfiles);IPR001736 (ProSiteProfiles);IPR035892 (SUPERFAMILY);IPR000008 (SMART);IPR035892 (Gene3D)	C2 domain (Pfam);Phospholipase D/Transphosphatidylase (Pfam);C2 domain (ProSiteProfiles);Phospholipase D/Transphosphatidylase (ProSiteProfiles);C2 domain superfamily (SUPERFAMILY);C2 domain (SMART);C2 domain superfamily (Gene3D)	0.736767	-1.36	0.0061235	KOG1329	Phospholipase D1	I	sly01100;sly01110;sly00564;sly00565;sly04144	Metabolic pathways;Biosynthesis of secondary metabolites;Glycerophospholipid metabolism;Ether lipid metabolism;Endocytosis	4081.Solyc04g082000.2.1	phospholipase D delta-like	Gene	phospholipase D delta-like	10	10	36	-1.36	0.0061235	0.736767
1419	2069	Gene.88500_TRINITY_DN49849_c1_g2_g.88500_m.88500	Gene.88500_TRINITY_DN49849_c1_g2_g.88500_m.88500	26.84	133.92	4677000	4028000	3897000	4137000	5899000	5746000	5523000	5501000	4185000	5668000	20	5	3	Carbamidomethylation; iTRAQ 8plex (K N-term)	16107	Gene.88500::TRINITY_DN49849_c1_g2::g.88500 ORF type:complete len:143 (-) TRINITY_DN49849_c1_g2:1540-1968(-)	sly:101262570		transmembrane 9 superfamily member 1-like	C:GO:0016021	C:integral component of membrane	PF02990 (Pfam)	Endomembrane protein 70 (Pfam)	IPR004240 (Pfam)	Nonaspanin (TM9SF) (Pfam)	0.738356	-1.35	0.00207014	KOG1277	Endosomal membrane proteins, EMP70	U			4081.Solyc10g044480.1.1	transmembrane 9 superfamily member 1-like	Gene	transmembrane 9 superfamily member 1-like	5	3	20	-1.35	0.00207014	0.738356
1455	808	Gene.17119_TRINITY_DN41804_c3_g2_g.17119_m.17119	Gene.17119_TRINITY_DN41804_c3_g2_g.17119_m.17119	21.86	174.14	4082000	3550000	3359000	3311000	5069000	5469000	4390000	4385000	3575000	4828000	27	8	8	Carbamidomethylation; iTRAQ 8plex (K N-term); Deamidation (NQ)	46596	Gene.17119::TRINITY_DN41804_c3_g2::g.17119 ORF type:5prime_partial len:420 (-) TRINITY_DN41804_c3_g2:95-1354(-)	sly:101264395		GDSL esterase/lipase At5g08460-like	F:GO:0016788; F:GO:0016491; P:GO:0008152; C:GO:0016021; F:GO:0005488; P:GO:0009987; P:GO:0050896	F:hydrolase activity, acting on ester bonds; F:oxidoreductase activity; P:metabolic process; C:integral component of membrane; F:binding; P:cellular process; P:response to stimulus	G3DSA:3.40.50.1110 (Gene3D);cd01837 (CDD);PF00657 (Pfam);SSF52266 (SUPERFAMILY)	SGNH_plant_lipase_like (CDD);GDSL-like Lipase/Acylhydrolase (Pfam)	IPR036514 (Gene3D);IPR035669 (CDD);IPR001087 (Pfam);IPR036514 (SUPERFAMILY)	SGNH hydrolase superfamily (Gene3D);GDSL lipase/esterase-like, plant (CDD);GDSL lipase/esterase (Pfam);SGNH hydrolase superfamily (SUPERFAMILY)	0.740472	-1.35	0.00651628						4081.Solyc11g043110.1.1	GDSL esterase/lipase At5g08460-like	Gene	GDSL esterase/lipase At5g08460-like	8	8	27	-1.35	0.00651628	0.740472
1462	1911	Gene.64969_TRINITY_DN36924_c0_g3_g.64969_m.64969	Gene.64969_TRINITY_DN36924_c0_g3_g.64969_m.64969	25.8	109.03	7961000	7708000	7411000	7218000	11670000	11510000	9729000	9882000	7575000	10700000	11	4	3	iTRAQ 8plex (K N-term)	30352	Gene.64969::TRINITY_DN36924_c0_g3::g.64969 ORF type:5prime_partial len:285 (+) TRINITY_DN36924_c0_g3:3-857(+)	sly:543643	Cpn21;leCpn21	20 kDa chaperonin, chloroplastic-like	F:GO:0005524; C:GO:0009507; F:GO:0046914; P:GO:1901671; C:GO:0005759; F:GO:0051087; P:GO:0051085; F:GO:0051082; P:GO:0006986	F:ATP binding; C:chloroplast; F:transition metal ion binding; P:positive regulation of superoxide dismutase activity; C:mitochondrial matrix; F:chaperone binding; P:chaperone mediated protein folding requiring cofactor; F:unfolded protein binding; P:response to unfolded protein	MF_00580 (Hamap);PR00297 (PRINTS);PF00166 (Pfam);PS00681 (ProSitePatterns);SSF50129 (SUPERFAMILY);cd00320 (CDD);SM00883 (SMART);G3DSA:2.30.33.40 (Gene3D);PIRSF038157 (PIRSF)	10 kDa chaperonin [groS]. (Hamap);10kDa chaperonin signature (PRINTS);Chaperonin 10 Kd subunit (Pfam);Chaperonins cpn10 signature. (ProSitePatterns);cpn10 (CDD)	IPR020818 (Hamap);IPR020818 (PRINTS);IPR020818 (Pfam);IPR018369 (ProSitePatterns);IPR011032 (SUPERFAMILY);IPR020818 (CDD);IPR020818 (SMART);IPR037124 (Gene3D);IPR017416 (PIRSF)	GroES chaperonin family (Hamap);GroES chaperonin family (PRINTS);GroES chaperonin family (Pfam);Chaperonin GroES, conserved site (ProSitePatterns);GroES-like superfamily (SUPERFAMILY);GroES chaperonin family (CDD);GroES chaperonin family (SMART);GroES chaperonin superfamily (Gene3D);Chaperonin Cpn20 (PIRSF)	0.707944	-1.41	0.00263027	KOG1641	Mitochondrial chaperonin	O			4081.Solyc07g042250.2.1	20 kDa chaperonin, chloroplastic-like	Gene	20 kDa chaperonin, chloroplastic-like	4	3	11	-1.41	0.00263027	0.707944
1467	1833	Gene.89296_TRINITY_DN45646_c3_g2_g.89296_m.89296	Gene.89296_TRINITY_DN45646_c3_g2_g.89296_m.89296	22.7	122.27	4408000	3835000	3609000	3550000	5254000	5406000	4721000	4766000	3850000	5037000	21	4	4	iTRAQ 8plex (K N-term)	20886	Gene.89296::TRINITY_DN45646_c3_g2::g.89296 ORF type:complete len:192 (-) TRINITY_DN45646_c3_g2:1053-1628(-)	sly:101247935		reticulon-like protein B8	C:GO:0005789; C:GO:0005739; C:GO:0016021	C:endoplasmic reticulum membrane; C:mitochondrion; C:integral component of membrane	PF02453 (Pfam);PS50845 (ProSiteProfiles)	Reticulon (Pfam);Reticulon domain profile. (ProSiteProfiles)	IPR003388 (Pfam);IPR003388 (ProSiteProfiles)	Reticulon (Pfam);Reticulon (ProSiteProfiles)	0.764344	-1.31	0.00537032	KOG1792	Reticulon	U			4081.Solyc12g006290.1.1	reticulon-like protein B8	Gene	reticulon-like protein B8	4	4	21	-1.31	0.00537032	0.764344
1472	1202	Gene.53294_TRINITY_DN44871_c0_g1_g.53294_m.53294	Gene.53294_TRINITY_DN44871_c0_g1_g.53294_m.53294	22.8	112.35	5647000	4668000	4275000	4675000	6273000	6687000	7139000	6891000	4816000	6747000	31	8	7	Carbamidomethylation; iTRAQ 8plex (K N-term)	31276	Gene.53294::TRINITY_DN44871_c0_g1::g.53294 ORF type:complete len:286 (+) TRINITY_DN44871_c0_g1:293-1150(+)	sly:101255947		eukaryotic translation initiation factor 3 subunit F	P:GO:0009793; C:GO:0005840; C:GO:0033290; P:GO:0006446; P:GO:0009846; P:GO:0009744; C:GO:0005634; F:GO:0003743; P:GO:0001731; C:GO:0071541; C:GO:0016282; C:GO:0016020; C:GO:0005829; F:GO:0031369	P:embryo development ending in seed dormancy; C:ribosome; C:eukaryotic 48S preinitiation complex; P:regulation of translational initiation; P:pollen germination; P:response to sucrose; C:nucleus; F:translation initiation factor activity; P:formation of translation preinitiation complex; C:eukaryotic translation initiation factor 3 complex, eIF3m; C:eukaryotic 43S preinitiation complex; C:membrane…	PS50249 (ProSiteProfiles);MF_03005 (Hamap);PF13012 (Pfam);cd08064 (CDD);PF01398 (Pfam);SM00232 (SMART)	MPN domain profile. (ProSiteProfiles);Eukaryotic translation initiation factor 3 subunit F [EIF3F]. (Hamap);Maintenance of mitochondrial structure and function (Pfam);MPN_eIF3f (CDD);JAB1/Mov34/MPN/PAD-1 ubiquitin protease (Pfam)	IPR037518 (ProSiteProfiles);IPR027531 (Hamap);IPR024969 (Pfam);IPR027531 (CDD);IPR000555 (Pfam);IPR000555 (SMART)	MPN domain (ProSiteProfiles);Eukaryotic translation initiation factor 3 subunit F (Hamap);Rpn11/EIF3F, C-terminal (Pfam);Eukaryotic translation initiation factor 3 subunit F (CDD);JAB1/MPN/MOV34 metalloenzyme domain (Pfam);JAB1/MPN/MOV34 metalloenzyme domain (SMART)	0.713799	-1.4	0.00524807	KOG2975	Translation initiation factor 3, subunit f (eIF-3f)	J	sly03013	RNA transport	4081.Solyc11g013440.1.1	eukaryotic translation initiation factor 3 subunit F	Gene	eukaryotic translation initiation factor 3 subunit F	8	7	31	-1.4	0.00524807	0.713799
1473	1405	Gene.32348_TRINITY_DN51595_c3_g3_g.32348_m.32348	Gene.32348_TRINITY_DN51595_c3_g3_g.32348_m.32348	21.43	136.22	4282000	3726000	3289000	3212000	5529000	5694000	4603000	4687000	3627000	5128000	26	6	5	iTRAQ 8plex (K N-term)	26938	Gene.32348::TRINITY_DN51595_c3_g3::g.32348 ORF type:complete len:231 (-) TRINITY_DN51595_c3_g3:4417-5109(-)	sly:101249344		26S proteasome non-ATPase regulatory subunit 12 homolog A	P:GO:0043161; F:GO:0005515; C:GO:0005737; C:GO:0008541; C:GO:0031595	P:proteasome-mediated ubiquitin-dependent protein catabolic process; F:protein binding; C:cytoplasm; C:proteasome regulatory particle, lid subcomplex; C:nuclear proteasome complex	G3DSA:1.10.10.10 (Gene3D);PF01399 (Pfam);SSF46785 (SUPERFAMILY)	PCI domain (Pfam)	IPR036388 (Gene3D);IPR000717 (Pfam);IPR036390 (SUPERFAMILY)	Winged helix-like DNA-binding domain superfamily (Gene3D);Proteasome component (PCI) domain (Pfam);Winged helix DNA-binding domain superfamily (SUPERFAMILY)	0.707293	-1.41	0.00719449	KOG1498	26S proteasome regulatory complex, subunit RPN5/PSMD12	O	sly03050	Proteasome	4081.Solyc04g012040.2.1	26S proteasome non-ATPase regulatory subunit 12 homolog A	Gene	26S proteasome non-ATPase regulatory subunit 12 homolog A	6	5	26	-1.41	0.00719449	0.707293
1483	670	Gene.46895_TRINITY_DN53499_c4_g2_g.46895_m.46895	Gene.46895_TRINITY_DN53499_c4_g2_g.46895_m.46895	24.18	166.99	2626000	2111000	1989000	2141000	3330000	3423000	3098000	2814000	2217000	3166000	11	9	9	Carbamidomethylation; iTRAQ 8plex (K N-term); Deamidation (NQ)	121821	Gene.46895::TRINITY_DN53499_c4_g2::g.46895 ORF type:complete len:1090 (+) TRINITY_DN53499_c4_g2:255-3524(+)	sly:778355	DDB1;hp1	DNA damage-binding protein 1	C:GO:0005634; P:GO:0043161; F:GO:0005515; P:GO:0009585; C:GO:0031461; P:GO:0006289; F:GO:0003684; P:GO:0016567	C:nucleus; P:proteasome-mediated ubiquitin-dependent protein catabolic process; F:protein binding; P:red, far-red light phototransduction; C:cullin-RING ubiquitin ligase complex; P:nucleotide-excision repair; F:damaged DNA binding; P:protein ubiquitination	SSF50998 (SUPERFAMILY);G3DSA:2.130.10.10 (Gene3D);PF03178 (Pfam);Coil (Coils);PF10433 (Pfam)	CPSF A subunit region (Pfam);Mono-functional DNA-alkylating methyl methanesulfonate N-term (Pfam)	IPR011047 (SUPERFAMILY);IPR015943 (Gene3D);IPR004871 (Pfam)	Quinoprotein alcohol dehydrogenase-like superfamily (SUPERFAMILY);WD40/YVTN repeat-like-containing domain superfamily (Gene3D);Cleavage/polyadenylation specificity factor, A subunit, C-terminal (Pfam)	0.700253	-1.43	0.00381944	KOG1897	Damage-specific DNA binding complex, subunit DDB1	L	sly03420;sly04120	Nucleotide excision repair;Ubiquitin mediated proteolysis	4081.Solyc02g021650.2.1	DNA damage-binding protein 1	Gene	DNA damage-binding protein 1	9	9	11	-1.43	0.00381944	0.700253
1513	2310	Gene.18944_TRINITY_DN49525_c1_g3_g.18944_m.18944	Gene.18944_TRINITY_DN49525_c1_g3_g.18944_m.18944	20.24	129.55	828200	718600	616200	615800	991700	957900	1068000	909700	701400	993100	20	4	4	iTRAQ 8plex (K N-term); Deamidation (NQ)	30406	Gene.18944::TRINITY_DN49525_c1_g3::g.18944 ORF type:5prime_partial len:282 (-) TRINITY_DN49525_c1_g3:175-1020(-)	sly:101255078		eukaryotic translation initiation factor 6-2	F:GO:0003743; F:GO:0043022; P:GO:0042273; F:GO:0043023; P:GO:0042256; C:GO:0005730; C:GO:0005840; P:GO:0006446	F:translation initiation factor activity; F:ribosome binding; P:ribosomal large subunit biogenesis; F:ribosomal large subunit binding; P:mature ribosome assembly; C:nucleolus; C:ribosome; P:regulation of translational initiation	G3DSA:3.75.10.10 (Gene3D);MF_00032 (Hamap);TIGR00323 (TIGRFAM);PF01912 (Pfam);cd00527 (CDD);PIRSF006413 (PIRSF);SSF55909 (SUPERFAMILY);SM00654 (SMART)	Translation initiation factor 6 [eif6]. (Hamap);eIF-6: putative translation initiation factor eIF-6 (TIGRFAM);eIF-6 family (Pfam);IF6 (CDD)	IPR002769 (Hamap);IPR002769 (TIGRFAM);IPR002769 (Pfam);IPR002769 (CDD);IPR002769 (PIRSF);IPR002769 (SMART)	Translation initiation factor IF6 (Hamap);Translation initiation factor IF6 (TIGRFAM);Translation initiation factor IF6 (Pfam);Translation initiation factor IF6 (CDD);Translation initiation factor IF6 (PIRSF);Translation initiation factor IF6 (SMART)	0.706273	-1.42	0.00946237	KOG3185	Translation initiation factor 6 (eIF-6)	J	sly03008	Ribosome biogenesis in eukaryotes	4081.Solyc00g007270.2.1	eukaryotic translation initiation factor 6-2	Gene	eukaryotic translation initiation factor 6-2	4	4	20	-1.42	0.00946237	0.706273
1566	1124	Gene.55157_TRINITY_DN50341_c1_g10_g.55157_m.55157	Gene.55157_TRINITY_DN50341_c1_g10_g.55157_m.55157	20.41	146.77	1358000	1101000	1043000	1102000	1483000	2181000	2379000	1780000	1151000	1968000	8	7	3	iTRAQ 8plex (K N-term)	45331	Gene.55157::TRINITY_DN50341_c1_g10::g.55157 ORF type:5prime_partial len:414 (+) TRINITY_DN50341_c1_g10:3-1244(+)	sly:101244218		DEAD-box ATP-dependent RNA helicase 37-like	F:GO:0003676; F:GO:0005524; C:GO:0005737; P:GO:0010501; C:GO:0005730; F:GO:0004004	F:nucleic acid binding; F:ATP binding; C:cytoplasm; P:RNA secondary structure unwinding; C:nucleolus; F:ATP-dependent RNA helicase activity	G3DSA:3.40.50.300 (Gene3D);PF00270 (Pfam);cd00079 (CDD);SSF52540 (SUPERFAMILY);mobidb-lite (MobiDBLite);PS51192 (ProSiteProfiles);PS51194 (ProSiteProfiles);SM00490 (SMART);cd00268 (CDD);SM00487 (SMART);PF00271 (Pfam)	DEAD/DEAH box helicase (Pfam);HELICc (CDD);consensus disorder prediction (MobiDBLite);Superfamilies 1 and 2 helicase ATP-binding type-1 domain profile. (ProSiteProfiles);Superfamilies 1 and 2 helicase C-terminal domain profile. (ProSiteProfiles);DEADc (CDD);Helicase conserved C-terminal domain (Pfam)	IPR011545 (Pfam);IPR001650 (CDD);IPR027417 (SUPERFAMILY);IPR014001 (ProSiteProfiles);IPR001650 (ProSiteProfiles);IPR001650 (SMART);IPR014001 (SMART);IPR001650 (Pfam)	DEAD/DEAH box helicase domain (Pfam);Helicase, C-terminal (CDD);P-loop containing nucleoside triphosphate hydrolase (SUPERFAMILY);Helicase superfamily 1/2, ATP-binding domain (ProSiteProfiles);Helicase, C-terminal (ProSiteProfiles);Helicase, C-terminal (SMART);Helicase superfamily 1/2, ATP-binding domain (SMART);Helicase, C-terminal (Pfam)	0.584858	-1.71	0.00909913	KOG0335	ATP-dependent RNA helicase	A			4081.Solyc01g005960.2.1	DEAD-box ATP-dependent RNA helicase 37-like	Gene	DEAD-box ATP-dependent RNA helicase 37-like	7	3	8	-1.71	0.00909913	0.584858
1567	1651	Gene.56330_TRINITY_DN41915_c2_g3_g.56330_m.56330	Gene.56330_TRINITY_DN41915_c2_g3_g.56330_m.56330	34.09	132.41	2212000	2337000	2152000	2023000	2999000	3019000	2786000	2801000	2181000	2901000	10	5	3	Carbamidomethylation; iTRAQ 8plex (K N-term); Deamidation (NQ)	52597	Gene.56330::TRINITY_DN41915_c2_g3::g.56330 ORF type:complete len:471 (-) TRINITY_DN41915_c2_g3:246-1658(-)	sly:101249011		citrate synthase, mitochondrial	F:GO:0004108; C:GO:0005759; P:GO:0046487; P:GO:0006099	F:citrate (Si)-synthase activity; C:mitochondrial matrix; P:glyoxylate metabolic process; P:tricarboxylic acid cycle	PR00143 (PRINTS);PS00480 (ProSitePatterns);Coil (Coils);PF00285 (Pfam);TIGR01793 (TIGRFAM);SSF48256 (SUPERFAMILY);G3DSA:1.10.580.10 (Gene3D);cd06105 (CDD)	Citrate synthase signature (PRINTS);Citrate synthase signature. (ProSitePatterns);Citrate synthase, C-terminal domain (Pfam);cit_synth_euk: citrate (Si)-synthase, eukaryotic (TIGRFAM);ScCit1-2_like (CDD)	IPR002020 (PRINTS);IPR019810 (ProSitePatterns);IPR002020 (Pfam);IPR010109 (TIGRFAM);IPR036969 (SUPERFAMILY);IPR016142 (Gene3D)	Citrate synthase (PRINTS);Citrate synthase active site (ProSitePatterns);Citrate synthase (Pfam);Citrate synthase, eukaryotic-type (TIGRFAM);Citrate synthase superfamily (SUPERFAMILY);Citrate synthase-like, large alpha subdomain (Gene3D)	0.75181	-1.33	0.000389942	KOG2617	Citrate synthase	C	sly01100;sly01110;sly01200;sly01230;sly00630;sly01210;sly00020	Metabolic pathways;Biosynthesis of secondary metabolites;Carbon metabolism;Biosynthesis of amino acids;Glyoxylate and dicarboxylate metabolism;2-Oxocarboxylic acid metabolism;Citrate cycle (TCA cycle)	4081.Solyc01g073740.2.1	citrate synthase, mitochondrial	Gene	citrate synthase, mitochondrial	5	3	10	-1.33	0.000389942	0.75181
1570	1378	Gene.26734_TRINITY_DN52953_c0_g2_g.26734_m.26734	Gene.26734_TRINITY_DN52953_c0_g2_g.26734_m.26734	22.2	120.13	1666000	1499000	1273000	1447000	1929000	2155000	1928000	1983000	1471000	1999000	10	6	3	iTRAQ 8plex (K N-term); Deamidation (NQ)	49821	Gene.26734::TRINITY_DN52953_c0_g2::g.26734 ORF type:complete len:456 (+) TRINITY_DN52953_c0_g2:95-1462(+)	sly:101256745		ruvB-like protein 1	P:GO:2000072; C:GO:0035267; C:GO:0000812; C:GO:0005730; P:GO:0048507; P:GO:0006357; C:GO:0005657; F:GO:0005524; C:GO:0009507; P:GO:0006338; C:GO:0097255; F:GO:0043141; P:GO:0000492; P:GO:0032508; C:GO:0005829; C:GO:0031011; P:GO:0016573	P:regulation of defense response to fungus, incompatible interaction; C:NuA4 histone acetyltransferase complex; C:Swr1 complex; C:nucleolus; P:meristem development; P:regulation of transcription from RNA polymerase II promoter; C:replication fork; F:ATP binding; C:chloroplast; P:chromatin remodeling; C:R2TP complex; F:ATP-dependent 5'-3' DNA helicase activity; P:box C/D snoRNP assembly; P:DNA dup…	cd00009 (CDD);SM00382 (SMART);PF06068 (Pfam);G3DSA:1.10.8.60 (Gene3D);SSF52540 (SUPERFAMILY);G3DSA:3.40.50.300 (Gene3D)	AAA (CDD);TIP49 C-terminus (Pfam)	IPR003593 (SMART);IPR010339 (Pfam);IPR027417 (SUPERFAMILY)	AAA+ ATPase domain (SMART);TIP49, C-terminal (Pfam);P-loop containing nucleoside triphosphate hydrolase (SUPERFAMILY)	0.735868	-1.36	0.0060256	KOG1942	DNA helicase, TBP-interacting protein	L			4081.Solyc11g069370.1.1	ruvB-like protein 1	Gene	ruvB-like protein 1	6	3	10	-1.36	0.0060256	0.735868
1573	1522	Gene.38757_TRINITY_DN48673_c2_g1_g.38757_m.38757	Gene.38757_TRINITY_DN48673_c2_g1_g.38757_m.38757	25.78	138.04	7934000	7188000	6436000	6555000	9852000	10330000	8747000	9330000	7029000	9564000	20	5	4	Carbamidomethylation; iTRAQ 8plex (K N-term)	39102	Gene.38757::TRINITY_DN48673_c2_g1::g.38757 ORF type:3prime_partial len:343 (+) TRINITY_DN48673_c2_g1:839-1864(+)	sly:100500729		glycoside hydrolase family 38 amino-terminal domain protein	F:GO:0004559; F:GO:0046872; P:GO:0006013; C:GO:0005774; F:GO:0030246	F:alpha-mannosidase activity; F:metal ion binding; P:mannose metabolic process; C:vacuolar membrane; F:carbohydrate binding	SM00872 (SMART);SSF88688 (SUPERFAMILY);G3DSA:1.20.1270.50 (Gene3D);SSF88713 (SUPERFAMILY);PF09261 (Pfam);G3DSA:3.20.110.10 (Gene3D);PF01074 (Pfam)	Alpha mannosidase middle domain (Pfam);Glycosyl hydrolases family 38 N-terminal domain (Pfam)	IPR015341 (SMART);IPR028995 (SUPERFAMILY);IPR037094 (Gene3D);IPR011330 (SUPERFAMILY);IPR015341 (Pfam);IPR027291 (Gene3D);IPR000602 (Pfam)	Glycoside hydrolase family 38, central domain (SMART);Glycoside hydrolase families 57/38, central domain superfamily (SUPERFAMILY);Glycoside hydrolase family 38, central domain superfamily (Gene3D);Glycoside hydrolase/deacetylase, beta/alpha-barrel (SUPERFAMILY);Glycoside hydrolase family 38, central domain (Pfam);Glycoside hydrolase 38/57, N-terminal (Gene3D);Glycoside hydrolase family 38, N-ter…	0.734944	-1.36	0.00264241	KOG1959	Glycosyl hydrolase, family 38 - alpha-mannosidase	G	sly00511	Other glycan degradation	4081.Solyc06g068860.2.1	glycoside hydrolase family 38 amino-terminal domain protein	Gene	glycoside hydrolase family 38 amino-terminal domain protein	5	4	20	-1.36	0.00264241	0.734944
1588	2317	Gene.13415_TRINITY_DN39187_c0_g1_g.13415_m.13415	Gene.13415_TRINITY_DN39187_c0_g1_g.13415_m.13415	31.64	120.14	611800	550300	523600	543900	718300	792000	697600	755600	557400	740900	18	4	3	Carbamidomethylation; iTRAQ 8plex (K N-term); Oxidation (M)	20086	Gene.13415::TRINITY_DN39187_c0_g1::g.13415 ORF type:5prime_partial len:187 (+) TRINITY_DN39187_c0_g1:2-562(+)	sly:606303	TPx1;LeTPx1p	peroxiredoxin-2B	F:GO:0004601; P:GO:0006979; C:GO:0009507; P:GO:0006804; P:GO:0098869; C:GO:0005829; P:GO:0045454; P:GO:0046686; P:GO:0055114; C:GO:0005886; F:GO:0051920	F:peroxidase activity; P:response to oxidative stress; C:chloroplast; P:obsolete peroxidase reaction; P:cellular oxidant detoxification; C:cytosol; P:cell redox homeostasis; P:response to cadmium ion; P:oxidation-reduction process; C:plasma membrane; F:peroxiredoxin activity	G3DSA:3.40.30.10 (Gene3D);SSF52833 (SUPERFAMILY);PF08534 (Pfam);cd03013 (CDD);PS51352 (ProSiteProfiles)	Redoxin (Pfam);PRX5_like (CDD);Thioredoxin domain profile. (ProSiteProfiles)	IPR036249 (SUPERFAMILY);IPR013740 (Pfam);IPR013766 (ProSiteProfiles)	Thioredoxin-like superfamily (SUPERFAMILY);Redoxin (Pfam);Thioredoxin domain (ProSiteProfiles)	0.752328	-1.33	0.000685488	KOG0541	Alkyl hydroperoxide reductase/peroxiredoxin	O			4081.Solyc07g020860.2.1	peroxiredoxin-2B	Gene	peroxiredoxin-2B	4	3	18	-1.33	0.000685488	0.752328
1602	1745	Gene.38373_TRINITY_DN45352_c0_g2_g.38373_m.38373	Gene.38373_TRINITY_DN45352_c0_g2_g.38373_m.38373	21.54	151.36	6434000	4963000	4575000	5534000	6658000	8486000	9795000	8414000	5386000	8338000	41	4	4	Carbamidomethylation; iTRAQ 8plex (K N-term)	19031	Gene.38373::TRINITY_DN45352_c0_g2::g.38373 ORF type:complete len:201 (-) TRINITY_DN45352_c0_g2:1763-2365(-)	sly:101249407		glycine-rich protein 2-like	F:GO:0003677; F:GO:0008270; P:GO:0006355	F:DNA binding; F:zinc ion binding; P:regulation of transcription, DNA-templated	PF00098 (Pfam);SSF57756 (SUPERFAMILY);G3DSA:4.10.60.10 (Gene3D);G3DSA:2.40.50.140 (Gene3D);PF00313 (Pfam);SM00343 (SMART);PS50158 (ProSiteProfiles);PR00050 (PRINTS);SM00357 (SMART);cd04458 (CDD);PS00352 (ProSitePatterns);mobidb-lite (MobiDBLite);SSF50249 (SUPERFAMILY)	Zinc knuckle (Pfam);'Cold-shock' DNA-binding domain (Pfam);Zinc finger CCHC-type profile. (ProSiteProfiles);Cold shock protein signature (PRINTS);CSP_CDS (CDD);'Cold-shock' domain signature. (ProSitePatterns);consensus disorder prediction (MobiDBLite)	IPR001878 (Pfam);IPR036875 (SUPERFAMILY);IPR036875 (Gene3D);IPR002059 (Pfam);IPR001878 (SMART);IPR001878 (ProSiteProfiles);IPR002059 (PRINTS);IPR011129 (SMART);IPR002059 (CDD);IPR019844 (ProSitePatterns);IPR012340 (SUPERFAMILY)	Zinc finger, CCHC-type (Pfam);Zinc finger, CCHC-type superfamily (SUPERFAMILY);Zinc finger, CCHC-type superfamily (Gene3D);Cold-shock protein, DNA-binding (Pfam);Zinc finger, CCHC-type (SMART);Zinc finger, CCHC-type (ProSiteProfiles);Cold-shock protein, DNA-binding (PRINTS);Cold shock domain (SMART);Cold-shock protein, DNA-binding (CDD);Cold-shock conserved site (ProSitePatterns);Nucleic acid-bin…	0.645958	-1.55	0.00701455	KOG3070	Predicted RNA-binding protein containing PIN domain and invovled in translation or RNA processing	J			4081.Solyc10g055250.1.1	glycine-rich protein 2-like	Gene	glycine-rich protein 2-like	4	4	41	-1.55	0.00701455	0.645958
1642	841	Gene.15416_TRINITY_DN49073_c1_g2_g.15416_m.15416	Gene.15416_TRINITY_DN49073_c1_g2_g.15416_m.15416	20.67	137.34	2695000	2223000	2155000	2105000	3287000	3301000	2879000	2735000	2294000	3051000	29	8	6	Carbamidomethylation; iTRAQ 8plex (K N-term)	32408	Gene.15416::TRINITY_DN49073_c1_g2::g.15416 ORF type:complete len:304 (+) TRINITY_DN49073_c1_g2:296-1207(+)	sly:101251664		pyridoxal 5'-phosphate synthase-like subunit PDX1.2	P:GO:0042823; F:GO:0003824; F:GO:0046982; P:GO:0042819; C:GO:0005829	P:pyridoxal phosphate biosynthetic process; F:catalytic activity; F:protein heterodimerization activity; P:vitamin B6 biosynthetic process; C:cytosol	PF01680 (Pfam);PIRSF029271 (PIRSF);G3DSA:3.20.20.70 (Gene3D);PS51129 (ProSiteProfiles);SSF51366 (SUPERFAMILY)	SOR/SNZ family (Pfam);PdxS/SNZ family profile. (ProSiteProfiles)	IPR033755 (Pfam);IPR001852 (PIRSF);IPR013785 (Gene3D);IPR001852 (ProSiteProfiles);IPR011060 (SUPERFAMILY)	PdxS/SNZ N-terminal domain (Pfam);Pyridoxal 5'-phosphate synthase subunit PdxS/SNZ (PIRSF);Aldolase-type TIM barrel (Gene3D);Pyridoxal 5'-phosphate synthase subunit PdxS/SNZ (ProSiteProfiles);Ribulose-phosphate binding barrel (SUPERFAMILY)	0.751885	-1.33	0.00857038	KOG1606	Stationary phase-induced protein, SOR/SNZ family	H	sly00750	Vitamin B6 metabolism	4081.Solyc03g120090.1.1	pyridoxal 5'-phosphate synthase-like subunit PDX1.2	Gene	pyridoxal 5'-phosphate synthase-like subunit PDX1.2	8	6	29	-1.33	0.00857038	0.751885
1650	1476	Gene.2258_TRINITY_DN44522_c0_g4_g.2258_m.2258	Gene.2258_TRINITY_DN44522_c0_g4_g.2258_m.2258	25.08	128.87	1967000	1821000	1503000	1598000	2982000	2914000	2404000	2301000	1722000	2650000	23	6	4	iTRAQ 8plex (K N-term); Deamidation (NQ)	21027	Gene.2258::TRINITY_DN44522_c0_g4::g.2258 ORF type:5prime_partial len:183 (-) TRINITY_DN44522_c0_g4:318-866(-)	sly:101264364		peptidyl-prolyl cis-trans isomerase FKBP62-like	F:GO:0003755; F:GO:0005515; C:GO:0005737; F:GO:0005528; P:GO:0061077; P:GO:0000413	F:peptidyl-prolyl cis-trans isomerase activity; F:protein binding; C:cytoplasm; F:FK506 binding; P:chaperone-mediated protein folding; P:protein peptidyl-prolyl isomerization	Coil (Coils);G3DSA:1.20.58.280 (Gene3D);PS50005 (ProSiteProfiles);G3DSA:1.10.150.160 (Gene3D);SSF48452 (SUPERFAMILY);PS50293 (ProSiteProfiles);PF00515 (Pfam);G3DSA:1.25.40.10 (Gene3D);SM00028 (SMART)	TPR repeat profile. (ProSiteProfiles);TPR repeat region circular profile. (ProSiteProfiles);Tetratricopeptide repeat (Pfam)	IPR019734 (ProSiteProfiles);IPR011990 (SUPERFAMILY);IPR013026 (ProSiteProfiles);IPR001440 (Pfam);IPR011990 (Gene3D);IPR019734 (SMART)	Tetratricopeptide repeat (ProSiteProfiles);Tetratricopeptide-like helical domain superfamily (SUPERFAMILY);Tetratricopeptide repeat-containing domain (ProSiteProfiles);Tetratricopeptide repeat 1 (Pfam);Tetratricopeptide-like helical domain superfamily (Gene3D);Tetratricopeptide repeat (SMART)	0.649811	-1.54	0.00310456	KOG0543	FKBP-type peptidyl-prolyl cis-trans isomerase	O			4081.Solyc09g057660.2.1	peptidyl-prolyl cis-trans isomerase FKBP62-like	Gene	peptidyl-prolyl cis-trans isomerase FKBP62-like	6	4	23	-1.54	0.00310456	0.649811
1657	1984	Gene.18132_TRINITY_DN51484_c0_g3_g.18132_m.18132	Gene.18132_TRINITY_DN51484_c0_g3_g.18132_m.18132	30.87	118.81	2434000	2235000	2151000	2070000	2887000	3211000	2854000	2863000	2250000	2954000	29	4	4	iTRAQ 8plex (K N-term); Deamidation (NQ)	23307	Gene.18132::TRINITY_DN51484_c0_g3::g.18132 ORF type:3prime_partial len:213 (+) TRINITY_DN51484_c0_g3:292-927(+)	sly:101259979		ATP sulfurylase 1, chloroplastic-like	F:GO:0004020; F:GO:0004781; P:GO:0016310; P:GO:0006144; P:GO:0000103	F:adenylylsulfate kinase activity; F:sulfate adenylyltransferase (ATP) activity; P:phosphorylation; P:purine nucleobase metabolic process; P:sulfate assimilation	mobidb-lite (MobiDBLite);G3DSA:3.10.400.10 (Gene3D);SSF88697 (SUPERFAMILY);PF14306 (Pfam)	consensus disorder prediction (MobiDBLite);PUA-like domain (Pfam)	IPR015947 (SUPERFAMILY);IPR025980 (Pfam)	PUA-like superfamily (SUPERFAMILY);ATP-sulfurylase PUA-like domain (Pfam)	0.761679	-1.31	0.000818465	KOG0636	ATP sulfurylase (sulfate adenylyltransferase)	P	sly01100;sly00450;sly00261;sly00230;sly00920	Metabolic pathways;Selenocompound metabolism;Monobactam biosynthesis;Purine metabolism;Sulfur metabolism	4081.Solyc09g082860.2.1	ATP sulfurylase 1, chloroplastic-like	Gene	ATP sulfurylase 1, chloroplastic-like	4	4	29	-1.31	0.000818465	0.761679
1707	1075	Gene.56403_TRINITY_DN47124_c1_g2_g.56403_m.56403	Gene.56403_TRINITY_DN47124_c1_g2_g.56403_m.56403	22.67	125.01	2622000	2339000	2023000	2106000	3511000	3565000	3102000	2764000	2273000	3236000	9	7	7	Carbamidomethylation; iTRAQ 8plex (K N-term)	119453	Gene.56403::TRINITY_DN47124_c1_g2::g.56403 ORF type:5prime_partial len:1081 (-) TRINITY_DN47124_c1_g2:292-3534(-)	sly:101264562		lon protease homolog 1, mitochondrial-like	F:GO:0005524; P:GO:0070407; P:GO:0006515; C:GO:0005759; P:GO:0051131; F:GO:0004252; P:GO:0090296; P:GO:0034599; F:GO:0043565; F:GO:0004176; P:GO:0006510	F:ATP binding; P:oxidation-dependent protein catabolic process; P:misfolded or incompletely synthesized protein catabolic process; C:mitochondrial matrix; P:chaperone-mediated protein complex assembly; F:serine-type endopeptidase activity; P:regulation of mitochondrial DNA replication; P:cellular response to oxidative stress; F:sequence-specific DNA binding; F:ATP-dependent peptidase activity; P:…	G3DSA:2.30.130.40 (Gene3D);SSF52540 (SUPERFAMILY);SSF88697 (SUPERFAMILY);G3DSA:1.10.4060.10 (Gene3D);PF02190 (Pfam);cd00009 (CDD);SM00382 (SMART);Coil (Coils);G3DSA:3.40.50.300 (Gene3D);PF05362 (Pfam);G3DSA:3.30.230.10 (Gene3D);SM00464 (SMART);MF_03120 (Hamap);PS51787 (ProSiteProfiles);PF00004 (Pfam);mobidb-lite (MobiDBLite);G3DSA:1.10.8.60 (Gene3D);PS01046 (ProSitePatterns);PS51786 (ProSiteProfi…	ATP-dependent protease La (LON) substrate-binding domain (Pfam);AAA (CDD);Lon protease (S16) C-terminal proteolytic domain (Pfam);Lon protease homolog, mitochondrial [LONP1]. (Hamap);Lon N-terminal domain profile. (ProSiteProfiles);ATPase family associated with various cellular activities (AAA) (Pfam);consensus disorder prediction (MobiDBLite);ATP-dependent serine proteases, lon family, serine ac…	IPR027417 (SUPERFAMILY);IPR015947 (SUPERFAMILY);IPR003111 (Pfam);IPR003593 (SMART);IPR008269 (Pfam);IPR014721 (Gene3D);IPR003111 (SMART);IPR027503 (Hamap);IPR003111 (ProSiteProfiles);IPR003959 (Pfam);IPR008268 (ProSitePatterns);IPR008269 (ProSiteProfiles);IPR020568 (SUPERFAMILY);IPR004815 (TIGRFAM)	P-loop containing nucleoside triphosphate hydrolase (SUPERFAMILY);PUA-like superfamily (SUPERFAMILY);Lon, substrate-binding domain (Pfam);AAA+ ATPase domain (SMART);Peptidase S16, Lon proteolytic domain (Pfam);Ribosomal protein S5 domain 2-type fold, subgroup (Gene3D);Lon, substrate-binding domain (SMART);Lon protease homologue, chloroplastic/mitochondrial (Hamap);Lon, substrate-binding domain (P…	0.70241	-1.42	0.00540754	KOG2004	Mitochondrial ATP-dependent protease PIM1/LON	O			4081.Solyc10g024320.1.1	lon protease homolog 1, mitochondrial-like	Gene	lon protease homolog 1, mitochondrial-like	7	7	9	-1.42	0.00540754	0.70241
1722	1178	Gene.63877_TRINITY_DN53970_c2_g5_g.63877_m.63877	Gene.63877_TRINITY_DN53970_c2_g5_g.63877_m.63877	23.78	114.87	3520000	2997000	2802000	2785000	4390000	4373000	4108000	3912000	3026000	4196000	16	7	5	iTRAQ 8plex (K N-term)	39231	Gene.63877::TRINITY_DN53970_c2_g5::g.63877 ORF type:5prime_partial len:345 (-) TRINITY_DN53970_c2_g5:416-1450(-)	sly:101264976		26S proteasome non-ATPase regulatory subunit 13 homolog A	C:GO:0005634; F:GO:0005515; F:GO:0005198; C:GO:0005829; C:GO:0008541; P:GO:0043248; P:GO:0006511	C:nucleus; F:protein binding; F:structural molecule activity; C:cytosol; C:proteasome regulatory particle, lid subcomplex; P:proteasome assembly; P:ubiquitin-dependent protein catabolic process	SM00088 (SMART);SM00753 (SMART);PF01399 (Pfam);SSF46785 (SUPERFAMILY);G3DSA:1.10.10.10 (Gene3D)	motif in proteasome subunits, Int-6, Nip-1 and TRIP-15 (SMART);PCI domain (Pfam)	IPR000717 (SMART);IPR000717 (Pfam);IPR036390 (SUPERFAMILY);IPR036388 (Gene3D)	Proteasome component (PCI) domain (SMART);Proteasome component (PCI) domain (Pfam);Winged helix DNA-binding domain superfamily (SUPERFAMILY);Winged helix-like DNA-binding domain superfamily (Gene3D)	0.721163	-1.39	0.00418794	KOG2908	26S proteasome regulatory complex, subunit RPN9/PSMD13	O	sly03050	Proteasome	4081.Solyc09g090720.2.1	26S proteasome non-ATPase regulatory subunit 13 homolog A	Gene	26S proteasome non-ATPase regulatory subunit 13 homolog A	7	5	16	-1.39	0.00418794	0.721163
1728	1292	Gene.76739_TRINITY_DN49935_c2_g2_g.76739_m.76739	Gene.76739_TRINITY_DN49935_c2_g2_g.76739_m.76739	26.33	121.56	2285000	1988000	1896000	2010000	2907000	2496000	2779000	2556000	2045000	2685000	14	6	4	iTRAQ 8plex (K N-term)	37962	Gene.76739::TRINITY_DN49935_c2_g2::g.76739 ORF type:complete len:337 (+) TRINITY_DN49935_c2_g2:3637-4647(+)	sly:101251038		histidine--tRNA ligase, cytoplasmic	F:GO:0004821; F:GO:0005524; P:GO:0006547; P:GO:0006427; C:GO:0005739; F:GO:0016829; P:GO:0032543	F:histidine-tRNA ligase activity; F:ATP binding; P:histidine metabolic process; P:histidyl-tRNA aminoacylation; C:mitochondrion; F:lyase activity; P:mitochondrial translation	SSF52954 (SUPERFAMILY);SSF55681 (SUPERFAMILY);cd00859 (CDD);PIRSF001549 (PIRSF);PF13393 (Pfam);G3DSA:3.30.930.10 (Gene3D);G3DSA:3.40.50.800 (Gene3D);PF03129 (Pfam)	HisRS_anticodon (CDD);Histidyl-tRNA synthetase (Pfam);Anticodon binding domain (Pfam)	IPR036621 (SUPERFAMILY);IPR033656 (CDD);IPR004516 (PIRSF);IPR036621 (Gene3D);IPR004154 (Pfam)	Anticodon-binding domain superfamily (SUPERFAMILY);Histidyl-anticodon-binding (CDD);Histidine-tRNA ligase/ATP phosphoribosyltransferase regulatory subunit (PIRSF);Anticodon-binding domain superfamily (Gene3D);Anticodon-binding (Pfam)	0.761639	-1.31	0.00232809	KOG1936	Histidyl-tRNA synthetase	J	sly00970	Aminoacyl-tRNA biosynthesis	4081.Solyc01g102800.2.1	histidine--tRNA ligase, cytoplasmic	Gene	histidine--tRNA ligase, cytoplasmic	6	4	14	-1.31	0.00232809	0.761639
1744	2530	Gene.28770_TRINITY_DN51869_c0_g6_g.28770_m.28770	Gene.28770_TRINITY_DN51869_c0_g6_g.28770_m.28770	23.13	98.61	3714000	3393000	3421000	3712000	4982000	5371000	4502000	4298000	3560000	4789000	4	4	4	iTRAQ 8plex (K N-term)	75734	Gene.28770::TRINITY_DN51869_c0_g6::g.28770 ORF type:5prime_partial len:700 (+) TRINITY_DN51869_c0_g6:2-2101(+)	sly:101265028		dolichyl-diphosphooligosaccharide--protein glycosyltransferase subunit 2-like	C:GO:0008250; C:GO:0016021; P:GO:0006487; F:GO:0016740	C:oligosaccharyltransferase complex; C:integral component of membrane; P:protein N-linked glycosylation; F:transferase activity	PF05817 (Pfam)	Oligosaccharyltransferase subunit Ribophorin II (Pfam)	IPR008814 (Pfam)	Dolichyl-diphosphooligosaccharide--protein glycosyltransferase subunit Swp1 (Pfam)	0.74337	-1.35	0.00486407	KOG2447	Oligosaccharyltransferase, delta subunit (ribophorin II)	O	sly01100;sly04141;sly00510	Metabolic pathways;Protein processing in endoplasmic reticulum;N-Glycan biosynthesis	4081.Solyc05g046330.2.1	dolichyl-diphosphooligosaccharide--protein glycosyltransferase subunit 2-like	Gene	dolichyl-diphosphooligosaccharide--protein glycosyltransferase subunit 2-like	4	4	4	-1.35	0.00486407	0.74337
1769	3662	Gene.57605_TRINITY_DN50783_c5_g1_g.57605_m.57605	Gene.57605_TRINITY_DN50783_c5_g1_g.57605_m.57605	20.55	116.34	1554000	1437000	1186000	1325000	1851000	1979000	1724000	1739000	1375000	1823000	49	3	2	iTRAQ 8plex (K N-term); Oxidation (M); Deamidation (NQ)	12072	Gene.57605::TRINITY_DN50783_c5_g1::g.57605 ORF type:complete len:107 (-) TRINITY_DN50783_c5_g1:2946-3266(-)	sly:101265883		Epoxide hydrolase 2	P:GO:0006805; C:GO:0016021; P:GO:0009636; F:GO:0004301	P:xenobiotic metabolic process; C:integral component of membrane; P:response to toxic substance; F:epoxide hydrolase activity	G3DSA:3.40.50.1820 (Gene3D)		IPR029058 (Gene3D)	Alpha/Beta hydrolase fold (Gene3D)	0.754251	-1.33	0.00881049	KOG4178	Soluble epoxide hydrolase	I			4081.Solyc02g078570.2.1	Epoxide hydrolase 2	Gene	Epoxide hydrolase 2	3	2	49	-1.33	0.00881049	0.754251
1852	831	Gene.18776_TRINITY_DN53369_c0_g5_g.18776_m.18776	Gene.18776_TRINITY_DN53369_c0_g5_g.18776_m.18776	23.46	155.07	1974000	1972000	1665000	1561000	2645000	2734000	2560000	2194000	1793000	2533000	3	7	2	Carbamidomethylation; iTRAQ 8plex (K N-term)	84384	Gene.18776::TRINITY_DN53369_c0_g5::g.18776 ORF type:complete len:749 (+) TRINITY_DN53369_c0_g5:649-2895(+)	sly:101264112		2-oxoglutarate dehydrogenase, mitochondrial-like	F:GO:0030976; C:GO:0045252; F:GO:0004591; P:GO:0006099; P:GO:0006568; P:GO:0006554	F:thiamine pyrophosphate binding; C:oxoglutarate dehydrogenase complex; F:oxoglutarate dehydrogenase (succinyl-transferring) activity; P:tricarboxylic acid cycle; P:tryptophan metabolic process; P:lysine catabolic process	G3DSA:3.40.50.970 (Gene3D);PF00676 (Pfam);G3DSA:1.10.287.1150 (Gene3D);SSF52518 (SUPERFAMILY);TIGR00239 (TIGRFAM);PF16078 (Pfam);PF02779 (Pfam);PIRSF000157 (PIRSF);cd02016 (CDD)	Dehydrogenase E1 component (Pfam);2oxo_dh_E1: oxoglutarate dehydrogenase (succinyl-transferring), E1 component (TIGRFAM);2-oxoglutarate dehydrogenase N-terminus (Pfam);Transketolase, pyrimidine binding domain (Pfam);TPP_E1_OGDC_like (CDD)	IPR001017 (Pfam);IPR029061 (SUPERFAMILY);IPR011603 (TIGRFAM);IPR032106 (Pfam);IPR005475 (Pfam);IPR011603 (PIRSF)	Dehydrogenase, E1 component (Pfam);Thiamin diphosphate-binding fold (SUPERFAMILY);2-oxoglutarate dehydrogenase E1 component (TIGRFAM);2-oxoglutarate dehydrogenase E1 component, N-terminal domain (Pfam);Transketolase-like, pyrimidine-binding domain (Pfam);2-oxoglutarate dehydrogenase E1 component (PIRSF)	0.707856	-1.41	0.00450817	KOG0450	2-oxoglutarate dehydrogenase, E1 subunit	G	sly01100;sly01110;sly01200;sly00310;sly00380;sly00020	Metabolic pathways;Biosynthesis of secondary metabolites;Carbon metabolism;Lysine degradation;Tryptophan metabolism;Citrate cycle (TCA cycle)	4081.Solyc04g011350.2.1	2-oxoglutarate dehydrogenase, mitochondrial-like	Gene	2-oxoglutarate dehydrogenase, mitochondrial-like	7	2	3	-1.41	0.00450817	0.707856
1892	3568	Gene.2054_TRINITY_DN47391_c2_g2_g.2054_m.2054	Gene.2054_TRINITY_DN47391_c2_g2_g.2054_m.2054	41.02	69.16	206800	176400	172400	175400	397200	487000	365100	395800	189000	411300	17	2	2	iTRAQ 8plex (K N-term); Deamidation (NQ)	15931	Gene.2054::TRINITY_DN47391_c2_g2::g.2054 ORF type:internal len:140 (+) TRINITY_DN47391_c2_g2:2-418(+)	sly:101253025	SUS4	sucrose synthase 2-like	F:GO:0016157; P:GO:0005982; P:GO:0005985	F:sucrose synthase activity; P:starch metabolic process; P:sucrose metabolic process	PF00862 (Pfam)	Sucrose synthase (Pfam)	IPR000368 (Pfam)	Sucrose synthase (Pfam)	0.459519	-2.18	7.90679e-05	KOG0853	Glycosyltransferase	M	sly01100;sly00500	Metabolic pathways;Starch and sucrose metabolism	4081.Solyc09g098590.2.1	sucrose synthase 2-like	Gene	sucrose synthase 2-like	2	2	17	-2.18	7.90679e-05	0.459519
1925	1806	Gene.81150_TRINITY_DN52403_c0_g2_g.81150_m.81150	Gene.81150_TRINITY_DN52403_c0_g2_g.81150_m.81150	28.79	119.33	1382000	1195000	1224000	1208000	1624000	1726000	1639000	1696000	1252000	1671000	17	5	3	Carbamidomethylation; iTRAQ 8plex (K N-term); Deamidation (NQ)	26822	Gene.81150::TRINITY_DN52403_c0_g2::g.81150 ORF type:complete len:244 (+) TRINITY_DN52403_c0_g2:3358-4089(+)	sly:101255089		argininosuccinate lyase, chloroplastic	C:GO:0005737; P:GO:0006560; P:GO:0042450; P:GO:0006531; F:GO:0004056; P:GO:0006522	C:cytoplasm; P:proline metabolic process; P:arginine biosynthetic process via ornithine; P:aspartate metabolic process; F:argininosuccinate lyase activity; P:alanine metabolic process	cd01359 (CDD);TIGR00838 (TIGRFAM);SSF48557 (SUPERFAMILY);PR00145 (PRINTS);PS00163 (ProSitePatterns);PF14698 (Pfam);G3DSA:1.20.200.10 (Gene3D);PF00206 (Pfam);PR00149 (PRINTS);G3DSA:1.10.40.30 (Gene3D)	Argininosuccinate_lyase (CDD);argH: argininosuccinate lyase (TIGRFAM);Argininosuccinate lyase family signature (PRINTS);Fumarate lyases signature. (ProSitePatterns);Argininosuccinate lyase C-terminal (Pfam);Lyase (Pfam);Fumarate lyase superfamily signature (PRINTS)	IPR009049 (CDD);IPR009049 (TIGRFAM);IPR008948 (SUPERFAMILY);IPR020557 (ProSitePatterns);IPR029419 (Pfam);IPR022761 (Pfam);IPR000362 (PRINTS)	Argininosuccinate lyase (CDD);Argininosuccinate lyase (TIGRFAM);L-Aspartase-like (SUPERFAMILY);Fumarate lyase, conserved site (ProSitePatterns);Argininosuccinate lyase, C-terminal (Pfam);Fumarate lyase, N-terminal (Pfam);Fumarate lyase family (PRINTS)	0.749252	-1.33	0.0013213	KOG1316	Argininosuccinate lyase	E	sly01100;sly01110;sly01230;sly00220;sly00250	Metabolic pathways;Biosynthesis of secondary metabolites;Biosynthesis of amino acids;Arginine biosynthesis;Alanine, aspartate and glutamate metabolism	4081.Solyc04g076320.2.1	argininosuccinate lyase, chloroplastic	Gene	argininosuccinate lyase, chloroplastic	5	3	17	-1.33	0.0013213	0.749252
1929	1668	Gene.29735_TRINITY_DN46190_c3_g3_g.29735_m.29735	Gene.29735_TRINITY_DN46190_c3_g3_g.29735_m.29735	24.56	111.72	6324000	5744000	5134000	5115000	7806000	8168000	7559000	7275000	5579000	7702000	41	5	5	Carbamidomethylation; iTRAQ 8plex (K N-term)	19902	Gene.29735::TRINITY_DN46190_c3_g3::g.29735 ORF type:internal len:177 (-) TRINITY_DN46190_c3_g3:1-528(-)	sly:101264997		cytochrome c oxidase subunit 2 (mitochondrion)	F:GO:0004129; F:GO:0005507; C:GO:0045277; C:GO:0016021; P:GO:0006123; P:GO:1902600; C:GO:0005743	F:cytochrome-c oxidase activity; F:copper ion binding; C:respiratory chain complex IV; C:integral component of membrane; P:mitochondrial electron transport, cytochrome c to oxygen; P:hydrogen ion transmembrane transport; C:mitochondrial inner membrane	cd13912 (CDD);TIGR02866 (TIGRFAM);PS50857 (ProSiteProfiles);G3DSA:1.10.287.90 (Gene3D);G3DSA:2.60.40.420 (Gene3D);SSF81464 (SUPERFAMILY);PF00116 (Pfam);PS00078 (ProSitePatterns);SSF49503 (SUPERFAMILY);PR01166 (PRINTS);PS50999 (ProSiteProfiles);PF02790 (Pfam)	CcO_II_C (CDD);CoxB: cytochrome c oxidase, subunit II (TIGRFAM);Cytochrome oxidase subunit II copper A binding domain profile. (ProSiteProfiles);Cytochrome C oxidase subunit II, periplasmic domain (Pfam);CO II and nitrous oxide reductase dinuclear copper centers signature. (ProSitePatterns);Cytochrome c oxidase subunit II signature (PRINTS);Cytochrome oxidase subunit II transmembrane region profi…	IPR034210 (CDD);IPR014222 (TIGRFAM);IPR002429 (ProSiteProfiles);IPR008972 (Gene3D);IPR036257 (SUPERFAMILY);IPR002429 (Pfam);IPR001505 (ProSitePatterns);IPR008972 (SUPERFAMILY);IPR011759 (ProSiteProfiles);IPR011759 (Pfam)	Cytochrome c oxidase subunit 2, C-terminal (CDD);Cytochrome c oxidase, subunit II (TIGRFAM);Cytochrome c oxidase subunit II-like C-terminal (ProSiteProfiles);Cupredoxin (Gene3D);Cytochrome C oxidase subunit II, transmembrane domain superfamily (SUPERFAMILY);Cytochrome c oxidase subunit II-like C-terminal (Pfam);Copper centre Cu(A) (ProSitePatterns);Cupredoxin (SUPERFAMILY);Cytochrome C oxidase su…	0.724357	-1.38	0.00349945	KOG4767	Cytochrome c oxidase, subunit II, and related proteins	C	sly01100;sly00190	Metabolic pathways;Oxidative phosphorylation	4081.Solyc12g039010.1.1	cytochrome c oxidase subunit 2 (mitochondrion)	Gene	cytochrome c oxidase subunit 2 (mitochondrion)	5	5	41	-1.38	0.00349945	0.724357
1954	4302	Gene.25914_TRINITY_DN48907_c0_g1_g.25914_m.25914	Gene.25914_TRINITY_DN48907_c0_g1_g.25914_m.25914	26.37	88.46	2655000	2413000	2475000	2744000	3331000	3416000	3348000	3379000	2572000	3369000	43	2	2	iTRAQ 8plex (K N-term); Deamidation (NQ)	11288	Gene.25914::TRINITY_DN48907_c0_g1::g.25914 ORF type:complete len:105 (-) TRINITY_DN48907_c0_g1:299-613(-)			seed biotin-containing protein SBP65-like isoform X2							0.763431	-1.31	0.00230675							seed biotin-containing protein SBP65-like isoform X2	Gene	seed biotin-containing protein SBP65-like isoform X2	2	2	43	-1.31	0.00230675	0.763431
1979	1995	Gene.83382_TRINITY_DN52621_c2_g1_g.83382_m.83382	Gene.83382_TRINITY_DN52621_c2_g1_g.83382_m.83382	22.99	155.74	1499000	1180000	1292000	1230000	1798000	1877000	1596000	1677000	1312000	1743000	32	4	3	iTRAQ 8plex (K N-term)	16540	Gene.83382::TRINITY_DN52621_c2_g1::g.83382 ORF type:3prime_partial len:155 (-) TRINITY_DN52621_c2_g1:1-462(-)	sly:101265918		serpin-ZX-like	F:GO:0004867; C:GO:0005615; P:GO:0010951; F:GO:0008233; F:GO:0016740	F:serine-type endopeptidase inhibitor activity; C:extracellular space; P:negative regulation of endopeptidase activity; F:peptidase activity; F:transferase activity	G3DSA:1.10.287.580 (Gene3D);G3DSA:3.30.497.10 (Gene3D);PF00079 (Pfam);SSF56574 (SUPERFAMILY)	Serpin (serine protease inhibitor) (Pfam)	IPR023796 (Pfam);IPR036186 (SUPERFAMILY)	Serpin domain (Pfam);Serpin superfamily (SUPERFAMILY)	0.752725	-1.33	0.00502343	KOG2392	Serpin	V			4081.Solyc04g079440.2.1	serpin-ZX-like	Gene	serpin-ZX-like	4	3	32	-1.33	0.00502343	0.752725
1994	2263	Gene.2600_TRINITY_DN40800_c0_g7_g.2600_m.2600	Gene.2600_TRINITY_DN40800_c0_g7_g.2600_m.2600	29.99	101.88	1098000	1009000	925100	1009000	1331000	1497000	1300000	1290000	1010000	1354000	27	5	2	iTRAQ 8plex (K N-term); Oxidation (M)	14248	Gene.2600::TRINITY_DN40800_c0_g7::g.2600 ORF type:5prime_partial len:129 (-) TRINITY_DN40800_c0_g7:106-492(-)	sly:101249170		ATP synthase subunit beta, mitochondrial	C:GO:0000275; F:GO:0005524; P:GO:0099132; P:GO:0015986; F:GO:0046933	C:mitochondrial proton-transporting ATP synthase complex, catalytic core F(1); F:ATP binding; P:ATP hydrolysis coupled cation transmembrane transport; P:ATP synthesis coupled proton transport; F:proton-transporting ATP synthase activity, rotational mechanism	SSF47917 (SUPERFAMILY);G3DSA:1.10.1140.10 (Gene3D)		IPR024034 (Gene3D)	ATPase, F1/V1 complex, beta/alpha subunit, C-terminal (Gene3D)	0.745938	-1.34	0.00100231	KOG1350	F0F1-type ATP synthase, beta subunit	C	sly01100;sly00190	Metabolic pathways;Oxidative phosphorylation	4081.Solyc04g007550.2.1	ATP synthase subunit beta, mitochondrial	Gene	ATP synthase subunit beta, mitochondrial	5	2	27	-1.34	0.00100231	0.745938
2036	1778	Gene.42423_TRINITY_DN52226_c0_g7_g.42423_m.42423	Gene.42423_TRINITY_DN52226_c0_g7_g.42423_m.42423	22.23	119.03	901600	797400	791900	772500	928600	1170000	1137000	1071000	815900	1076000	2	5	2	iTRAQ 8plex (K N-term)	134418	Gene.42423::TRINITY_DN52226_c0_g7::g.42423 ORF type:3prime_partial len:1241 (+) TRINITY_DN52226_c0_g7:118-3837(+)	sly:101268011		enhancer of mRNA-decapping protein 4-like	F:GO:0005515; P:GO:0031087; C:GO:0000932	F:protein binding; P:deadenylation-independent decapping of nuclear-transcribed mRNA; C:P-body	G3DSA:2.130.10.10 (Gene3D);PF16529 (Pfam);PS50082 (ProSiteProfiles);mobidb-lite (MobiDBLite);SM00320 (SMART);Coil (Coils);PS50294 (ProSiteProfiles);SSF50978 (SUPERFAMILY)	WD40 region of Ge1, enhancer of mRNA-decapping protein (Pfam);Trp-Asp (WD) repeats profile. (ProSiteProfiles);consensus disorder prediction (MobiDBLite);Trp-Asp (WD) repeats circular profile. (ProSiteProfiles)	IPR015943 (Gene3D);IPR032401 (Pfam);IPR001680 (ProSiteProfiles);IPR001680 (SMART);IPR017986 (ProSiteProfiles);IPR036322 (SUPERFAMILY)	WD40/YVTN repeat-like-containing domain superfamily (Gene3D);Enhancer of mRNA-decapping protein 4, WD40 repeat region (Pfam);WD40 repeat (ProSiteProfiles);WD40 repeat (SMART);WD40-repeat-containing domain (ProSiteProfiles);WD40-repeat-containing domain superfamily (SUPERFAMILY)	0.758271	-1.32	0.00598412	KOG1916	Nuclear protein, contains WD40 repeats	R	sly03018	RNA degradation	4081.Solyc07g065950.2.1	enhancer of mRNA-decapping protein 4-like	Gene	enhancer of mRNA-decapping protein 4-like	5	2	2	-1.32	0.00598412	0.758271
2069	3560	Gene.31144_TRINITY_DN38752_c0_g1_g.31144_m.31144	Gene.31144_TRINITY_DN38752_c0_g1_g.31144_m.31144	27.8	74.37	360800	403500	354600	372300	560500	508600	461800	481300	372800	503100	9	3	2	iTRAQ 8plex (K N-term)	26277	Gene.31144::TRINITY_DN38752_c0_g1::g.31144 ORF type:5prime_partial len:237 (+) TRINITY_DN38752_c0_g1:1-711(+)	sly:101256384		glutathione S-transferase-like	C:GO:0009570; P:GO:0009651; C:GO:0009941; P:GO:0080167; F:GO:0004364; C:GO:0005774; P:GO:0042742; C:GO:0009579; C:GO:0005634; P:GO:0006803; P:GO:0009409; F:GO:0005515; F:GO:0043295; P:GO:0006749	C:chloroplast stroma; P:response to salt stress; C:chloroplast envelope; P:response to karrikin; F:glutathione transferase activity; C:vacuolar membrane; P:defense response to bacterium; C:thylakoid; C:nucleus; P:obsolete glutathione conjugation reaction; P:response to cold; F:protein binding; F:glutathione binding; P:glutathione metabolic process	SSF52833 (SUPERFAMILY);PF00043 (Pfam);SSF47616 (SUPERFAMILY);cd03187 (CDD);PS50404 (ProSiteProfiles);G3DSA:1.20.1050.10 (Gene3D);SFLDG01154 (SFLD);G3DSA:3.40.30.10 (Gene3D);SFLDG00358 (SFLD);SFLDS00019 (SFLD);PS50405 (ProSiteProfiles);cd03053 (CDD);PF02798 (Pfam)	Glutathione S-transferase, C-terminal domain (Pfam);GST_C_Phi (CDD);Soluble glutathione S-transferase N-terminal domain profile. (ProSiteProfiles);Main.5: Phi-like (SFLD);Main (cytGST) (SFLD);Glutathione Transferase (cytosolic) (SFLD);Soluble glutathione S-transferase C-terminal domain profile. (ProSiteProfiles);GST_N_Phi (CDD);Glutathione S-transferase, N-terminal domain (Pfam)	IPR036249 (SUPERFAMILY);IPR004046 (Pfam);IPR036282 (SUPERFAMILY);IPR034347 (CDD);IPR004045 (ProSiteProfiles);IPR010987 (ProSiteProfiles);IPR004045 (Pfam)	Thioredoxin-like superfamily (SUPERFAMILY);Glutathione S-transferase, C-terminal (Pfam);Glutathione S-transferase, C-terminal domain superfamily (SUPERFAMILY);Glutathione S-transferases Phi, C-terminal (CDD);Glutathione S-transferase, N-terminal (ProSiteProfiles);Glutathione S-transferase, C-terminal-like (ProSiteProfiles);Glutathione S-transferase, N-terminal (Pfam)	0.741006	-1.35	0.00165959	KOG0867	Glutathione S-transferase	O	sly00480	Glutathione metabolism	4081.Solyc06g009020.2.1	glutathione S-transferase-like	Gene	glutathione S-transferase-like	3	2	9	-1.35	0.00165959	0.741006
2091	2297	Gene.87970_TRINITY_DN45300_c0_g1_g.87970_m.87970	Gene.87970_TRINITY_DN45300_c0_g1_g.87970_m.87970	30.94	115.74	3206000	2900000	2993000	3022000	4282000	4491000	5213000	5057000	3030000	4761000	22	5	5	Carbamidomethylation; iTRAQ 8plex (K N-term)	26306	Gene.87970::TRINITY_DN45300_c0_g1::g.87970 ORF type:complete len:245 (-) TRINITY_DN45300_c0_g1:243-977(-)	sly:544082	TPM-1;pr_p23	osmotin-like protein	P:GO:0009817; P:GO:0009651; C:GO:0005773	P:defense response to fungus, incompatible interaction; P:response to salt stress; C:vacuole	G3DSA:2.60.110.10 (Gene3D);PR00347 (PRINTS);PF00314 (Pfam);PS51367 (ProSiteProfiles);SM00205 (SMART);PS00316 (ProSitePatterns);SSF49870 (SUPERFAMILY);PIRSF002703 (PIRSF)	Pathogenesis-related protein signature (PRINTS);Thaumatin family (Pfam);Thaumatin family profile. (ProSiteProfiles);Thaumatin family signature. (ProSitePatterns)	IPR037176 (Gene3D);IPR001938 (PRINTS);IPR001938 (Pfam);IPR001938 (ProSiteProfiles);IPR001938 (SMART);IPR017949 (ProSitePatterns);IPR037176 (SUPERFAMILY);IPR001938 (PIRSF)	Osmotin/thaumatin-like superfamily (Gene3D);Thaumatin (PRINTS);Thaumatin (Pfam);Thaumatin (ProSiteProfiles);Thaumatin (SMART);Thaumatin, conserved site (ProSitePatterns);Osmotin/thaumatin-like superfamily (SUPERFAMILY);Thaumatin (PIRSF)	0.636421	-1.57	0.000805378						4081.Solyc08g080650.1.1	osmotin-like protein	Gene	osmotin-like protein	5	5	22	-1.57	0.000805378	0.636421
2133	2831	Gene.8250_TRINITY_DN42857_c2_g2_g.8250_m.8250	Gene.8250_TRINITY_DN42857_c2_g2_g.8250_m.8250	20.58	72.53	2624000	2268000	2056000	2006000	3150000	3411000	3052000	2629000	2239000	3060000	27	4	4	iTRAQ 8plex (K N-term)	12866	Gene.8250::TRINITY_DN42857_c2_g2::g.8250 ORF type:complete len:116 (-) TRINITY_DN42857_c2_g2:1570-1917(-)	sly:101259292		protein transport protein Sec61 subunit alpha	P:GO:0015031; C:GO:0016021	P:protein transport; C:integral component of membrane	PS00755 (ProSitePatterns);PF10559 (Pfam);SSF103491 (SUPERFAMILY);G3DSA:1.10.3370.10 (Gene3D)	Protein secY signature 1. (ProSitePatterns);Plug domain of Sec61p (Pfam)	IPR030659 (ProSitePatterns);IPR019561 (Pfam);IPR023201 (SUPERFAMILY);IPR023201 (Gene3D)	SecY conserved site (ProSitePatterns);Translocon Sec61/SecY, plug domain (Pfam);SecY domain superfamily (SUPERFAMILY);SecY domain superfamily (Gene3D)	0.731699	-1.37	0.00874984	KOG1373	Transport protein Sec61, alpha subunit	UO	sly04141;sly03060;sly04145	Protein processing in endoplasmic reticulum;Protein export;Phagosome	4081.Solyc10g007390.2.1	protein transport protein Sec61 subunit alpha	Gene	protein transport protein Sec61 subunit alpha	4	4	27	-1.37	0.00874984	0.731699
2150	2203	Gene.49206_TRINITY_DN41476_c1_g3_g.49206_m.49206	Gene.49206_TRINITY_DN41476_c1_g3_g.49206_m.49206	20.35	93.82	6460000	6337000	5556000	5189000	9067000	8555000	6954000	7465000	5886000	8010000	13	4	4	Carbamidomethylation; iTRAQ 8plex (K N-term)	48279	Gene.49206::TRINITY_DN41476_c1_g3::g.49206 ORF type:5prime_partial len:442 (-) TRINITY_DN41476_c1_g3:115-1440(-)	sly:101266349		protein disulfide isomerase-like 2-3	C:GO:0005788; P:GO:0045454; F:GO:0016853	C:endoplasmic reticulum lumen; P:cell redox homeostasis; F:isomerase activity	PS51352 (ProSiteProfiles);PF00085 (Pfam);PS00194 (ProSitePatterns);cd02983 (CDD);TIGR01126 (TIGRFAM);SSF52833 (SUPERFAMILY);G3DSA:3.40.30.10 (Gene3D);cd03001 (CDD);PR00421 (PRINTS)	Thioredoxin domain profile. (ProSiteProfiles);Thioredoxin (Pfam);Thioredoxin family active site. (ProSitePatterns);P5_C (CDD);pdi_dom: protein disulfide-isomerase domain (TIGRFAM);PDI_a_P5 (CDD);Thioredoxin family signature (PRINTS)	IPR013766 (ProSiteProfiles);IPR013766 (Pfam);IPR017937 (ProSitePatterns);IPR005788 (TIGRFAM);IPR036249 (SUPERFAMILY)	Thioredoxin domain (ProSiteProfiles);Thioredoxin domain (Pfam);Thioredoxin, conserved site (ProSitePatterns);Disulphide isomerase (TIGRFAM);Thioredoxin-like superfamily (SUPERFAMILY)	0.734831	-1.36	0.00922571	KOG0191	Thioredoxin/protein disulfide isomerase	O	sly04141	Protein processing in endoplasmic reticulum	4081.Solyc07g049450.2.1	protein disulfide isomerase-like 2-3	Gene	protein disulfide isomerase-like 2-3	4	4	13	-1.36	0.00922571	0.734831
2179	2260	Gene.42348_TRINITY_DN48659_c4_g3_g.42348_m.42348	Gene.42348_TRINITY_DN48659_c4_g3_g.42348_m.42348	27.67	101.17	1591000	1419000	1203000	1385000	2283000	2425000	1931000	1968000	1400000	2152000	22	4	3	iTRAQ 8plex (K N-term); Deamidation (NQ)	15358	Gene.42348::TRINITY_DN48659_c4_g3::g.42348 ORF type:complete len:134 (-) TRINITY_DN48659_c4_g3:333-734(-)	sly:101257808		trifunctional UDP-glucose 4,6-dehydratase/UDP-4-keto-6-deoxy-D-glucose 3,5-epimerase/UDP-4-keto-L-rhamnose-reductase RHM1-like	F:GO:0050377; P:GO:0030639; F:GO:0008460; P:GO:0019872; P:GO:0009225; P:GO:0009117	F:UDP-glucose 4,6-dehydratase activity; P:polyketide biosynthetic process; F:dTDP-glucose 4,6-dehydratase activity; P:streptomycin biosynthetic process; P:nucleotide-sugar metabolic process; P:nucleotide metabolic process	SSF51735 (SUPERFAMILY)		IPR036291 (SUPERFAMILY)	NAD(P)-binding domain superfamily (SUPERFAMILY)	0.650558	-1.54	0.00171002	KOG0747	Putative NAD+-dependent epimerases	G	sly00520	Amino sugar and nucleotide sugar metabolism	4081.Solyc10g007480.2.1	trifunctional UDP-glucose 4,6-dehydratase/UDP-4-keto-6-deoxy-D-glucose 3,5-epimerase/UDP-4-keto-L-rhamnose-reductase RHM1-like	Gene	trifunctional UDP-glucose 4,6-dehydratase/UDP-4-keto-6-deoxy-D-glucose 3,5-epimerase/UDP-4-keto-L-rhamnose-reductase RHM1-like	4	3	22	-1.54	0.00171002	0.650558
2181	2291	Gene.64584_TRINITY_DN35355_c0_g1_g.64584_m.64584	Gene.64584_TRINITY_DN35355_c0_g1_g.64584_m.64584	21.3	117.2	1619000	1480000	1292000	1282000	2051000	1943000	1740000	1804000	1418000	1884000	15	3	3	iTRAQ 8plex (K N-term)	35412	Gene.64584::TRINITY_DN35355_c0_g1::g.64584 ORF type:5prime_partial len:321 (+) TRINITY_DN35355_c0_g1:1-963(+)	sly:101248334		PREDICTED: uncharacterized protein LOC108987760	C:GO:0016021	C:integral component of membrane	mobidb-lite (MobiDBLite)	consensus disorder prediction (MobiDBLite)			0.752654	-1.33	0.0074131						4081.Solyc01g100480.2.1	PREDICTED: uncharacterized protein LOC108987760	Gene	PREDICTED: uncharacterized protein LOC108987760	3	3	15	-1.33	0.0074131	0.752654
2187	1699	Gene.55931_TRINITY_DN51555_c2_g1_g.55931_m.55931	Gene.55931_TRINITY_DN51555_c2_g1_g.55931_m.55931	22.83	98.8	769800	719300	627100	707600	1050000	988100	841100	886400	705900	941400	14	5	5	Carbamidomethylation; iTRAQ 8plex (K N-term)	62647	Gene.55931::TRINITY_DN51555_c2_g1::g.55931 ORF type:complete len:559 (-) TRINITY_DN51555_c2_g1:509-2185(-)	sly:101249253		Vacuolar protein sorting-associated protein 35	P:GO:0015031; C:GO:0005829; C:GO:0030906; F:GO:0005488; P:GO:0042147	P:protein transport; C:cytosol; C:retromer, cargo-selective complex; F:binding; P:retrograde transport, endosome to Golgi	G3DSA:1.25.10.10 (Gene3D);SSF48371 (SUPERFAMILY);PF03635 (Pfam)	Vacuolar protein sorting-associated protein 35 (Pfam)	IPR011989 (Gene3D);IPR016024 (SUPERFAMILY);IPR005378 (Pfam)	Armadillo-like helical (Gene3D);Armadillo-type fold (SUPERFAMILY);Vacuolar protein sorting-associated protein 35 (Pfam)	0.749841	-1.33	0.00521195	KOG1107	Membrane coat complex Retromer, subunit VPS35	U	sly04144	Endocytosis	4081.Solyc12g089340.1.1	Vacuolar protein sorting-associated protein 35	Gene	Vacuolar protein sorting-associated protein 35	5	5	14	-1.33	0.00521195	0.749841
2189	2157	Gene.73938_TRINITY_DN47056_c0_g3_g.73938_m.73938	Gene.73938_TRINITY_DN47056_c0_g3_g.73938_m.73938	22.35	96.66	127100	76160	103600	111000	158900	217200	213100	161500	104500	187700	5	4	2	iTRAQ 8plex (K N-term); Deamidation (NQ)	49283	Gene.73938::TRINITY_DN47056_c0_g3::g.73938 ORF type:complete len:441 (-) TRINITY_DN47056_c0_g3:263-1585(-)	sly:101246662		UDP-glucuronic acid decarboxylase 2-like	C:GO:0016021; F:GO:0048040; P:GO:0005982; P:GO:0005985; P:GO:0009117	C:integral component of membrane; F:UDP-glucuronate decarboxylase activity; P:starch metabolic process; P:sucrose metabolic process; P:nucleotide metabolic process	SSF51735 (SUPERFAMILY);G3DSA:3.40.50.720 (Gene3D);PF16363 (Pfam);G3DSA:3.90.25.10 (Gene3D);cd05230 (CDD);mobidb-lite (MobiDBLite)	GDP-mannose 4,6 dehydratase (Pfam);UGD_SDR_e (CDD);consensus disorder prediction (MobiDBLite)	IPR036291 (SUPERFAMILY);IPR016040 (Pfam)	NAD(P)-binding domain superfamily (SUPERFAMILY);NAD(P)-binding domain (Pfam)	0.556739	-1.8	0.00582103	KOG1429	dTDP-glucose 4-6-dehydratase/UDP-glucuronic acid decarboxylase	GM	sly01100;sly00500;sly00520	Metabolic pathways;Starch and sucrose metabolism;Amino sugar and nucleotide sugar metabolism	4081.Solyc12g099480.1.1	UDP-glucuronic acid decarboxylase 2-like	Gene	UDP-glucuronic acid decarboxylase 2-like	4	2	5	-1.8	0.00582103	0.556739
2191	2286	Gene.85111_TRINITY_DN45803_c4_g7_g.85111_m.85111	Gene.85111_TRINITY_DN45803_c4_g7_g.85111_m.85111	26.2	99.35	1982000	1669000	1484000	1565000	2400000	2954000	2488000	2334000	1675000	2553000	9	3	3	iTRAQ 8plex (K N-term)	62130	Gene.85111::TRINITY_DN45803_c4_g7::g.85111 ORF type:complete len:581 (-) TRINITY_DN45803_c4_g7:543-2285(-)	sly:101245502		dicarboxylate transporter 2.1, chloroplastic-like	C:GO:0009706; P:GO:0006814; F:GO:0015131; C:GO:0009534; C:GO:0016021; F:GO:0015140; P:GO:0019676; P:GO:1902356; P:GO:0015813; P:GO:0071423; P:GO:0009624; F:GO:0005313	C:chloroplast inner membrane; P:sodium ion transport; F:oxaloacetate transmembrane transporter activity; C:chloroplast thylakoid; C:integral component of membrane; F:malate transmembrane transporter activity; P:ammonia assimilation cycle; P:oxaloacetate(2-) transmembrane transport; P:L-glutamate transport; P:malate transmembrane transport; P:response to nematode; F:L-glutamate transmembrane trans…	mobidb-lite (MobiDBLite);TIGR00785 (TIGRFAM);PF00939 (Pfam)	consensus disorder prediction (MobiDBLite);dass: transporter, divalent anion:Na+ symporter (DASS) family (TIGRFAM);Sodium:sulfate symporter transmembrane region (Pfam)	IPR001898 (TIGRFAM);IPR001898 (Pfam)	Solute carrier family 13 (TIGRFAM);Solute carrier family 13 (Pfam)	0.656091	-1.52	0.00239883						4081.Solyc01g105540.2.1	dicarboxylate transporter 2.1, chloroplastic-like	Gene	dicarboxylate transporter 2.1, chloroplastic-like	3	3	9	-1.52	0.00239883	0.656091
2225	2791	Gene.73283_TRINITY_DN43741_c0_g1_g.73283_m.73283	Gene.73283_TRINITY_DN43741_c0_g1_g.73283_m.73283	20.38	97.76	1232000	985300	989300	995300	1324000	1441000	1433000	1317000	1050000	1379000	35	3	3	Carbamidomethylation; iTRAQ 8plex (K N-term)	16016	Gene.73283::TRINITY_DN43741_c0_g1::g.73283 ORF type:5prime_partial len:154 (-) TRINITY_DN43741_c0_g1:2773-3234(-)	sly:101268548		quinone oxidoreductase PIG3	P:GO:0006118; C:GO:0005829; P:GO:0055114; F:GO:0003960	P:obsolete electron transport; C:cytosol; P:oxidation-reduction process; F:NADPH:quinone reductase activity	G3DSA:3.90.180.10 (Gene3D);PF08240 (Pfam);SSF50129 (SUPERFAMILY);SM00829 (SMART)	Alcohol dehydrogenase GroES-like domain (Pfam)	IPR013154 (Pfam);IPR011032 (SUPERFAMILY);IPR020843 (SMART)	Alcohol dehydrogenase, N-terminal (Pfam);GroES-like superfamily (SUPERFAMILY);Polyketide synthase, enoylreductase domain (SMART)	0.761421	-1.31	0.0091622	KOG1198	Zinc-binding oxidoreductase	CR			4081.Solyc02g078940.2.1	quinone oxidoreductase PIG3	Gene	quinone oxidoreductase PIG3	3	3	35	-1.31	0.0091622	0.761421
2244	2996	Gene.4764_TRINITY_DN51433_c0_g3_g.4764_m.4764	Gene.4764_TRINITY_DN51433_c0_g3_g.4764_m.4764	20.16	90.89	1868000	1693000	1661000	1456000	2353000	2378000	2093000	1922000	1670000	2187000	8	3	2	Carbamidomethylation; iTRAQ 8plex (K N-term)	53331	Gene.4764::TRINITY_DN51433_c0_g3::g.4764 ORF type:5prime_partial len:474 (+) TRINITY_DN51433_c0_g3:2-1423(+)	sly:101259704		UDP-glycosyltransferase 90A1-like	F:GO:0080043; C:GO:0043231; F:GO:0080044; P:GO:0008152	F:quercetin 3-O-glucosyltransferase activity; C:intracellular membrane-bounded organelle; F:quercetin 7-O-glucosyltransferase activity; P:metabolic process	PS00375 (ProSitePatterns);G3DSA:3.40.50.2000 (Gene3D);SSF53756 (SUPERFAMILY);PF00201 (Pfam)	UDP-glycosyltransferases signature. (ProSitePatterns);UDP-glucoronosyl and UDP-glucosyl transferase (Pfam)	IPR035595 (ProSitePatterns);IPR002213 (Pfam)	UDP-glycosyltransferase family, conserved site (ProSitePatterns);UDP-glucuronosyl/UDP-glucosyltransferase (Pfam)	0.763603	-1.31	0.00963829	KOG1192	UDP-glucuronosyl and UDP-glucosyl transferase	GC			4081.Solyc02g067690.2.1	UDP-glycosyltransferase 90A1-like	Gene	UDP-glycosyltransferase 90A1-like	3	2	8	-1.31	0.00963829	0.763603
2266	2683	Gene.73171_TRINITY_DN50972_c2_g2_g.73171_m.73171	Gene.73171_TRINITY_DN50972_c2_g2_g.73171_m.73171	25.8	82.84	3866000	3451000	2858000	3003000	5628000	5999000	5554000	5510000	3294000	5673000	18	3	3	iTRAQ 8plex (K N-term)	14349	Gene.73171::TRINITY_DN50972_c2_g2::g.73171 ORF type:5prime_partial len:166 (+) TRINITY_DN50972_c2_g2:3-500(+)						mobidb-lite (MobiDBLite)	consensus disorder prediction (MobiDBLite)			0.580645	-1.72	0.00263027								Gene		3	3	18	-1.72	0.00263027	0.580645
2283	2447	Gene.32409_TRINITY_DN47221_c0_g1_g.32409_m.32409	Gene.32409_TRINITY_DN47221_c0_g1_g.32409_m.32409	25.82	79.45	1204000	974400	1056000	973500	1371000	1476000	1544000	1502000	1052000	1473000	7	3	3	iTRAQ 8plex (K N-term)	60358	Gene.32409::TRINITY_DN47221_c0_g1::g.32409 ORF type:complete len:548 (+) TRINITY_DN47221_c0_g1:441-2084(+)	sly:101264634		outer envelope protein 61	F:GO:0005515; C:GO:0019031; C:GO:0016021	F:protein binding; C:viral envelope; C:integral component of membrane	SM00028 (SMART);G3DSA:1.25.40.10 (Gene3D);mobidb-lite (MobiDBLite);Coil (Coils);PS50293 (ProSiteProfiles);G3DSA:1.10.150.160 (Gene3D);PS50005 (ProSiteProfiles);SSF48452 (SUPERFAMILY)	consensus disorder prediction (MobiDBLite);TPR repeat region circular profile. (ProSiteProfiles);TPR repeat profile. (ProSiteProfiles)	IPR019734 (SMART);IPR011990 (Gene3D);IPR013026 (ProSiteProfiles);IPR019734 (ProSiteProfiles);IPR011990 (SUPERFAMILY)	Tetratricopeptide repeat (SMART);Tetratricopeptide-like helical domain superfamily (Gene3D);Tetratricopeptide repeat-containing domain (ProSiteProfiles);Tetratricopeptide repeat (ProSiteProfiles);Tetratricopeptide-like helical domain superfamily (SUPERFAMILY)	0.714189	-1.4	0.00261818	KOG0543	FKBP-type peptidyl-prolyl cis-trans isomerase	O			4081.Solyc06g073840.2.1	outer envelope protein 61	Gene	outer envelope protein 61	3	3	7	-1.4	0.00261818	0.714189
2309	3445	Gene.53933_TRINITY_DN52222_c0_g1_g.53933_m.53933	Gene.53933_TRINITY_DN52222_c0_g1_g.53933_m.53933	26.28	70.46	267200	269400	270200	259100	411600	346700	353200	371900	284000	378700	3	2	2	iTRAQ 8plex (K N-term)	109466	Gene.53933::TRINITY_DN52222_c0_g1::g.53933 ORF type:3prime_partial len:995 (+) TRINITY_DN52222_c0_g1:207-3188(+)	sly:101260108		nuclear pore complex protein GP210	F:GO:0003723; C:GO:0016021	F:RNA binding; C:integral component of membrane	SSF49373 (SUPERFAMILY);G3DSA:2.60.40.1080 (Gene3D);PF02368 (Pfam);SM00635 (SMART)	Bacterial Ig-like domain (group 2) (Pfam)	IPR008964 (SUPERFAMILY);IPR003343 (Pfam);IPR003343 (SMART)	Invasin/intimin cell-adhesion fragments (SUPERFAMILY);Bacterial Ig-like, group 2 (Pfam);Bacterial Ig-like, group 2 (SMART)	0.749934	-1.33	0.00235505	KOG1833	Nuclear pore complex, gp210 component	YU	sly03013	RNA transport	4081.Solyc02g070810.2.1	nuclear pore complex protein GP210	Gene	nuclear pore complex protein GP210	2	2	3	-1.33	0.00235505	0.749934
2324	2706	Gene.77429_TRINITY_DN44983_c3_g2_g.77429_m.77429	Gene.77429_TRINITY_DN44983_c3_g2_g.77429_m.77429	20.68	110.84	1721000	1531000	1313000	1516000	2008000	2312000	2038000	1790000	1520000	2037000	33	4	4	Carbamidomethylation; iTRAQ 8plex (K N-term)	17136	Gene.77429::TRINITY_DN44983_c3_g2::g.77429 ORF type:complete len:154 (-) TRINITY_DN44983_c3_g2:564-1025(-)	sly:101258715		plant cysteine oxidase 2-like	F:GO:0016702; P:GO:0055114	F:oxidoreductase activity, acting on single donors with incorporation of molecular oxygen, incorporation of two atoms of oxygen; P:oxidation-reduction process	PF07847 (Pfam);G3DSA:2.60.120.10 (Gene3D)	PCO_ADO (Pfam)	IPR012864 (Pfam);IPR014710 (Gene3D)	Cysteine oxygenase/2-aminoethanethiol dioxygenase (Pfam);RmlC-like jelly roll fold (Gene3D)	0.746195	-1.34	0.00855067	KOG4281	Uncharacterized conserved protein	S	sly01100;sly00430	Metabolic pathways;Taurine and hypotaurine metabolism	4081.Solyc02g087740.2.1	plant cysteine oxidase 2-like	Gene	plant cysteine oxidase 2-like	4	4	33	-1.34	0.00855067	0.746195
2327	2082	Gene.54711_TRINITY_DN54499_c11_g2_g.54711_m.54711	Gene.54711_TRINITY_DN54499_c11_g2_g.54711_m.54711	23.25	97.02	819200	746400	668900	690500	880900	1147000	1059000	970000	731200	1014000	12	4	3	iTRAQ 8plex (K N-term)	39824	Gene.54711::TRINITY_DN54499_c11_g2::g.54711 ORF type:3prime_partial len:350 (+) TRINITY_DN54499_c11_g2:1658-2704(+)	sly:101247999		coatomer subunit beta'-2-like	C:GO:0030117; F:GO:0005515; P:GO:0016192; F:GO:0005198; C:GO:0000139; P:GO:0006886; C:GO:0030663	C:membrane coat; F:protein binding; P:vesicle-mediated transport; F:structural molecule activity; C:Golgi membrane; P:intracellular protein transport; C:COPI-coated vesicle membrane	G3DSA:2.130.10.10 (Gene3D);PF04053 (Pfam);G3DSA:2.115.10.10 (Gene3D);SSF50978 (SUPERFAMILY)	Coatomer WD associated region (Pfam)	IPR015943 (Gene3D);IPR006692 (Pfam);IPR036322 (SUPERFAMILY)	WD40/YVTN repeat-like-containing domain superfamily (Gene3D);Coatomer, WD associated region (Pfam);WD40-repeat-containing domain superfamily (SUPERFAMILY)	0.721105	-1.39	0.00473151	KOG0276	Vesicle coat complex COPI, beta' subunit	U			4081.Solyc03g120270.2.1	coatomer subunit beta'-2-like	Gene	coatomer subunit beta'-2-like	4	3	12	-1.39	0.00473151	0.721105
2331	2670	Gene.47986_TRINITY_DN43694_c2_g7_g.47986_m.47986	Gene.47986_TRINITY_DN43694_c2_g7_g.47986_m.47986	22.9	88.81	372900	366200	269400	253200	446000	588900	610500	548500	341200	548500	11	3	2	iTRAQ 8plex (K N-term)	34714	Gene.47986::TRINITY_DN43694_c2_g7::g.47986 ORF type:internal len:328 (+) TRINITY_DN43694_c2_g7:1-981(+)	sly:101254617		cysteine synthase, chloroplastic/chromoplastic-like	F:GO:0030170; F:GO:0016829; C:GO:0009333; F:GO:0004124; P:GO:0006535	F:pyridoxal phosphate binding; F:lyase activity; C:cysteine synthase complex; F:cysteine synthase activity; P:cysteine biosynthetic process from serine	SSF53686 (SUPERFAMILY);TIGR01136 (TIGRFAM);PS00901 (ProSitePatterns);G3DSA:3.40.50.1100 (Gene3D);cd01561 (CDD);TIGR01139 (TIGRFAM);PF00291 (Pfam)	cysKM: cysteine synthase (TIGRFAM);Cysteine synthase/cystathionine beta-synthase P-phosphate attachment site. (ProSitePatterns);CBS_like (CDD);cysK: cysteine synthase A (TIGRFAM);Pyridoxal-phosphate dependent enzyme (Pfam)	IPR036052 (SUPERFAMILY);IPR005856 (TIGRFAM);IPR001216 (ProSitePatterns);IPR005859 (TIGRFAM);IPR001926 (Pfam)	Tryptophan synthase beta subunit-like PLP-dependent enzyme (SUPERFAMILY);Cysteine synthase (TIGRFAM);Cysteine synthase/cystathionine beta-synthase, pyridoxal-phosphate attachment site (ProSitePatterns);Cysteine synthase CysK (TIGRFAM);Pyridoxal-phosphate dependent enzyme (Pfam)	0.62206	-1.61	0.00512861	KOG1252	Cystathionine beta-synthase and related enzymes	E	sly01100;sly01110;sly01200;sly01230;sly00270;sly00920	Metabolic pathways;Biosynthesis of secondary metabolites;Carbon metabolism;Biosynthesis of amino acids;Cysteine and methionine metabolism;Sulfur metabolism	4081.Solyc08g014340.2.1	cysteine synthase, chloroplastic/chromoplastic-like	Gene	cysteine synthase, chloroplastic/chromoplastic-like	3	2	11	-1.61	0.00512861	0.62206
2354	2255	Gene.41342_TRINITY_DN49989_c1_g6_g.41342_m.41342	Gene.41342_TRINITY_DN49989_c1_g6_g.41342_m.41342	23.49	74.48	979200	838000	806000	788200	1116000	1240000	1091000	1060000	852900	1127000	3	4	2	iTRAQ 8plex (K N-term)	69016	Gene.41342::TRINITY_DN49989_c1_g6::g.41342 ORF type:complete len:633 (+) TRINITY_DN49989_c1_g6:134-2032(+)	sly:101263496		plastidic ATP/ADP-transporter	F:GO:0005524; C:GO:0031969; F:GO:0005471; C:GO:0016021; P:GO:0015867; P:GO:0015866	F:ATP binding; C:chloroplast membrane; F:ATP:ADP antiporter activity; C:integral component of membrane; P:ATP transport; P:ADP transport	mobidb-lite (MobiDBLite);TIGR00769 (TIGRFAM);PF03219 (Pfam)	consensus disorder prediction (MobiDBLite);AAA: ADP/ATP carrier protein family (TIGRFAM);TLC ATP/ADP transporter (Pfam)	IPR004667 (TIGRFAM);IPR004667 (Pfam)	ADP/ATP carrier protein (TIGRFAM);ADP/ATP carrier protein (Pfam)	0.756788	-1.32	0.00447713						4081.Solyc12g042950.1.1	plastidic ATP/ADP-transporter	Gene	plastidic ATP/ADP-transporter	4	2	3	-1.32	0.00447713	0.756788
2376	2174	Gene.43461_TRINITY_DN43237_c2_g2_g.43461_m.43461	Gene.43461_TRINITY_DN43237_c2_g2_g.43461_m.43461	20.34	74.88	2066000	1676000	1805000	1925000	2551000	2795000	4065000	3207000	1868000	3154000	17	4	4	iTRAQ 8plex (K N-term)	40149	Gene.43461::TRINITY_DN43237_c2_g2::g.43461 ORF type:complete len:362 (+) TRINITY_DN43237_c2_g2:239-1324(+)	sly:101248688		NPL4-like protein 2	C:GO:0005634; F:GO:0031625; F:GO:0043130; P:GO:0006511	C:nucleus; F:ubiquitin protein ligase binding; F:ubiquitin binding; P:ubiquitin-dependent protein catabolic process	cd08061 (CDD);PF05021 (Pfam);PF11543 (Pfam);cd01769 (CDD);SSF54236 (SUPERFAMILY);G3DSA:3.10.20.90 (Gene3D);PS50249 (ProSiteProfiles)	MPN_NPL4 (CDD);NPL4 family (Pfam);Nuclear pore localisation protein NPL4 (Pfam);UBL (CDD);MPN domain profile. (ProSiteProfiles)	IPR007717 (CDD);IPR007717 (Pfam);IPR024682 (Pfam);IPR029071 (SUPERFAMILY);IPR037518 (ProSiteProfiles)	Nuclear pore localisation protein NPL4, C-terminal (CDD);Nuclear pore localisation protein NPL4, C-terminal (Pfam);Nuclear pore localisation protein Npl4, ubiquitin-like domain (Pfam);Ubiquitin-like domain superfamily (SUPERFAMILY);MPN domain (ProSiteProfiles)	0.592264	-1.69	0.00924698	KOG2834	Nuclear pore complex, rNpl4 component (sc Npl4)	YU	sly04141	Protein processing in endoplasmic reticulum	4081.Solyc06g084440.2.1	NPL4-like protein 2	Gene	NPL4-like protein 2	4	4	17	-1.69	0.00924698	0.592264
2397	2579	Gene.29756_TRINITY_DN48771_c0_g2_g.29756_m.29756	Gene.29756_TRINITY_DN48771_c0_g2_g.29756_m.29756	26.97	88.45	1283000	1188000	1066000	1076000	1398000	1622000	1599000	1614000	1153000	1558000	25	3	3	Carbamidomethylation; iTRAQ 8plex (K N-term)	19870	Gene.29756::TRINITY_DN48771_c0_g2::g.29756 ORF type:complete len:179 (-) TRINITY_DN48771_c0_g2:237-773(-)	sly:101267567		beta-ureidopropionase	P:GO:0015940; P:GO:0019482; F:GO:0003837; C:GO:0005829; P:GO:0006212; P:GO:0043562	P:pantothenate biosynthetic process; P:beta-alanine metabolic process; F:beta-ureidopropionase activity; C:cytosol; P:uracil catabolic process; P:cellular response to nitrogen levels	PS50263 (ProSiteProfiles);G3DSA:3.60.110.10 (Gene3D);SSF56317 (SUPERFAMILY);PF00795 (Pfam)	Carbon-nitrogen hydrolase domain profile. (ProSiteProfiles);Carbon-nitrogen hydrolase (Pfam)	IPR003010 (ProSiteProfiles);IPR036526 (Gene3D);IPR036526 (SUPERFAMILY);IPR003010 (Pfam)	Carbon-nitrogen hydrolase (ProSiteProfiles);Carbon-nitrogen hydrolase superfamily (Gene3D);Carbon-nitrogen hydrolase superfamily (SUPERFAMILY);Carbon-nitrogen hydrolase (Pfam)	0.740051	-1.35	0.00200909	KOG0808	Carbon-nitrogen hydrolase	E	sly01100;sly00410;sly00240;sly00770	Metabolic pathways;beta-Alanine metabolism;Pyrimidine metabolism;Pantothenate and CoA biosynthesis	4081.Solyc10g047630.1.1	beta-ureidopropionase	Gene	beta-ureidopropionase	3	3	25	-1.35	0.00200909	0.740051
2408	3899	Gene.71017_TRINITY_DN42885_c3_g4_g.71017_m.71017	Gene.71017_TRINITY_DN42885_c3_g4_g.71017_m.71017	24.87	70.48	288700	328300	282600	277100	480400	407300	418300	364900	311600	439700	28	2	2	iTRAQ 8plex (K N-term)	18206	Gene.71017::TRINITY_DN42885_c3_g4::g.71017 ORF type:complete len:164 (-) TRINITY_DN42885_c3_g4:181-672(-)	sly:101245110		coatomer subunit epsilon-1	P:GO:0006888; P:GO:0006890; P:GO:0015031; F:GO:0005198; C:GO:0000139; P:GO:0006891; C:GO:0030126	P:ER to Golgi vesicle-mediated transport; P:retrograde vesicle-mediated transport, Golgi to ER; P:protein transport; F:structural molecule activity; C:Golgi membrane; P:intra-Golgi vesicle-mediated transport; C:COPI vesicle coat	PF04733 (Pfam)	Coatomer epsilon subunit (Pfam)			0.708665	-1.41	0.00325837	KOG3081	Vesicle coat complex COPI, epsilon subunit	U			4081.Solyc02g030250.2.1	coatomer subunit epsilon-1	Gene	coatomer subunit epsilon-1	2	2	28	-1.41	0.00325837	0.708665
2412	2697	Gene.32297_TRINITY_DN53671_c1_g6_g.32297_m.32297	Gene.32297_TRINITY_DN53671_c1_g6_g.32297_m.32297	21.71	68.5	1071000	1167000	817400	936100	1599000	1687000	1640000	1588000	997700	1628000	12	4	2	iTRAQ 8plex (K N-term)	15838	Gene.32297::TRINITY_DN53671_c1_g6::g.32297 ORF type:internal len:152 (-) TRINITY_DN53671_c1_g6:1-453(-)	sly:101267010		far upstream element-binding protein 2	C:GO:0005829; F:GO:0003729; F:GO:0016787	C:cytosol; F:mRNA binding; F:hydrolase activity	PF00013 (Pfam);PS50084 (ProSiteProfiles);SSF54791 (SUPERFAMILY);SM00322 (SMART);cd00105 (CDD);SSF54814 (SUPERFAMILY);G3DSA:3.30.300.20 (Gene3D);G3DSA:3.30.1370.10 (Gene3D)	KH domain (Pfam);Type-1 KH domain profile. (ProSiteProfiles);KH-I (CDD)	IPR004088 (Pfam);IPR036612 (SUPERFAMILY);IPR004087 (SMART);IPR009019 (SUPERFAMILY);IPR015946 (Gene3D);IPR036612 (Gene3D)	K Homology domain, type 1 (Pfam);K Homology domain, type 1 superfamily (SUPERFAMILY);K Homology domain (SMART);K homology domain superfamily, prokaryotic type (SUPERFAMILY);K homology domain-like, alpha/beta (Gene3D);K Homology domain, type 1 superfamily (Gene3D)	0.612838	-1.63	0.00674528	KOG1676	K-homology type RNA binding proteins	A			4081.Solyc12g095960.1.1	far upstream element-binding protein 2	Gene	far upstream element-binding protein 2	4	2	12	-1.63	0.00674528	0.612838
2422	3612	Gene.63083_TRINITY_DN53866_c1_g1_g.63083_m.63083	Gene.63083_TRINITY_DN53866_c1_g1_g.63083_m.63083	23.71	91.28	1194000	994800	992500	1031000	1631000	1841000	1604000	1310000	1053000	1597000	15	2	2	iTRAQ 8plex (K N-term)	17358	Gene.63083::TRINITY_DN53866_c1_g1::g.63083 ORF type:5prime_partial len:160 (+) TRINITY_DN53866_c1_g1:1-480(+)	sly:101248809		oxidoreductase, putative	F:GO:0016491; C:GO:0005829; P:GO:0055114	F:oxidoreductase activity; C:cytosol; P:oxidation-reduction process	G3DSA:3.40.50.720 (Gene3D);SSF51735 (SUPERFAMILY);PF01408 (Pfam)	Oxidoreductase family, NAD-binding Rossmann fold (Pfam)	IPR036291 (SUPERFAMILY);IPR000683 (Pfam)	NAD(P)-binding domain superfamily (SUPERFAMILY);Oxidoreductase, N-terminal (Pfam)	0.659361	-1.52	0.00425598	KOG2742	Predicted oxidoreductase	R			4081.Solyc01g006630.2.1	oxidoreductase, putative	Gene	oxidoreductase, putative	2	2	15	-1.52	0.00425598	0.659361
2432	2641	Gene.22122_TRINITY_DN54499_c11_g8_g.22122_m.22122	Gene.22122_TRINITY_DN54499_c11_g8_g.22122_m.22122	31.21	79	513000	444100	457800	454900	624300	677700	576200	659900	467500	634500	34	3	2	iTRAQ 8plex (K N-term)	11921	Gene.22122::TRINITY_DN54499_c11_g8::g.22122 ORF type:internal len:106 (+) TRINITY_DN54499_c11_g8:1-315(+)	sly:101247999		Coatomer subunit beta'-2	C:GO:0030117; P:GO:0016192; F:GO:0005198; C:GO:0000139; P:GO:0006886; C:GO:0030663	C:membrane coat; P:vesicle-mediated transport; F:structural molecule activity; C:Golgi membrane; P:intracellular protein transport; C:COPI-coated vesicle membrane					0.736801	-1.36	0.000756833	KOG0276	Vesicle coat complex COPI, beta' subunit	U			4081.Solyc03g120270.2.1	Coatomer subunit beta'-2	Gene	Coatomer subunit beta'-2	3	2	34	-1.36	0.000756833	0.736801
2481	2344	Gene.68947_TRINITY_DN53094_c4_g4_g.68947_m.68947	Gene.68947_TRINITY_DN53094_c4_g4_g.68947_m.68947	21.29	93.17	652600	602700	526900	527000	786200	776700	782400	714700	584600	765000	15	4	4	iTRAQ 8plex (K N-term)	38300	Gene.68947::TRINITY_DN53094_c4_g4::g.68947 ORF type:5prime_partial len:345 (+) TRINITY_DN53094_c4_g4:3-1037(+)	sly:101254670		alpha-amylase	F:GO:0004556; F:GO:0005509; N/A; P:GO:0005982; P:GO:0005985	F:alpha-amylase activity; F:calcium ion binding; N/A; P:starch metabolic process; P:sucrose metabolic process	SSF51445 (SUPERFAMILY);PF07821 (Pfam);G3DSA:2.60.40.1180 (Gene3D);SM00642 (SMART);SSF51011 (SUPERFAMILY);cd11314 (CDD);SM00810 (SMART);mobidb-lite (MobiDBLite);G3DSA:3.20.20.80 (Gene3D);PR00110 (PRINTS);PF00128 (Pfam)	Alpha-amylase C-terminal beta-sheet domain (Pfam);AmyAc_arch_bac_plant_AmyA (CDD);consensus disorder prediction (MobiDBLite);Alpha-amylase signature (PRINTS);Alpha amylase, catalytic domain (Pfam)	IPR017853 (SUPERFAMILY);IPR012850 (Pfam);IPR006047 (SMART);IPR012850 (SMART);IPR006046 (PRINTS);IPR006047 (Pfam)	Glycoside hydrolase superfamily (SUPERFAMILY);Alpha-amylase, C-terminal beta-sheet (Pfam);Glycosyl hydrolase, family 13, catalytic domain (SMART);Alpha-amylase, C-terminal beta-sheet (SMART);Alpha amylase (PRINTS);Glycosyl hydrolase, family 13, catalytic domain (Pfam)	0.764183	-1.31	0.00743019	KOG0471	Alpha-amylase	G	sly01100;sly00500	Metabolic pathways;Starch and sucrose metabolism	4081.Solyc03g095710.2.1	alpha-amylase	Gene	alpha-amylase	4	4	15	-1.31	0.00743019	0.764183
2493	1757	Gene.56527_TRINITY_DN49806_c0_g1_g.56527_m.56527	Gene.56527_TRINITY_DN49806_c0_g1_g.56527_m.56527	22.4	122.81	734800	653900	592800	589100	894300	887500	910500	845400	642600	884400	10	4	4	Carbamidomethylation; iTRAQ 8plex (K N-term)	55392	Gene.56527::TRINITY_DN49806_c0_g1::g.56527 ORF type:5prime_partial len:494 (-) TRINITY_DN49806_c0_g1:1227-2708(-)	sly:101254400		zeatin O-glucosyltransferase-like	F:GO:0016758; P:GO:0008152	F:transferase activity, transferring hexosyl groups; P:metabolic process	G3DSA:3.40.50.2000 (Gene3D);SSF53756 (SUPERFAMILY);PF00201 (Pfam);PS00375 (ProSitePatterns)	UDP-glucoronosyl and UDP-glucosyl transferase (Pfam);UDP-glycosyltransferases signature. (ProSitePatterns)	IPR002213 (Pfam);IPR035595 (ProSitePatterns)	UDP-glucuronosyl/UDP-glucosyltransferase (Pfam);UDP-glycosyltransferase family, conserved site (ProSitePatterns)	0.726594	-1.38	0.0057544	KOG1192	UDP-glucuronosyl and UDP-glucosyl transferase	GC	sly00908	Zeatin biosynthesis	4081.Solyc07g006800.1.1	zeatin O-glucosyltransferase-like	Gene	zeatin O-glucosyltransferase-like	4	4	10	-1.38	0.0057544	0.726594
2505	3276	Gene.30088_TRINITY_DN65728_c0_g1_g.30088_m.30088	Gene.30088_TRINITY_DN65728_c0_g1_g.30088_m.30088	20.71	69.7	538100	450500	465000	475300	662700	788100	648700	574300	482200	668400	9	2	2	iTRAQ 8plex (K N-term)	31480	Gene.30088::TRINITY_DN65728_c0_g1::g.30088 ORF type:5prime_partial len:295 (-) TRINITY_DN65728_c0_g1:252-1136(-)	sly:101257149		mitochondrial import inner membrane translocase subunit TIM22-like	P:GO:0071806; F:GO:0005515; C:GO:0009941; C:GO:0016021; P:GO:0033365	P:protein transmembrane transport; F:protein binding; C:chloroplast envelope; C:integral component of membrane; P:protein localization to organelle	G3DSA:1.10.150.50 (Gene3D);PF02466 (Pfam);PF00536 (Pfam);SSF47769 (SUPERFAMILY)	Tim17/Tim22/Tim23/Pmp24 family (Pfam);SAM domain (Sterile alpha motif) (Pfam)	IPR003397 (Pfam);IPR001660 (Pfam);IPR013761 (SUPERFAMILY)	Mitochondrial inner membrane translocase subunit Tim17/Tim22/Tim23/peroxisomal protein PMP24 (Pfam);Sterile alpha motif domain (Pfam);Sterile alpha motif/pointed domain superfamily (SUPERFAMILY)	0.721424	-1.39	0.0084918						4081.Solyc03g079940.2.1	mitochondrial import inner membrane translocase subunit TIM22-like	Gene	mitochondrial import inner membrane translocase subunit TIM22-like	2	2	9	-1.39	0.0084918	0.721424
2540	3460	Gene.10158_TRINITY_DN44114_c3_g4_g.10158_m.10158	Gene.10158_TRINITY_DN44114_c3_g4_g.10158_m.10158	21.63	85.18	336800	258600	260700	256100	387400	430900	390700	355100	278000	398600	11	2	2	Carbamidomethylation; iTRAQ 8plex (K N-term)	33119	Gene.10158::TRINITY_DN44114_c3_g4::g.10158 ORF type:5prime_partial len:306 (+) TRINITY_DN44114_c3_g4:1-918(+)	sly:101255152		villin-2-like	F:GO:0051015; P:GO:0051017	F:actin filament binding; P:actin filament bundle assembly	SM00262 (SMART);PF00626 (Pfam);G3DSA:3.40.20.10 (Gene3D);PF02209 (Pfam);SM00153 (SMART);mobidb-lite (MobiDBLite);SSF47050 (SUPERFAMILY);G3DSA:1.10.950.10 (Gene3D);PS51089 (ProSiteProfiles);SSF55753 (SUPERFAMILY);PR00597 (PRINTS)	Gelsolin repeat (Pfam);Villin headpiece domain (Pfam);consensus disorder prediction (MobiDBLite);Headpiece (HP) domain profile. (ProSiteProfiles);Gelsolin family signature (PRINTS)	IPR007122 (SMART);IPR007123 (Pfam);IPR029006 (Gene3D);IPR003128 (Pfam);IPR003128 (SMART);IPR036886 (SUPERFAMILY);IPR036886 (Gene3D);IPR003128 (ProSiteProfiles);IPR007122 (PRINTS)	Villin/Gelsolin (SMART);Gelsolin-like domain (Pfam);ADF-H/Gelsolin-like domain superfamily (Gene3D);Villin headpiece (Pfam);Villin headpiece (SMART);Villin headpiece domain superfamily (SUPERFAMILY);Villin headpiece domain superfamily (Gene3D);Villin headpiece (ProSiteProfiles);Villin/Gelsolin (PRINTS)	0.697441	-1.43	0.00687068	KOG0443	Actin regulatory proteins (gelsolin/villin family)	Z			4081.Solyc10g080100.1.1	villin-2-like	Gene	villin-2-like	2	2	11	-1.43	0.00687068	0.697441
2586	2364	Gene.29091_TRINITY_DN47813_c2_g1_g.29091_m.29091	Gene.29091_TRINITY_DN47813_c2_g1_g.29091_m.29091	21.25	76.78	874400	811000	683000	710300	1254000	1127000	944900	999700	769700	1081000	39	4	4	Carbamidomethylation; iTRAQ 8plex (K N-term); Deamidation (NQ)	21179	Gene.29091::TRINITY_DN47813_c2_g1::g.29091 ORF type:5prime_partial len:195 (+) TRINITY_DN47813_c2_g1:3-587(+)	sly:101258765		adrenodoxin-like protein, mitochondrial	P:GO:0006118; F:GO:0009055; P:GO:0022900; F:GO:0051536	P:obsolete electron transport; F:electron carrier activity; P:electron transport chain; F:iron-sulfur cluster binding	SSF54292 (SUPERFAMILY);G3DSA:3.10.20.30 (Gene3D)		IPR036010 (SUPERFAMILY);IPR012675 (Gene3D)	2Fe-2S ferredoxin-like superfamily (SUPERFAMILY);Beta-grasp domain superfamily (Gene3D)	0.712026	-1.4	0.00749894	KOG3309	Ferredoxin	C			4081.Solyc06g007630.1.1	adrenodoxin-like protein, mitochondrial	Gene	adrenodoxin-like protein, mitochondrial	4	4	39	-1.4	0.00749894	0.712026
2598	3497	Gene.15136_TRINITY_DN42122_c1_g2_g.15136_m.15136	Gene.15136_TRINITY_DN42122_c1_g2_g.15136_m.15136	26.84	77.05	670900	612800	557600	557500	754600	872700	815800	793800	599700	809200	7	2	2	iTRAQ 8plex (K N-term)	47034	Gene.15136::TRINITY_DN42122_c1_g2::g.15136 ORF type:complete len:438 (-) TRINITY_DN42122_c1_g2:220-1533(-)	sly:101265925		alcohol dehydrogenase 1B	F:GO:0008270; F:GO:0016491; P:GO:0055114; F:GO:0050897	F:zinc ion binding; F:oxidoreductase activity; P:oxidation-reduction process; F:cobalt ion binding	SSF50129 (SUPERFAMILY);G3DSA:3.90.180.10 (Gene3D);cd08263 (CDD);SSF51735 (SUPERFAMILY);SM00829 (SMART);PF00107 (Pfam);G3DSA:3.40.50.10730 (Gene3D);PF08240 (Pfam)	Zn_ADH10 (CDD);Zinc-binding dehydrogenase (Pfam);Alcohol dehydrogenase GroES-like domain (Pfam)	IPR011032 (SUPERFAMILY);IPR036291 (SUPERFAMILY);IPR020843 (SMART);IPR013149 (Pfam);IPR013154 (Pfam)	GroES-like superfamily (SUPERFAMILY);NAD(P)-binding domain superfamily (SUPERFAMILY);Polyketide synthase, enoylreductase domain (SMART);Alcohol dehydrogenase, C-terminal (Pfam);Alcohol dehydrogenase, N-terminal (Pfam)	0.741102	-1.35	0.00207014	KOG0022	Alcohol dehydrogenase, class III	Q			4081.Solyc05g056540.2.1	alcohol dehydrogenase 1B	Gene	alcohol dehydrogenase 1B	2	2	7	-1.35	0.00207014	0.741102
2620	3774	Gene.58635_TRINITY_DN49674_c3_g3_g.58635_m.58635	Gene.58635_TRINITY_DN49674_c3_g3_g.58635_m.58635	24.88	79.34	270700	202100	191200	182700	405600	767800	583800	427400	220700	555000	8	2	2	Carbamidomethylation; iTRAQ 8plex (K N-term)	41004	Gene.58635::TRINITY_DN49674_c3_g3::g.58635 ORF type:complete len:371 (-) TRINITY_DN49674_c3_g3:381-1493(-)	sly:101264173		putative S-adenosyl-L-methionine-dependent methyltransferase	C:GO:0005802; C:GO:0005768; C:GO:0016021; F:GO:0008757; C:GO:0005886; P:GO:0032259	C:trans-Golgi network; C:endosome; C:integral component of membrane; F:S-adenosylmethionine-dependent methyltransferase activity; C:plasma membrane; P:methylation	SSF53335 (SUPERFAMILY);G3DSA:3.40.50.150 (Gene3D);PF03141 (Pfam)	Putative S-adenosyl-L-methionine-dependent methyltransferase (Pfam)	IPR029063 (SUPERFAMILY);IPR004159 (Pfam)	S-adenosyl-L-methionine-dependent methyltransferase (SUPERFAMILY);Putative S-adenosyl-L-methionine-dependent methyltransferase (Pfam)	0.397658	-2.51	0.00325087						4081.Solyc02g071160.2.1	putative S-adenosyl-L-methionine-dependent methyltransferase	Gene	putative S-adenosyl-L-methionine-dependent methyltransferase	2	2	8	-2.51	0.00325087	0.397658
2720	3093	Gene.45_TRINITY_DN26326_c0_g2_g.45_m.45	Gene.45_TRINITY_DN26326_c0_g2_g.45_m.45	20.85	48.43	1091000	1008000	951800	916000	1400000	1416000	1212000	1145000	991600	1293000	19	3	3	Carbamidomethylation; iTRAQ 8plex (K N-term); Deamidation (NQ)	25344	Gene.45::TRINITY_DN26326_c0_g2::g.45 ORF type:5prime_partial len:227 (-) TRINITY_DN26326_c0_g2:87-767(-)	sly:101255209		ran-binding protein 1 homolog a-like	C:GO:0005634; P:GO:0007051; C:GO:0005813; P:GO:0006405; C:GO:0005737; P:GO:0006606; F:GO:0005096; P:GO:0000082; P:GO:0046604; F:GO:0008536; P:GO:0043547; P:GO:0006511	C:nucleus; P:spindle organization; C:centrosome; P:RNA export from nucleus; C:cytoplasm; P:protein import into nucleus; F:GTPase activator activity; P:G1/S transition of mitotic cell cycle; P:positive regulation of mitotic centrosome separation; F:Ran GTPase binding; P:positive regulation of GTPase activity; P:ubiquitin-dependent protein catabolic process	mobidb-lite (MobiDBLite);cd13179 (CDD);SM00160 (SMART);PF00638 (Pfam);G3DSA:2.30.29.30 (Gene3D);SSF50729 (SUPERFAMILY);PS50196 (ProSiteProfiles)	consensus disorder prediction (MobiDBLite);RanBD_RanBP1 (CDD);RanBP1 domain (Pfam);Ran binding domain type 1 profile. (ProSiteProfiles)	IPR000156 (SMART);IPR000156 (Pfam);IPR011993 (Gene3D);IPR011993 (SUPERFAMILY);IPR000156 (ProSiteProfiles)	Ran binding domain (SMART);Ran binding domain (Pfam);PH-like domain superfamily (Gene3D);PH-like domain superfamily (SUPERFAMILY);Ran binding domain (ProSiteProfiles)	0.766899	-1.3	0.00822243	KOG0864	Ran-binding protein RANBP1 and related RanBD domain proteins	U			4081.Solyc06g082120.2.1	ran-binding protein 1 homolog a-like	Gene	ran-binding protein 1 homolog a-like	3	3	19	-1.3	0.00822243	0.766899
2762	3226	Gene.91716_TRINITY_DN42347_c1_g5_g.91716_m.91716	Gene.91716_TRINITY_DN42347_c1_g5_g.91716_m.91716	24.29	103.15	806100	736700	608300	609200	991300	1296000	1093000	953400	690100	1089000	22	2	2	iTRAQ 8plex (K N-term)	14948	Gene.91716::TRINITY_DN42347_c1_g5::g.91716 ORF type:complete len:134 (+) TRINITY_DN42347_c1_g5:532-933(+)	sly:101255954		signal recognition particle subunit SRP72-like	P:GO:0006616; F:GO:0005515; P:GO:0015074; F:GO:0008312; C:GO:0005786	P:SRP-dependent cotranslational protein targeting to membrane, translocation; F:protein binding; P:DNA integration; F:7S RNA binding; C:signal recognition particle, endoplasmic reticulum targeting	PF17004 (Pfam);SSF48452 (SUPERFAMILY);G3DSA:1.25.40.10 (Gene3D)	Putative TPR-like repeat (Pfam)	IPR031545 (Pfam);IPR011990 (SUPERFAMILY);IPR011990 (Gene3D)	Putative TPR-like repeat (Pfam);Tetratricopeptide-like helical domain superfamily (SUPERFAMILY);Tetratricopeptide-like helical domain superfamily (Gene3D)	0.633701	-1.58	0.00372392	KOG2376	Signal recognition particle, subunit Srp72	U	sly03060	Protein export	4081.Solyc11g062270.1.1	signal recognition particle subunit SRP72-like	Gene	signal recognition particle subunit SRP72-like	2	2	22	-1.58	0.00372392	0.633701
2773	2775	Gene.51591_TRINITY_DN42533_c3_g2_g.51591_m.51591	Gene.51591_TRINITY_DN42533_c3_g2_g.51591_m.51591	21.36	100.69	429000	393800	339800	345300	436900	533700	567500	568400	382200	534100	9	3	3	iTRAQ 8plex (K N-term)	52658	Gene.51591::TRINITY_DN42533_c3_g2::g.51591 ORF type:complete len:463 (-) TRINITY_DN42533_c3_g2:231-1619(-)	sly:101252522		ent-kaurenoic acid oxidase 1-like	F:GO:0005506; P:GO:0007275; C:GO:0016021; P:GO:0016132; C:GO:0005783; P:GO:0009686; P:GO:0055114; P:GO:0016125; P:GO:0010268; F:GO:0020037; F:GO:0051777	F:iron ion binding; P:multicellular organism development; C:integral component of membrane; P:brassinosteroid biosynthetic process; C:endoplasmic reticulum; P:gibberellin biosynthetic process; P:oxidation-reduction process; P:sterol metabolic process; P:brassinosteroid homeostasis; F:heme binding; F:ent-kaurenoate oxidase activity	PF00067 (Pfam);PR00463 (PRINTS);G3DSA:1.10.630.10 (Gene3D);PR00385 (PRINTS);PS00086 (ProSitePatterns);SSF48264 (SUPERFAMILY)	Cytochrome P450 (Pfam);E-class P450 group I signature (PRINTS);P450 superfamily signature (PRINTS);Cytochrome P450 cysteine heme-iron ligand signature. (ProSitePatterns)	IPR001128 (Pfam);IPR002401 (PRINTS);IPR036396 (Gene3D);IPR001128 (PRINTS);IPR017972 (ProSitePatterns);IPR036396 (SUPERFAMILY)	Cytochrome P450 (Pfam);Cytochrome P450, E-class, group I (PRINTS);Cytochrome P450 superfamily (Gene3D);Cytochrome P450 (PRINTS);Cytochrome P450, conserved site (ProSitePatterns);Cytochrome P450 superfamily (SUPERFAMILY)	0.715596	-1.4	0.00731139	KOG0157	Cytochrome P450 CYP4/CYP19/CYP26 subfamilies	QI	sly01100;sly01110;sly00904	Metabolic pathways;Biosynthesis of secondary metabolites;Diterpenoid biosynthesis	4081.Solyc01g080900.2.1	ent-kaurenoic acid oxidase 1-like	Gene	ent-kaurenoic acid oxidase 1-like	3	3	9	-1.4	0.00731139	0.715596
2791	3060	Gene.30435_TRINITY_DN46611_c0_g2_g.30435_m.30435	Gene.30435_TRINITY_DN46611_c0_g2_g.30435_m.30435	21.03	72.41	1055000	887200	866500	992600	1148000	1300000	1541000	1238000	950400	1307000	9	2	2	iTRAQ 8plex (K N-term)	30973	Gene.30435::TRINITY_DN46611_c0_g2::g.30435 ORF type:3prime_partial len:276 (+) TRINITY_DN46611_c0_g2:93-917(+)	sly:101260551		NECAP-like protein CG9132	C:GO:0016020; P:GO:0006897	C:membrane; P:endocytosis	G3DSA:2.30.29.30 (Gene3D);cd13228 (CDD);PF07933 (Pfam);SSF50729 (SUPERFAMILY);mobidb-lite (MobiDBLite)	PHear_NECAP (CDD);Protein of unknown function (DUF1681) (Pfam);consensus disorder prediction (MobiDBLite)	IPR011993 (Gene3D);IPR012466 (CDD);IPR012466 (Pfam);IPR011993 (SUPERFAMILY)	PH-like domain superfamily (Gene3D);NECAP, PHear domain (CDD);NECAP, PHear domain (Pfam);PH-like domain superfamily (SUPERFAMILY)	0.727161	-1.38	0.0078886	KOG2500	Uncharacterized conserved protein	S			4081.Solyc07g053310.2.1	NECAP-like protein CG9132	Gene	NECAP-like protein CG9132	2	2	9	-1.38	0.0078886	0.727161
2803	3341	Gene.79408_TRINITY_DN20349_c0_g1_g.79408_m.79408	Gene.79408_TRINITY_DN20349_c0_g1_g.79408_m.79408	20.48	56.73	1651000	1529000	1533000	1197000	1810000	2079000	2084000	2365000	1477000	2084000	4	2	2	iTRAQ 8plex (K N-term); Deamidation (NQ)	67672	Gene.79408::TRINITY_DN20349_c0_g1::g.79408 ORF type:3prime_partial len:601 (+) TRINITY_DN20349_c0_g1:146-1945(+)	sly:101245945		PREDICTED: uncharacterized protein LOC101245945 isoform X2	P:GO:0005975; F:GO:0052692; C:GO:0005618	P:carbohydrate metabolic process; F:raffinose alpha-galactosidase activity; C:cell wall	cd14792 (CDD);G3DSA:3.20.20.70 (Gene3D);PR00740 (PRINTS);G3DSA:2.60.40.1180 (Gene3D);SSF51445 (SUPERFAMILY);PF16499 (Pfam)	GH27 (CDD);Glycosyl hydrolase family 27 signature (PRINTS);Alpha galactosidase A (Pfam)	IPR002241 (CDD);IPR013785 (Gene3D);IPR002241 (PRINTS);IPR017853 (SUPERFAMILY);IPR002241 (Pfam)	Glycoside hydrolase, family 27 (CDD);Aldolase-type TIM barrel (Gene3D);Glycoside hydrolase, family 27 (PRINTS);Glycoside hydrolase superfamily (SUPERFAMILY);Glycoside hydrolase, family 27 (Pfam)	0.708733	-1.41	0.00895365	KOG2366	Alpha-D-galactosidase (melibiase)	G			4081.Solyc05g013720.2.1	PREDICTED: uncharacterized protein LOC101245945 isoform X2	Gene	PREDICTED: uncharacterized protein LOC101245945 isoform X2	2	2	4	-1.41	0.00895365	0.708733
2804	3456	Gene.12034_TRINITY_DN48128_c4_g4_g.12034_m.12034	Gene.12034_TRINITY_DN48128_c4_g4_g.12034_m.12034	23.97	109.81	700500	678500	591100	559300	1036000	927900	826300	813500	653400	911400	16	2	2	Carbamidomethylation; iTRAQ 8plex (K N-term)	22942	Gene.12034::TRINITY_DN48128_c4_g4::g.12034 ORF type:complete len:214 (-) TRINITY_DN48128_c4_g4:1012-1653(-)	sly:101253340		probable mannitol dehydrogenase	F:GO:0008270; F:GO:0046029; P:GO:0055114	F:zinc ion binding; F:mannitol dehydrogenase activity; P:oxidation-reduction process	SSF51735 (SUPERFAMILY);PF08240 (Pfam);G3DSA:3.90.180.10 (Gene3D);SSF50129 (SUPERFAMILY);G3DSA:3.40.50.20 (Gene3D)	Alcohol dehydrogenase GroES-like domain (Pfam)	IPR036291 (SUPERFAMILY);IPR013154 (Pfam);IPR011032 (SUPERFAMILY)	NAD(P)-binding domain superfamily (SUPERFAMILY);Alcohol dehydrogenase, N-terminal (Pfam);GroES-like superfamily (SUPERFAMILY)	0.716919	-1.39	0.00400867	KOG0023	Alcohol dehydrogenase, class V	Q	sly01100;sly01110;sly00940	Metabolic pathways;Biosynthesis of secondary metabolites;Phenylpropanoid biosynthesis	4081.Solyc11g010960.1.1	probable mannitol dehydrogenase	Gene	probable mannitol dehydrogenase	2	2	16	-1.39	0.00400867	0.716919
2806	3514	Gene.16911_TRINITY_DN53338_c0_g4_g.16911_m.16911	Gene.16911_TRINITY_DN53338_c0_g4_g.16911_m.16911	23.77	63.74	734700	749800	746200	633200	932900	1110000	908200	895900	723700	961800	13	2	2	iTRAQ 8plex (K N-term)	22920	Gene.16911::TRINITY_DN53338_c0_g4::g.16911 ORF type:complete len:203 (+) TRINITY_DN53338_c0_g4:692-1300(+)			ribosomal protein S1 (mitochondrion)	C:GO:0005739; C:GO:0016021; C:GO:0005840	C:mitochondrion; C:integral component of membrane; C:ribosome					0.752443	-1.33	0.00419759							ribosomal protein S1 (mitochondrion)	Gene	ribosomal protein S1 (mitochondrion)	2	2	13	-1.33	0.00419759	0.752443
2816	2499	Gene.17252_TRINITY_DN43018_c4_g1_g.17252_m.17252	Gene.17252_TRINITY_DN43018_c4_g1_g.17252_m.17252	29.91	70.28	1521000	1379000	1263000	1352000	1843000	1991000	1775000	1879000	1379000	1872000	13	3	3	iTRAQ 8plex (K N-term)	20591	Gene.17252::TRINITY_DN43018_c4_g1::g.17252 ORF type:complete len:182 (-) TRINITY_DN43018_c4_g1:3870-4415(-)	sly:101268820		phenylalanine--tRNA ligase alpha subunit, cytoplasmic	F:GO:0005524; P:GO:0009094; P:GO:0000162; P:GO:0006571; F:GO:0004826; C:GO:0005829; P:GO:0006432; F:GO:0000049; C:GO:0009328	F:ATP binding; P:L-phenylalanine biosynthetic process; P:tryptophan biosynthetic process; P:tyrosine biosynthetic process; F:phenylalanine-tRNA ligase activity; C:cytosol; P:phenylalanyl-tRNA aminoacylation; F:tRNA binding; C:phenylalanine-tRNA ligase complex	G3DSA:1.10.10.10 (Gene3D);SSF46785 (SUPERFAMILY);Coil (Coils)		IPR036388 (Gene3D);IPR036390 (SUPERFAMILY)	Winged helix-like DNA-binding domain superfamily (Gene3D);Winged helix DNA-binding domain superfamily (SUPERFAMILY)	0.736645	-1.36	0.00102094	KOG2784	Phenylalanyl-tRNA synthetase, beta subunit	J	sly00970	Aminoacyl-tRNA biosynthesis	4081.Solyc02g090860.2.1	phenylalanine--tRNA ligase alpha subunit, cytoplasmic	Gene	phenylalanine--tRNA ligase alpha subunit, cytoplasmic	3	3	13	-1.36	0.00102094	0.736645
2839	3695	Gene.88379_TRINITY_DN8763_c0_g1_g.88379_m.88379	Gene.88379_TRINITY_DN8763_c0_g1_g.88379_m.88379	29.34	46.84	1134000	931100	941000	955400	1483000	1917000	1512000	1487000	990400	1600000	7	2	2	iTRAQ 8plex (K N-term)	31805	Gene.88379::TRINITY_DN8763_c0_g1::g.88379 ORF type:complete len:291 (-) TRINITY_DN8763_c0_g1:72-944(-)	sly:101263869		hypersensitive-induced response protein 1			Coil (Coils);SM00244 (SMART);SSF117892 (SUPERFAMILY);PF01145 (Pfam);cd03407 (CDD)	SPFH domain / Band 7 family (Pfam);SPFH_like_u4 (CDD)	IPR001107 (SMART);IPR036013 (SUPERFAMILY);IPR001107 (Pfam)	Band 7 domain (SMART);Band 7/SPFH domain superfamily (SUPERFAMILY);Band 7 domain (Pfam)	0.619	-1.62	0.00116413	KOG2620	Prohibitins and stomatins of the PID superfamily	C			4081.Solyc03g113220.2.1	hypersensitive-induced response protein 1	Gene	hypersensitive-induced response protein 1	2	2	7	-1.62	0.00116413	0.619
2867	3521	Gene.54424_TRINITY_DN44139_c3_g5_g.54424_m.54424	Gene.54424_TRINITY_DN44139_c3_g5_g.54424_m.54424	22.75	59.77	1232000	1032000	1079000	1040000	1592000	1573000	1345000	1315000	1096000	1456000	21	2	2	iTRAQ 8plex (K N-term)	13172	Gene.54424::TRINITY_DN44139_c3_g5::g.54424 ORF type:complete len:111 (+) TRINITY_DN44139_c3_g5:1234-1566(+)	sly:101257141		protein SRG1	F:GO:0016491; F:GO:0046872; P:GO:0055114	F:oxidoreductase activity; F:metal ion binding; P:oxidation-reduction process	PF14226 (Pfam);G3DSA:2.60.120.330 (Gene3D);SSF51197 (SUPERFAMILY)	non-haem dioxygenase in morphine synthesis N-terminal (Pfam)	IPR026992 (Pfam);IPR027443 (Gene3D)	Non-haem dioxygenase N-terminal domain (Pfam);Isopenicillin N synthase-like (Gene3D)	0.752747	-1.33	0.00530884	KOG0143	Iron/ascorbate family oxidoreductases	QR			4081.Solyc02g071430.2.1	protein SRG1	Gene	protein SRG1	2	2	21	-1.33	0.00530884	0.752747
2872	3797	Gene.33597_TRINITY_DN43822_c0_g1_g.33597_m.33597	Gene.33597_TRINITY_DN43822_c0_g1_g.33597_m.33597	25.21	68.62	510600	485700	397600	438400	670600	673300	688800	609500	458100	660600	18	2	2	iTRAQ 8plex (K N-term)	19764	Gene.33597::TRINITY_DN43822_c0_g1::g.33597 ORF type:complete len:180 (-) TRINITY_DN43822_c0_g1:192-731(-)	sly:101266830		serine carboxypeptidase-like	P:GO:0006508; F:GO:0004185	P:proteolysis; F:serine-type carboxypeptidase activity	SSF53474 (SUPERFAMILY);G3DSA:3.40.50.1820 (Gene3D);PF00450 (Pfam)	Serine carboxypeptidase (Pfam)	IPR029058 (SUPERFAMILY);IPR029058 (Gene3D);IPR001563 (Pfam)	Alpha/Beta hydrolase fold (SUPERFAMILY);Alpha/Beta hydrolase fold (Gene3D);Peptidase S10, serine carboxypeptidase (Pfam)	0.69346	-1.44	0.00301301	KOG1282	Serine carboxypeptidases (lysosomal cathepsin A)	OE			4081.Solyc06g017860.1.1	serine carboxypeptidase-like	Gene	serine carboxypeptidase-like	2	2	18	-1.44	0.00301301	0.69346
2873	3813	Gene.36524_TRINITY_DN43857_c2_g1_g.36524_m.36524	Gene.36524_TRINITY_DN43857_c2_g1_g.36524_m.36524	29.52	80.56	230000	201800	185500	183500	389000	342500	280000	346800	200200	339600	21	2	2	iTRAQ 8plex (K N-term)	18112	Gene.36524::TRINITY_DN43857_c2_g1::g.36524 ORF type:complete len:162 (+) TRINITY_DN43857_c2_g1:197-682(+)	sly:101267847		ER membrane protein complex subunit 2	F:GO:0005515; C:GO:0072546; F:GO:0016740; P:GO:0034975	F:protein binding; C:ER membrane protein complex; F:transferase activity; P:protein folding in endoplasmic reticulum	G3DSA:1.25.40.10 (Gene3D);SSF48452 (SUPERFAMILY)		IPR011990 (Gene3D);IPR011990 (SUPERFAMILY)	Tetratricopeptide-like helical domain superfamily (Gene3D);Tetratricopeptide-like helical domain superfamily (SUPERFAMILY)	0.589517	-1.7	0.00111686	KOG3060	Uncharacterized conserved protein	S			4081.Solyc01g097740.2.1	ER membrane protein complex subunit 2	Gene	ER membrane protein complex subunit 2	2	2	21	-1.7	0.00111686	0.589517
2888	3026	Gene.9052_TRINITY_DN53238_c3_g2_g.9052_m.9052	Gene.9052_TRINITY_DN53238_c3_g2_g.9052_m.9052	30	72.48	943600	739300	737500	739700	1264000	1526000	1278000	1157000	799100	1306000	8	3	2	iTRAQ 8plex (K N-term)	42368	Gene.9052::TRINITY_DN53238_c3_g2::g.9052 ORF type:complete len:371 (-) TRINITY_DN53238_c3_g2:789-1901(-)	sly:101264437		transmembrane 9 superfamily member 7	C:GO:0016021	C:integral component of membrane	PF02990 (Pfam);SSF103473 (SUPERFAMILY)	Endomembrane protein 70 (Pfam)	IPR004240 (Pfam);IPR036259 (SUPERFAMILY)	Nonaspanin (TM9SF) (Pfam);MFS transporter superfamily (SUPERFAMILY)	0.611868	-1.63	0.001	KOG1278	Endosomal membrane proteins, EMP70	U			4081.Solyc06g062590.2.1	transmembrane 9 superfamily member 7	Gene	transmembrane 9 superfamily member 7	3	2	8	-1.63	0.001	0.611868
3050	3401	Gene.71146_TRINITY_DN49871_c2_g1_g.71146_m.71146	Gene.71146_TRINITY_DN49871_c2_g1_g.71146_m.71146	24.31	81.87	1030000	988800	857100	977200	1328000	1291000	1268000	1285000	963200	1293000	5	2	2	iTRAQ 8plex (K N-term); Deamidation (NQ)	57457	Gene.71146::TRINITY_DN49871_c2_g1::g.71146 ORF type:complete len:525 (+) TRINITY_DN49871_c2_g1:144-1718(+)	sly:101258669		heparanase-like protein 3	C:GO:0016020; F:GO:0016798	C:membrane; F:hydrolase activity, acting on glycosyl bonds	PF03662 (Pfam);SSF51445 (SUPERFAMILY);G3DSA:3.20.20.80 (Gene3D)	Glycosyl hydrolase family 79, N-terminal domain (Pfam)	IPR005199 (Pfam);IPR017853 (SUPERFAMILY)	Glycoside hydrolase, family 79 (Pfam);Glycoside hydrolase superfamily (SUPERFAMILY)	0.744934	-1.34	0.00370681						4081.Solyc07g007550.2.1	heparanase-like protein 3	Gene	heparanase-like protein 3	2	2	5	-1.34	0.00370681	0.744934
3067	3941	Gene.92724_TRINITY_DN63251_c0_g1_g.92724_m.92724	Gene.92724_TRINITY_DN63251_c0_g1_g.92724_m.92724	21.31	32.65	899700	773700	576200	598000	1365000	1454000	1039000	1063000	711900	1230000	4	2	2	iTRAQ 8plex (K N-term)	47815	Gene.92724::TRINITY_DN63251_c0_g1::g.92724 ORF type:complete len:421 (-) TRINITY_DN63251_c0_g1:224-1486(-)	sly:101249769		methylthioribose kinase	P:GO:0009086; F:GO:0042802; P:GO:0071369; P:GO:0071732; C:GO:0005829; F:GO:0046522; P:GO:0016310; P:GO:0071281	P:methionine biosynthetic process; F:identical protein binding; P:cellular response to ethylene stimulus; P:cellular response to nitric oxide; C:cytosol; F:S-methyl-5-thioribose kinase activity; P:phosphorylation; P:cellular response to iron ion	SSF56112 (SUPERFAMILY);G3DSA:3.90.1200.10 (Gene3D);TIGR01767 (TIGRFAM);G3DSA:3.30.200.20 (Gene3D);PF01636 (Pfam);MF_01683 (Hamap);PIRSF031134 (PIRSF)	MTRK: S-methyl-5-thioribose kinase (TIGRFAM);Phosphotransferase enzyme family (Pfam);Methylthioribose kinase [mtnK]. (Hamap)	IPR011009 (SUPERFAMILY);IPR009212 (TIGRFAM);IPR002575 (Pfam);IPR009212 (Hamap);IPR009212 (PIRSF)	Protein kinase-like domain superfamily (SUPERFAMILY);Methylthioribose kinase (TIGRFAM);Aminoglycoside phosphotransferase (Pfam);Methylthioribose kinase (Hamap);Methylthioribose kinase (PIRSF)	0.57878	-1.73	0.00739605				sly01100;sly00270	Metabolic pathways;Cysteine and methionine metabolism	4081.Solyc01g107550.2.1	methylthioribose kinase	Gene	methylthioribose kinase	2	2	4	-1.73	0.00739605	0.57878
3110	3804	Gene.91194_TRINITY_DN39226_c0_g1_g.91194_m.91194	Gene.91194_TRINITY_DN39226_c0_g1_g.91194_m.91194	31.69	56.33	966800	889000	895900	894700	1409000	1440000	1202000	1329000	911600	1345000	14	2	2	iTRAQ 8plex (K N-term)	12965	Gene.91194::TRINITY_DN39226_c0_g1::g.91194 ORF type:5prime_partial len:120 (-) TRINITY_DN39226_c0_g1:154-513(-)	sly:101260655		10 kDa chaperonin-like	P:GO:0009408; F:GO:0005507; C:GO:0005759; F:GO:0051087; P:GO:0051085; F:GO:0051082; P:GO:0006986	P:response to heat; F:copper ion binding; C:mitochondrial matrix; F:chaperone binding; P:chaperone mediated protein folding requiring cofactor; F:unfolded protein binding; P:response to unfolded protein	PR00297 (PRINTS);cd00320 (CDD);G3DSA:2.30.33.40 (Gene3D);SM00883 (SMART);SSF50129 (SUPERFAMILY);PF00166 (Pfam)	10kDa chaperonin signature (PRINTS);cpn10 (CDD);Chaperonin 10 Kd subunit (Pfam)	IPR020818 (PRINTS);IPR020818 (CDD);IPR037124 (Gene3D);IPR020818 (SMART);IPR011032 (SUPERFAMILY);IPR020818 (Pfam)	GroES chaperonin family (PRINTS);GroES chaperonin family (CDD);GroES chaperonin superfamily (Gene3D);GroES chaperonin family (SMART);GroES-like superfamily (SUPERFAMILY);GroES chaperonin family (Pfam)	0.67777	-1.48	0.000677642	KOG1641	Mitochondrial chaperonin	O			4081.Solyc07g008800.2.1	10 kDa chaperonin-like	Gene	10 kDa chaperonin-like	2	2	14	-1.48	0.000677642	0.67777
3139	3784	Gene.46473_TRINITY_DN44511_c2_g1_g.46473_m.46473	Gene.46473_TRINITY_DN44511_c2_g1_g.46473_m.46473	20.56	53.69	518900	459400	403100	386900	676700	661000	589900	535400	442100	615800	4	2	2	iTRAQ 8plex (K N-term)	74324	Gene.46473::TRINITY_DN44511_c2_g1::g.46473 ORF type:5prime_partial len:655 (-) TRINITY_DN44511_c2_g1:1937-3901(-)	sly:101252851		alpha-1,4 glucan phosphorylase L isozyme, chloroplastic/amyloplastic	F:GO:0008184; C:GO:0009507; F:GO:0030170; N/A; P:GO:0005980; N/A	F:glycogen phosphorylase activity; C:chloroplast; F:pyridoxal phosphate binding; N/A; P:glycogen catabolic process; N/A	G3DSA:3.40.50.2000 (Gene3D);PF00343 (Pfam);Coil (Coils);SSF53756 (SUPERFAMILY);mobidb-lite (MobiDBLite);PIRSF000460 (PIRSF)	Carbohydrate phosphorylase (Pfam);consensus disorder prediction (MobiDBLite)	IPR000811 (Pfam);IPR000811 (PIRSF)	Glycosyl transferase, family 35 (Pfam);Glycosyl transferase, family 35 (PIRSF)	0.717928	-1.39	0.00879023	KOG2099	Glycogen phosphorylase	G	sly01100;sly01110;sly00500	Metabolic pathways;Biosynthesis of secondary metabolites;Starch and sucrose metabolism	4081.Solyc03g065340.2.1	alpha-1,4 glucan phosphorylase L isozyme, chloroplastic/amyloplastic	Gene	alpha-1,4 glucan phosphorylase L isozyme, chloroplastic/amyloplastic	2	2	4	-1.39	0.00879023	0.717928
3178	3682	Gene.73779_TRINITY_DN52105_c0_g3_g.73779_m.73779	Gene.73779_TRINITY_DN52105_c0_g3_g.73779_m.73779	32.47	67.64	1456000	1374000	1255000	1340000	1935000	1951000	1682000	1820000	1356000	1847000	26	2	2	iTRAQ 8plex (K N-term)	12215	Gene.73779::TRINITY_DN52105_c0_g3::g.73779 ORF type:complete len:115 (-) TRINITY_DN52105_c0_g3:243-587(-)	sly:101254460		stomatin-like protein 2, mitochondrial	C:GO:0016020	C:membrane	mobidb-lite (MobiDBLite);PF16200 (Pfam)	consensus disorder prediction (MobiDBLite);C-terminal region of band_7 (Pfam)	IPR032435 (Pfam)	Band 7, C-terminal extension (Pfam)	0.734164	-1.36	0.000566239	KOG2620	Prohibitins and stomatins of the PID superfamily	C			4081.Solyc03g080050.2.1	stomatin-like protein 2, mitochondrial	Gene	stomatin-like protein 2, mitochondrial	2	2	26	-1.36	0.000566239	0.734164
3209	3795	Gene.41184_TRINITY_DN44474_c2_g7_g.41184_m.41184	Gene.41184_TRINITY_DN44474_c2_g7_g.41184_m.41184	20.06	63.84	516900	453000	360700	402900	628700	686400	657800	528500	433400	625400	8	2	2	Carbamidomethylation; iTRAQ 8plex (K N-term)	32214	Gene.41184::TRINITY_DN44474_c2_g7::g.41184 ORF type:3prime_partial len:282 (+) TRINITY_DN44474_c2_g7:278-1120(+)	sly:101253161		phytochrome-associated serine/threonine-protein phosphatase 3-like	F:GO:0004721; P:GO:0006470; P:GO:0006508; F:GO:0004252; F:GO:0070008	F:phosphoprotein phosphatase activity; P:protein dephosphorylation; P:proteolysis; F:serine-type endopeptidase activity; F:serine-type exopeptidase activity	PF00149 (Pfam);SSF56300 (SUPERFAMILY);PS00125 (ProSitePatterns);cd07415 (CDD);SM00156 (SMART);G3DSA:3.60.21.10 (Gene3D);PR00114 (PRINTS)	Calcineurin-like phosphoesterase (Pfam);Serine/threonine specific protein phosphatases signature. (ProSitePatterns);MPP_PP2A_PP4_PP6 (CDD);Serine/threonine phosphatase family signature (PRINTS)	IPR004843 (Pfam);IPR029052 (SUPERFAMILY);IPR006186 (ProSitePatterns);IPR006186 (SMART);IPR029052 (Gene3D);IPR006186 (PRINTS)	Calcineurin-like phosphoesterase domain, ApaH type (Pfam);Metallo-dependent phosphatase-like (SUPERFAMILY);Serine/threonine-specific protein phosphatase/bis(5-nucleosyl)-tetraphosphatase (ProSitePatterns);Serine/threonine-specific protein phosphatase/bis(5-nucleosyl)-tetraphosphatase (SMART);Metallo-dependent phosphatase-like (Gene3D);Serine/threonine-specific protein phosphatase/bis(5-nucleosyl)…	0.692996	-1.44	0.00986279	KOG0373	Serine/threonine specific protein phosphatase involved in cell cycle control, PP2A-related	DT			4081.Solyc03g019900.2.1	phytochrome-associated serine/threonine-protein phosphatase 3-like	Gene	phytochrome-associated serine/threonine-protein phosphatase 3-like	2	2	8	-1.44	0.00986279	0.692996
3214	4166	Gene.1452_TRINITY_DN52733_c3_g2_g.1452_m.1452	Gene.1452_TRINITY_DN52733_c3_g2_g.1452_m.1452	21.17	65.42	605800	494800	445800	469100	683000	829100	750400	622800	517400	721300	26	2	2	iTRAQ 8plex (K N-term); Oxidation (M)	14697	Gene.1452::TRINITY_DN52733_c3_g2::g.1452 ORF type:complete len:128 (+) TRINITY_DN52733_c3_g2:1194-1577(+)	sly:101246562		dnaJ protein ERDJ3B	F:GO:0051082; P:GO:0006457	F:unfolded protein binding; P:protein folding	G3DSA:2.60.260.20 (Gene3D);SSF49493 (SUPERFAMILY)		IPR008971 (SUPERFAMILY)	HSP40/DnaJ peptide-binding (SUPERFAMILY)	0.717316	-1.39	0.00763836	KOG0713	Molecular chaperone (DnaJ superfamily)	O	sly04141	Protein processing in endoplasmic reticulum	4081.Solyc01g079610.2.1	dnaJ protein ERDJ3B	Gene	dnaJ protein ERDJ3B	2	2	26	-1.39	0.00763836	0.717316
3285	4420	Gene.58814_TRINITY_DN50191_c0_g2_g.58814_m.58814	Gene.58814_TRINITY_DN50191_c0_g2_g.58814_m.58814	22.06	48.61	374300	309400	298300	326800	442700	453400	426600	414600	327200	434300	7	2	2	iTRAQ 8plex (K N-term)	37511	Gene.58814::TRINITY_DN50191_c0_g2::g.58814 ORF type:complete len:335 (+) TRINITY_DN50191_c0_g2:126-1130(+)	sly:101245720		diacylglycerol O-acyltransferase 2	C:GO:0005789; C:GO:0005811; P:GO:0042967; C:GO:0016021; P:GO:0019432; F:GO:0004144; P:GO:0034389	C:endoplasmic reticulum membrane; C:lipid particle; P:acyl-carrier-protein biosynthetic process; C:integral component of membrane; P:triglyceride biosynthetic process; F:diacylglycerol O-acyltransferase activity; P:lipid particle organization	PF03982 (Pfam);G3DSA:3.40.1130.10 (Gene3D);mobidb-lite (MobiDBLite);SSF69593 (SUPERFAMILY);cd07987 (CDD)	Diacylglycerol acyltransferase (Pfam);consensus disorder prediction (MobiDBLite);LPLAT_MGAT-like (CDD)	IPR007130 (Pfam)	Diacylglycerol acyltransferase (Pfam)	0.753396	-1.33	0.006223	KOG0831	Acyl-CoA:diacylglycerol acyltransferase (DGAT)	I	sly00561	Glycerolipid metabolism	4081.Solyc02g068240.2.1	diacylglycerol O-acyltransferase 2	Gene	diacylglycerol O-acyltransferase 2	2	2	7	-1.33	0.006223	0.753396
