# Supplementary material for: Effects of Fruit Shading on Gene and Protein Expression During Starch and Oil Accumulation in Developing Styrax tonkinensis Kernels
Source: Front Plant Sci. 2022 Jun 2;13:905633. doi: 10.3389/fpls.2022.905633 (PMC9201641; doi:10.3389/fpls.2022.905633)
Supplement: Supplementary Table 4 — Identification of proteins involved in carbohydrate metabolism and oil accumulation during S. tonkinensis kernel development. [file Table_4.XLSX]

## Sheet: Sheet1
Supplementary Table 4 Identification of proteins involved in carbohydrate metabolism and oil accumulation during S. tonkinensis kernel development.
Accession No.	Symbol	Protein Names	Enzyme Commission	Peptide count	Unique peptide count	Cover percent	iTRAQ Ratio	P Value
Starch and sucrose metabolism
gi|86693	SS	Sucrose synthase	EC:2.4.1.13	39	34	55	0.9249	0.2163
gi|90849	SPS	Sucrose phosphate synthase	EC:2.4.1.14	11	2	2	0.8741	0.1507
gi|45523	AGP	Glucose-1-phosphate adenylyltransferase	EC:2.7.7.27	8	8	37	0.8381	0.0261
gi|68570	glgA	Starch synthase	EC:2.4.1.21	5	5	14	0.9984	0.8974
gi|29804	glgB	1,4-alpha-glucan branching enzyme	EC:2.4.1.18	5	5	36	1.1075	0.4688
Glycolysis/gluconeogenesis
gi|13131	PGM	Phosphoglucomutase	EC:5.4.2.2	33	27	61	0.7514	0.0007
gi|63111	GPI	Glucose-6-phosphate isomerase, cytosol	EC:5.3.1.9	14	9	35	0.8461	0.0096
gi|35757	GPI	Glucose-6-phosphate isomerase, plastid	EC:5.3.1.9	9	8	33	0.8075	0.0086
gi|13369	PFK	6-phosphofructokinase 1	EC:2.7.1.11	2	2	14	0.7724	0.0327
gi|35421	PFP-α	Fructose-6-phosphate 1-phosphotransferase-α	EC:2.7.1.90	40	23	45	0.8005	0.0028
gi|15986	PFP-β	Fructose-6-phosphate 1-phosphotransferase-β	EC:2.7.1.90	19	15	57	0.8459	0.0161
gi|4134	ALDO	Fructose-bisphosphate aldolase, chloroplast	EC:4.1.2.13	44	44	86	0.7752	0.0018
gi|28188	GAPDH	Glyceraldehyde 3-phosphate dehydrogenase, cytoplasm	EC:1.2.1.12	13	6	42	0.7622	0.0022
gi|44570	GAPDH	Glyceraldehyde 3-phosphate dehydrogenase, plastid	EC:1.2.1.12	18	10	33	1.0281	0.9226
gi|30909	PGK	Phosphoglycerate kinase, cytoplasm	EC:2.7.2.3	40	14	38	0.7266	0.0014
gi|64232	PGK	Phosphoglycerate kinase, plastid	EC:2.7.2.3	20	3	11	0.7963	0.0016
gi|4361	ENO	Enolase	EC:4.2.1.11	32	10	32	0.8148	0.0027
gi|4702	PK	Pyruvate kinase, cytoplasm	EC:2.7.1.40	9	6	41	0.8021	0.0075
gi|11680	PK	Pyruvate kinase, chloroplast	EC:2.7.1.40	10	8	28	0.8596	0.0681
gi|83515	ADH	Alcohol dehydrogenase	EC:1.1.1.1	15	15	79	0.8296	0.0116
gi|31217	UDPG	UDPglucose 6-dehydrogenase	EC:1.1.1.22	24	12	40	0.8616	0.0151
Pentose phosphate pathway
gi|74703	G6PD	Glucose-6-phosphate 1-dehydrogenase	EC:1.1.1.49	20	10	28	0.8441	0.1028
gi|52726	PGD	6-phosphogluconate dehydrogenase	EC:1.1.1.44 1.1.1.343	28	15	48	0.7773	0.0365
gi|81077	tktA	Transaldolase	EC:2.2.1.2	13	6	40	0.8109	0.014
TCA cycle
gi|78651	PDC E1-α	Pyruvate dehydrogenase E1 component α subunit	EC:1.2.4.1	12	4	13	0.832	0.0211
gi|30917	PDC E1-β	Pyruvate dehydrogenase E1 component β subunit	EC:1.2.4.1	11	11	50	0.8266	0.0259
gi|71231	PDC E2	Pyruvate dehydrogenase E2 component	EC:2.3.1.12	19	14	47	0.8288	0.0172
gi|35393	PDC E3	Dihydrolipoamide dehydrogenase	EC:1.8.1.4	14	11	38	0.8516	0.0252
gi|34683	MDH	Malate dehydrogenase, cytoplasm	EC:1.1.1.37	5	5	64	0.882	0.0753
gi|88688	MDH	Malate dehydrogenase, plastid	EC:1.1.1.37	22	19	64	0.8847	0.2018
gi|56911	MDH	Malate dehydrogenase, glyoxysomal	EC:1.1.1.37	16	14	77	0.8602	0.016
gi|51101	MDH	Malate dehydrogenase, mitochondria	EC:1.1.1.37	7	3	35	0.7123	0.0246
gi|82313	IDH	Isocitrate dehydrogenase, cytoplasm	EC:1.1.1.42	28	14	40	0.7643	0.0017
gi|85291	IDH	Isocitrate dehydrogenase, chloroplast	EC:1.1.1.42	3	2	15	0.7949	0.0046
Fatty acid biosynthesis
gi|698530905	accA	Acetyl-CoA carboxylase carboxyl transferase α subunit	EC:6.4.1.2	7	7	50	0.8383	0.067
gi|590637927	accB	Acetyl-CoA carboxylase biotin carboxyl carrier protein	-	8	6	32	0.7895	0.014
gi|469469466	accC	Acetyl-CoA carboxylase, biotin carboxylase subunit	EC:6.4.1.2 6.3.4.14	1	1	0	0.8216	0.3793
gi|469469476	KASI	3-oxoacyl-ACP synthase I	EC:2.3.1.41	14	4	15	0.7652	0.0024
gi|469469476	KASII	3-oxoacyl-ACP synthase II	EC:2.3.1.179	4	4	35	0.8097	0.0269
gi|924434362	KASIII	3-oxoacyl-ACP synthase III	EC:2.3.1.180	4	4	40	0.7682	0.0119
gi|703132626	KAR	3-oxoacyl-ACP reductase	EC:1.1.1.100	9	6	29	0.7469	0.007
gi|947061256	HAD	3-hydroxyacyl-ACP dehydratase	EC:4.2.1.59	4	4	35	0.8174	0.0306
gi|469469470	EAR	Enoyl-ACP reductase	EC:1.3.1.9 1.3.1.10	8	2	18	0.7538	0.0571
gi|684183365	SAD	Acyl-ACP desaturase	EC:1.14.19.2	19	13	62	0.843	0.0227
gi|4551	FAT	Acyl-ACP thioesterase	EC:3.1.2.14	3	3	7	0.8072	0.0192
gi|930156896	ACSL4	Long-chain acyl-CoA synthetase 4	EC:6.2.1.3	13	7	33	0.812	0.0187
gi|48465	FAD2	Fatty acid desaturase 2	EC:1.14.19.6	2	2	8	0.8605	0.1774
Triacylglycerol biosynthesis
gi|37134	GK	Glycerol-3-phosphatase	EC:2.7.1.30	2	2	27	0.8389	0.1429
gi|29871	GPAT	Glycerol-3-phosphate 2-O-acyltransferase	EC:2.3.1.15	12	12	30	0.7938	0.0297
gi|53787	LPAT	1-acyl-sn-glycerol-3-phosphate acyltransferase	EC:2.3.1.5	3	3	17	0.8195	0.0612
gi|5112	PAP	Phosphatidic acid phosphatase	EC:3.1.3.4	7	7	36	0.8138	0.0018
gi|58814	DGAT	Diacylglycerol O-acyltransferase	EC:2.3.1.20	2	2	7	0.7534	0.0062
gi|22479	PDAT	Phospholipid:diacylglycerol acyltransferase	EC:2.3.1.158	1	1	2	0.8745	0.1396
gi|39099	OLE	Oleosin	-	5	5	13	0.8922	0.1941
Fatty acid metabolism
gi|38180	TAGL	Triacylglycerol lipase	EC:3.1.1.3	3	3	15	0.7972	0.0564
gi|674781086	MFP	Enoyl-CoA hydratase/3-hydroxyacyl-CoA dehydrogenase	EC:4.2.1.17 1.1.1.35 1.1.1.211	15	14	65	0.8129	0.0135
gi|49469	ACAA	Acetyl-CoA acyltransferase 1	EC:2.3.1.16	7	8	2	0.7384	0.0007
